# Supplementary material for: Differentially expressed genes and canonical pathway expression in human atherosclerotic plaques – Tampere Vascular Study
Source: Sci Rep. 2017 Jan 27;7:41483. doi: 10.1038/srep41483 (PMC5270243; doi:10.1038/srep41483)
Supplement: Supplementary File 2 [file srep41483-s2.xls]

## Sheet: All
Supplementary file 2. Tab 1. The differentially expressed genes (FDR<0.05) in all atherosclerotic arteries (abdominal aorta, carotid artery and femoral artery; n=68) in comparison to healthy left internal thoracic artery (LITA) controls (n=28). Genes with FC>±3 and FDR<0.05 when comapring atherosclerotic plaques to controls with Wilcoxon signed-rank test are presented.
SYMBOL	ACCESSION	FC	REGULATION	P	FDR
SPP1	NM_001040058.1	121.883	Up	1.81871e-13	5.1184e-10
SPP1	NM_000582.2	109.049	Up	1.81871e-13	5.1184e-10
MMP12	NM_002426.2	88.9261	Up	1.81871e-13	5.1184e-10
MMP9	NM_004994.2	76.1234	Up	1.81871e-13	5.1184e-10
CIDEC	NM_022094.2	61.2024	Down	2.913e-11	8.97301e-10
KIAA1881	XM_001130790.1	60.1133	Down	9.97345e-12	3.96174e-10
LOC642113	XM_936253.1	53.2475	Up	5.44201e-12	2.62278e-10
MMP7	NM_002423.3	52.5224	Up	2.2091e-13	1.69557e-10
LOC647450	XM_936518.1	52.3717	Up	5.12005e-12	2.54012e-10
LOC652493	XM_941953.1	52.0789	Up	3.54564e-12	2.05038e-10
LOC652694	XM_942302.1	47.1967	Up	3.13506e-12	1.89557e-10
MMP12	NM_002426.2	47.0518	Up	6.99622e-13	9.64025e-11
APOD	NM_001647.2	39.6987	Down	1.24075e-10	2.83402e-09
APOC1	NM_001645.3	36.2147	Up	2.2091e-13	1.69557e-10
PLA2G7	NM_005084.2	29.8795	Up	2.2091e-13	1.69557e-10
MMP7	NM_002423.3	28.3441	Up	2.2091e-13	1.69557e-10
KIAA1199	NM_018689.1	25.4922	Up	1.81871e-13	5.1184e-10
CIDEA	NM_001279.2	24.5338	Down	6.22431e-11	1.64503e-09
ADAMDEC1	NM_014479.2	24.1558	Up	1.81871e-13	5.1184e-10
SCARA5	NM_173833.4	22.8059	Down	6.16238e-13	9.45971e-11
ACP5	NM_001611.2	22.5672	Up	4.77677e-13	9.49954e-11
IGLL1	NM_020070.2	19.9612	Up	7.8342e-12	3.35599e-10
LOC652102	XM_941434.1	19.0197	Up	5.22967e-11	1.43229e-09
APOE	NM_000041.2	17.6307	Up	7.45371e-13	9.74988e-11
PLIN	NM_002666.3	17.3371	Down	5.87378e-11	1.57207e-09
ACTA1	NM_001100.3	16.3416	Down	7.40322e-11	1.88992e-09
RGS1	NM_002922.3	15.7945	Up	6.56632e-13	9.51369e-11
OLR1	NM_002543.3	15.7724	Up	3.69835e-13	9.98468e-11
MYOC	NM_000261.1	15.2358	Down	3.05018e-13	1.12411e-10
CXCL14	NM_004887.3	15.0902	Down	1.95322e-07	1.79656e-06
IFI30	NM_006332.3	15.0504	Up	5.78287e-13	9.52245e-11
LOC285016	NM_001002919.1	14.8922	Down	1.68686e-12	1.28096e-10
CNTFR	NM_001842.3	14.3249	Down	9.00966e-13	9.70702e-11
THRSP	NM_003251.2	14.2182	Down	2.913e-11	8.97301e-10
LOC399888	XM_941808.2	13.9872	Down	3.05018e-13	1.12411e-10
TM4SF19	NM_138461.2	13.9274	Up	1.31376e-12	1.1163e-10
C15orf48	NM_032413.2	13.7654	Up	1.81871e-13	5.1184e-10
IL8	NM_000584.2	13.4106	Up	9.22358e-10	1.55719e-08
RBPMS2	NM_194272.1	13.4038	Down	3.05018e-13	1.12411e-10
HMOX1	NM_002133.1	13.1374	Up	4.20373e-13	9.90886e-11
PI16	NM_153370.2	12.7941	Down	1.27669e-09	2.05777e-08
FBLN1	NM_001996.2	12.7366	Down	1.39863e-12	1.14646e-10
PTCHD1	NM_173495.2	12.2752	Down	4.20373e-13	9.90886e-11
SLC16A10	NM_018593.3	11.6768	Up	7.45371e-13	9.74988e-11
SLC2A5	NM_003039.1	11.666	Up	9.00966e-13	9.70702e-11
IL8	NM_000584.2	11.3985	Up	2.99901e-09	4.3438e-08
SLC16A3	NM_004207.2	11.3591	Up	1.81871e-13	5.1184e-10
ADORA3	NM_001081976.1	10.9397	Up	5.42632e-13	9.56268e-11
IGJ	NM_144646.2	10.7928	Up	2.89544e-10	5.74338e-09
LOC651751	XM_940969.1	10.5079	Up	1.26819e-11	4.71117e-10
AQP7P2	NR_002823.1	10.3191	Down	2.44049e-11	7.79145e-10
SLAMF8	NM_020125.2	10.2312	Up	2.0706e-13	2.02422e-10
C6	NM_000065.1	10.2053	Down	3.47469e-11	1.03397e-09
CTSZ	NM_001336.2	9.89637	Up	2.35668e-13	1.48891e-10
BTC	NM_001729.1	9.76826	Down	1.94065e-13	2.46893e-10
ITGAX	NM_000887.3	9.50832	Up	2.35668e-13	1.48891e-10
ABCA8	NM_007168.2	9.41285	Down	1.79531e-12	1.32539e-10
THBS1	NM_003246.2	9.3371	Up	2.51394e-13	1.34181e-10
PNKD	NM_022572.2	9.23704	Up	4.48127e-13	9.6787e-11
FBLN1	NM_006487.2	9.19838	Down	1.64877e-10	3.56684e-09
MUSTN1	NM_205853.2	9.16986	Down	6.53162e-12	2.96628e-10
RGS7BP	NM_001029875.1	9.13834	Down	1.81871e-13	5.1184e-10
MYOC	NM_000261.1	9.11302	Down	3.25276e-13	1.0637e-10
CILP	NM_003613.2	9.05095	Down	1.58334e-09	2.4768e-08
PLAUR	NM_001005376.1	9.0378	Up	1.08832e-12	1.03242e-10
CXCR4	NM_003467.2	8.85962	Up	4.65482e-11	1.30605e-09
CILP	NM_003613.2	8.85415	Down	4.5192e-10	8.39582e-09
TSHZ2	NM_173485.4	8.84435	Down	1.19439e-11	4.50734e-10
NPL	NM_030769.1	8.65773	Up	3.05018e-13	1.12411e-10
NPL	NM_030769.1	8.64264	Up	3.25276e-13	1.0637e-10
MSR1	NM_138715.1	8.49364	Up	1.23394e-12	1.09559e-10
IL1RN	NM_173843.1	8.39774	Up	2.03313e-12	1.42722e-10
HLA-DQA1	XM_936128.2	8.34951	Up	8.45854e-13	9.63879e-11
MAPK13	NM_002754.3	8.28667	Up	2.0706e-13	2.02422e-10
SEMA3E	NM_012431.1	8.22145	Down	6.56632e-13	9.51369e-11
AQP7P2	XR_001073.1	8.16872	Down	1.34645e-11	4.91344e-10
ATP1A2	NM_000702.2	8.16323	Down	2.35668e-13	1.48891e-10
PLA2G2A	NM_000300.2	8.08972	Down	7.32919e-07	5.9698e-06
THBS4	NM_003248.3	8.03497	Down	3.47394e-08	3.77922e-07
LILRB4	NM_001081438.1	7.95042	Up	4.20373e-13	9.90886e-11
TNMD	NM_022144.1	7.91784	Down	1.31376e-12	1.1163e-10
HS3ST2	NM_006043.1	7.90022	Up	2.30177e-12	1.54906e-10
LAPTM5	NM_006762.1	7.88452	Up	2.35668e-13	1.48891e-10
CXCR4	NM_001008540.1	7.88155	Up	9.00966e-13	9.70702e-11
ADAMDEC1	NM_014479.2	7.86056	Up	2.2091e-13	1.69557e-10
PPP1R1A	NM_006741.2	7.82237	Down	5.78287e-13	9.52245e-11
KYNU	NM_003937.2	7.79003	Up	2.0706e-13	2.02422e-10
ANKRD33	NM_182608.2	7.76038	Up	1.81871e-13	5.1184e-10
CALD1	NM_033138.2	7.75927	Down	1.94065e-13	2.46893e-10
MATK	NM_139354.2	7.75371	Up	4.20373e-13	9.90886e-11
CA2	NM_000067.1	7.70116	Up	3.77026e-12	2.11828e-10
SCG2	NM_003469.3	7.64352	Up	1.81871e-13	5.1184e-10
SDS	NM_006843.2	7.52052	Up	2.0706e-13	2.02422e-10
SGK	NM_005627.2	7.47141	Up	7.45371e-13	9.74988e-11
LOC652775	XM_942419.1	7.45017	Up	4.80867e-09	6.60247e-08
SLC11A1	NM_000578.3	7.43772	Up	9.00966e-13	9.70702e-11
DES	NM_001927.3	7.33875	Down	4.77624e-10	8.81167e-09
MRAP	NM_178817.3	7.27814	Down	1.47186e-10	3.24074e-09
HOXA5	NM_019102.2	7.19509	Down	2.0706e-13	2.02422e-10
LOC649362	XM_943669.1	7.17543	Up	1.31376e-12	1.1163e-10
FPR3	NM_002030.3	7.15603	Up	2.2091e-13	1.69557e-10
CCL4L2	NM_207007.2	7.14419	Up	4.93406e-11	1.36665e-09
AOX1	NM_001159.3	7.13054	Down	1.23394e-12	1.09559e-10
ECGF1	NM_001953.2	7.02922	Up	2.0706e-13	2.02422e-10
TMEM200A	NM_052913.2	7.00632	Up	1.81871e-13	5.1184e-10
HAVCR2	NM_032782.3	6.9561	Up	3.46853e-13	1.0194e-10
SRL	NM_001098814.1	6.78705	Down	4.00882e-12	2.20039e-10
CXCL16	NM_022059.1	6.78545	Up	2.2091e-13	1.69557e-10
TM4SF19	XM_001134247.1	6.72998	Up	1.58484e-12	1.23479e-10
GYG2	NM_003918.2	6.71142	Down	5.33385e-10	9.71876e-09
CD52	NM_001803.2	6.70451	Up	2.44885e-12	1.61298e-10
CD86	NM_006889.3	6.56464	Up	2.0706e-13	2.02422e-10
FCGR1B	NM_001017986.1	6.50184	Up	4.26215e-12	2.29204e-10
PLCB4	NM_000933.2	6.42906	Down	1.81871e-13	5.1184e-10
LOC646723	XR_017241.1	6.40786	Up	1.91059e-12	1.37444e-10
SFRP1	NM_003012.3	6.39505	Down	1.04524e-10	2.47638e-09
HLA-DRB4	NM_021983.4	6.38733	Up	3.90667e-11	1.13452e-09
LOC731486	XM_001133149.1	6.36877	Up	4.48127e-13	9.6787e-11
EMR2	NM_152916.1	6.36749	Up	7.45371e-13	9.74988e-11
CALB2	NM_007088.2	6.36745	Down	7.57164e-08	7.6318e-07
HAMP	NM_021175.2	6.36474	Up	9.59598e-13	9.85839e-11
CD48	NM_001778.2	6.35427	Up	4.81679e-12	2.46471e-10
ANGPTL5	NM_178127.2	6.34963	Down	1.15889e-12	1.06986e-10
POSTN	NM_006475.1	6.34725	Up	1.81871e-13	5.1184e-10
ABCA6	NM_080284.2	6.16047	Down	2.35668e-13	1.48891e-10
LYZ	NM_000239.1	6.15942	Up	1.64877e-10	3.56684e-09
TDO2	NM_005651.1	6.12956	Up	2.2091e-13	1.69557e-10
FBP1	NM_000507.2	6.12496	Up	1.02197e-12	1.00437e-10
FYB	NM_001465.3	6.08558	Up	5.09139e-13	9.45695e-11
VCAM1	NM_001078.2	6.0756	Up	1.81871e-13	5.1184e-10
SNX10	NM_013322.2	6.06684	Up	6.56632e-13	9.51369e-11
LOC387934	XM_937508.2	6.05062	Up	3.25276e-13	1.0637e-10
GPR81	NM_032554.2	6.02136	Down	1.81871e-13	5.1184e-10
CD68	NM_001251.1	6.0135	Up	2.0706e-13	2.02422e-10
IL7R	XM_937367.1	5.99879	Up	7.37398e-12	3.2258e-10
CAPZA1	NM_006135.1	5.93101	Up	1.58484e-12	1.23479e-10
LAMP3	NM_014398.2	5.91862	Up	2.16336e-12	1.48387e-10
CD68	NM_001251.2	5.91136	Up	3.2766e-11	9.88642e-10
HLA-DRB3	NM_022555.3	5.90895	Up	6.16238e-13	9.45971e-11
MMP11	NM_005940.3	5.896	Up	2.51394e-13	1.34181e-10
PLAUR	NM_002659.2	5.89347	Up	1.48888e-12	1.1859e-10
TTYH3	NM_025250.2	5.87553	Up	4.77677e-13	9.49954e-11
FERMT3	NM_031471.4	5.86747	Up	3.9431e-13	1.00056e-10
RTN1	NM_206852.1	5.86183	Down	1.56436e-08	1.86359e-07
CYP4B1	NM_000779.2	5.86173	Down	3.05018e-13	1.12411e-10
REEP1	NM_022912.1	5.80665	Down	1.02197e-12	1.00437e-10
CDH2	NM_001792.2	5.75666	Up	4.77624e-10	8.81167e-09
IGLL3	NM_001013618.1	5.73392	Up	9.39032e-12	3.79503e-10
CD74	NM_001025159.1	5.71278	Up	4.81679e-12	2.46471e-10
FZD3	NM_017412.2	5.69526	Down	1.08832e-12	1.03242e-10
POSTN	NM_006475.1	5.69405	Up	7.45371e-13	9.74988e-11
CXCL10	NM_001565.2	5.67747	Up	7.8342e-12	3.35599e-10
SORBS1	NM_001034954.1	5.66714	Down	4.20373e-13	9.90886e-11
C1QC	NM_172369.2	5.66231	Up	1.02197e-12	1.00437e-10
PRICKLE1	NM_153026.1	5.65284	Down	8.84065e-12	3.63779e-10
CYP2S1	NM_030622.6	5.64396	Up	3.25276e-13	1.0637e-10
SELE	NM_000450.1	5.62477	Up	1.27972e-07	1.22602e-06
HIF1A	NM_181054.1	5.59529	Up	4.20373e-13	9.90886e-11
RYR3	NM_001036.2	5.59353	Down	1.23394e-12	1.09559e-10
HLA-DRB6	NR_001298.1	5.58876	Up	1.56436e-08	1.86359e-07
ADAM8	NM_001109.3	5.5825	Up	3.33416e-12	1.97607e-10
PRDM1	NM_001198.2	5.57884	Up	3.69835e-13	9.98468e-11
ITGB2	NM_000211.1	5.56742	Up	4.48127e-13	9.6787e-11
LY86	NM_004271.3	5.55628	Up	2.86001e-13	1.18051e-10
FNDC1	NM_032532.1	5.54742	Up	1.08832e-12	1.03242e-10
C5orf46	NM_206966.2	5.52107	Up	1.92551e-11	6.49331e-10
CD300A	NM_007261.2	5.51049	Up	1.79531e-12	1.32539e-10
TYROBP	NM_003332.2	5.49546	Up	3.69835e-13	9.98468e-11
SLC14A1	NM_015865.2	5.49298	Up	1.81938e-08	2.13642e-07
SLC7A10	NM_019849.1	5.48384	Down	8.73488e-10	1.48712e-08
C5AR1	NM_001736.3	5.48074	Up	5.42632e-13	9.56268e-11
CCL3	NM_002983.1	5.46915	Up	1.17191e-10	2.70741e-09
SERPINA1	NM_001002236.1	5.45938	Up	1.39863e-12	1.14646e-10
CTSD	NM_001909.3	5.45741	Up	2.16336e-12	1.48387e-10
OSM	NM_020530.3	5.45386	Up	2.31353e-10	4.74205e-09
IRF8	NM_002163.2	5.45096	Up	8.45854e-13	9.63879e-11
IL1B	NM_000576.2	5.44724	Up	1.8464e-10	3.9222e-09
CCL5	NM_002985.2	5.43724	Up	2.44885e-12	1.61298e-10
CECR1	NM_177405.1	5.43007	Up	6.16238e-13	9.45971e-11
HLA-DMB	NM_002118.3	5.42531	Up	3.46853e-13	1.0194e-10
ADH1C	NM_000669.3	5.41943	Down	1.92551e-11	6.49331e-10
	AA302842	5.40197	Up	6.14656e-12	2.85422e-10
CCL3L1	NM_021006.4	5.37474	Up	5.04754e-10	9.25701e-09
CKB	NM_001823.3	5.36635	Down	4.93406e-11	1.36665e-09
	BX648964	5.34715	Down	3.33247e-09	4.77245e-08
CCL4L1	NM_001001435.2	5.32862	Up	3.70193e-09	5.23296e-08
IGSF21	NM_032880.2	5.31363	Up	5.78287e-13	9.52245e-11
PLD5	NM_152666.1	5.30998	Down	1.04524e-10	2.47638e-09
LOC401845	XM_377426.1	5.29025	Up	3.14743e-08	3.46501e-07
OSCAR	NM_130771.3	5.28934	Up	4.48127e-13	9.6787e-11
CD163	NM_004244.4	5.25726	Up	1.39863e-12	1.14646e-10
CA12	NM_001218.3	5.24798	Up	6.16238e-13	9.45971e-11
CCR1	NM_001295.2	5.24704	Up	1.02197e-12	1.00437e-10
GZMB	NM_004131.3	5.24522	Up	6.98784e-11	1.80874e-09
PHLDA1	NM_007350.3	5.23221	Up	3.08957e-11	9.42004e-10
SLCO2B1	NM_007256.2	5.20627	Up	4.77677e-13	9.49954e-11
GK	NM_203391.1	5.20478	Up	3.25276e-13	1.0637e-10
LEP	NM_000230.1	5.20241	Down	7.02051e-10	1.23486e-08
PDPN	NM_001006625.1	5.19587	Up	1.02197e-12	1.00437e-10
FCGR1B	NM_001004340.1	5.19439	Up	7.94054e-13	9.69059e-11
AGTR1	NM_004835.3	5.19414	Down	5.44201e-12	2.62278e-10
PARVG	NM_022141.4	5.15856	Up	5.42632e-13	9.56268e-11
	X00437	5.15446	Up	9.39032e-12	3.79503e-10
MGST1	NM_020300.3	5.15317	Down	7.37398e-12	3.2258e-10
OSCAR	NM_133169.2	5.14847	Up	1.91059e-12	1.37444e-10
MAP1B	NM_005909.3	5.1449	Down	8.73488e-10	1.48712e-08
	BX095522	5.14224	Down	1.00922e-07	9.91942e-07
CD83	NM_001040280.1	5.12983	Up	8.84065e-12	3.63779e-10
CCL2	NM_002982.3	5.1286	Up	1.24075e-10	2.83402e-09
IL1RN	NM_173842.1	5.12765	Up	5.33385e-10	9.71876e-09
	AK093878	5.11568	Down	4.04498e-10	7.62772e-09
RNASE6	NM_005615.4	5.07533	Up	5.42632e-13	9.56268e-11
CD163	NM_203416.1	5.06401	Up	1.91059e-12	1.37444e-10
FCGR2A	NM_021642.2	5.05048	Up	4.48127e-13	9.6787e-11
SRGN	NM_002727.2	5.04921	Up	5.09139e-13	9.45695e-11
C9orf58	NM_001002260.1	5.04741	Down	6.94029e-12	3.09735e-10
SERPINA1	NM_001002235.1	5.04107	Up	1.79531e-12	1.32539e-10
ITGB2	NM_000211.2	5.04062	Up	6.56632e-13	9.51369e-11
AGTR1	NM_000685.4	5.03466	Down	6.14656e-12	2.85422e-10
PITX1	NM_002653.3	5.02973	Down	1.86411e-07	1.72246e-06
PLIN2	NM_001122.2	5.02161	Up	4.00882e-12	2.20039e-10
SLC19A3	NM_025243.3	5.02156	Down	1.50054e-09	2.36562e-08
TIMD4	NM_138379.1	5.0155	Up	5.06582e-09	6.90551e-08
PLAUR	NM_001005376.1	5.01289	Up	4.20373e-13	9.90886e-11
SLAMF6	NM_052931.3	5.01283	Up	1.79531e-12	1.32539e-10
	AL109696	5.00995	Down	8.45854e-13	9.63879e-11
LCP1	NM_002298.2	5.00939	Up	3.9431e-13	1.00056e-10
PLEK	NM_002664.1	5.00813	Up	4.77677e-13	9.49954e-11
CTHRC1	NM_138455.2	4.99139	Up	7.94054e-13	9.69059e-11
PLAU	NM_002658.2	4.97817	Up	1.81871e-13	5.1184e-10
TLR1	NM_003263.3	4.97351	Up	2.86001e-13	1.18051e-10
CD14	NM_000591.2	4.96456	Up	6.16238e-13	9.45971e-11
MSR1	NM_138716.2	4.9592	Up	8.84065e-12	3.63779e-10
VCAM1	NM_001078.2	4.95544	Up	2.35668e-13	1.48891e-10
ATP1B1	NM_001677.3	4.9551	Up	7.45371e-13	9.74988e-11
SLC7A5	NM_003486.5	4.9485	Up	8.73488e-10	1.48712e-08
MYH11	NM_001040114.1	4.94766	Down	6.99622e-13	9.64025e-11
TSPAN8	NM_004616.2	4.94314	Down	8.84065e-12	3.63779e-10
NDUFA4L2	NM_020142.3	4.9328	Up	3.13506e-12	1.89557e-10
MAPK4	NM_002747.3	4.91854	Down	1.48888e-12	1.1859e-10
CD68	NM_001251.2	4.91453	Up	5.42632e-13	9.56268e-11
SORBS1	NM_015385.2	4.89235	Down	5.87378e-11	1.57207e-09
VIT	NM_053276.2	4.8817	Down	6.16238e-13	9.45971e-11
GZMK	NM_002104.2	4.85213	Up	8.32253e-12	3.4911e-10
KRT17	NM_000422.1	4.84975	Up	2.7378e-10	5.4834e-09
MYOM1	NM_003803.3	4.84317	Down	2.6815e-13	1.24518e-10
SLCO2B1	NM_007256.2	4.83628	Up	7.94054e-13	9.69059e-11
ACADL	NM_001608.2	4.83278	Down	6.56632e-13	9.51369e-11
LUM	NM_002345.3	4.83208	Up	9.00966e-13	9.70702e-11
SLA	NM_006748.1	4.832	Up	1.23394e-12	1.09559e-10
LOC642678	XM_926130.1	4.82396	Down	4.81679e-12	2.46471e-10
GGTA1	NR_003191.1	4.81289	Down	1.34645e-11	4.91344e-10
PEG3	NM_006210.1	4.81177	Down	3.25276e-13	1.0637e-10
SAMSN1	NM_022136.3	4.76669	Up	4.77677e-13	9.49954e-11
FTHL3	NR_002201.1	4.76355	Up	3.69835e-13	9.98468e-11
PPP1R12B	NM_032103.1	4.75152	Down	8.27147e-10	1.42231e-08
ABCG1	NM_016818.2	4.75021	Up	2.44885e-12	1.61298e-10
PODN	NM_153703.3	4.74606	Down	1.68686e-12	1.28096e-10
TUBB3	NM_006086.2	4.73815	Up	4.77677e-13	9.49954e-11
FTHL11	NR_002204.1	4.73652	Up	4.48127e-13	9.6787e-11
SLC7A7	NM_003982.2	4.72397	Up	6.16238e-13	9.45971e-11
MGST1	NM_145792.1	4.71865	Down	8.7996e-11	2.16315e-09
UBN2	NM_173569.2	4.71515	Down	4.00882e-12	2.20039e-10
BCAT1	NM_005504.4	4.69888	Up	5.09139e-13	9.45695e-11
KYNU	NM_001032998.1	4.67707	Up	6.16238e-13	9.45971e-11
KLRB1	NM_002258.2	4.67133	Up	4.00882e-12	2.20039e-10
CD300LG	NM_145273.2	4.66578	Down	6.29119e-10	1.12253e-08
ODZ3	NM_001080477.1	4.66429	Down	1.3905e-10	3.1028e-09
KCNMA1	NM_001014797.1	4.65716	Down	2.0706e-13	2.02422e-10
PDZRN4	NM_013377.3	4.64154	Down	8.45854e-13	9.63879e-11
MYO1G	NM_033054.1	4.64144	Up	1.58484e-12	1.23479e-10
CMTM7	NM_181472.1	4.61626	Up	2.6815e-13	1.24518e-10
RORB	NM_006914.3	4.60233	Down	1.31376e-12	1.1163e-10
CYBA	NM_000101.2	4.60219	Up	5.12005e-12	2.54012e-10
SMTN	NM_006932.3	4.60047	Down	5.78287e-13	9.52245e-11
IGSF9B	NM_014987.1	4.59675	Down	3.05018e-13	1.12411e-10
CXCL9	NM_002416.1	4.59301	Up	8.49457e-09	1.08233e-07
H19	NR_002196.1	4.59089	Down	1.34743e-09	2.15793e-08
ABCA9	NM_080283.3	4.58595	Down	9.97345e-12	3.96174e-10
CHST13	NM_152889.1	4.57529	Up	1.34645e-11	4.91344e-10
F10	NM_000504.3	4.57162	Down	1.81871e-13	5.1184e-10
HLA-DPA1	NM_033554.2	4.56982	Up	4.20373e-13	9.90886e-11
TMEM158	NM_015444.2	4.56306	Up	2.51394e-13	1.34181e-10
	BX097190	4.55734	Down	3.23774e-10	6.30654e-09
ALOX5	XM_001127464.1	4.55627	Up	4.48127e-13	9.6787e-11
CD37	NM_001774.1	4.55337	Up	8.45854e-13	9.63879e-11
NPY5R	NM_006174.2	4.54357	Down	3.05018e-13	1.12411e-10
CD163	NM_203416.2	4.542	Up	2.913e-11	8.97301e-10
CD6	NM_006725.2	4.53927	Up	1.0592e-11	4.13319e-10
PGM5	NM_021965.3	4.5388	Down	2.86001e-13	1.18051e-10
SIGLEC10	NM_033130.2	4.5358	Up	5.12005e-12	2.54012e-10
CCL3L3	NM_001001437.3	4.51329	Up	2.04327e-11	6.77967e-10
COL11A1	NM_001854.3	4.50854	Up	1.0592e-11	4.13319e-10
SEZ6L2	NM_201575.1	4.50574	Up	4.77677e-13	9.49954e-11
MS4A4A	NM_148975.1	4.50256	Up	4.77677e-13	9.49954e-11
CAST	NM_001042443.1	4.49981	Down	6.53162e-12	2.96628e-10
EBI2	NM_004951.3	4.49577	Up	5.44201e-12	2.62278e-10
FBLN1	NM_006486.2	4.49091	Down	2.16808e-11	7.09993e-10
VCAM1	NM_080682.1	4.47978	Up	3.33416e-12	1.97607e-10
CHRNA1	NM_001039523.1	4.47855	Up	2.44727e-10	4.97338e-09
CTSB	NM_001908.3	4.47336	Up	8.45854e-13	9.63879e-11
CD2	NM_001767.2	4.47089	Up	3.77026e-12	2.11828e-10
LOC649143	XM_944822.1	4.46912	Up	3.94099e-06	2.73999e-05
GK	NM_000167.3	4.45155	Up	3.05018e-13	1.12411e-10
MELK	NM_014791.2	4.44528	Up	1.26819e-11	4.71117e-10
FCGBP	NM_003890.1	4.44106	Up	3.54564e-12	2.05038e-10
AIF1L	NM_031426.2	4.44061	Down	3.90667e-11	1.13452e-09
LMOD1	NM_012134.2	4.42057	Down	7.94054e-13	9.69059e-11
SLC38A6	NM_153811.1	4.40988	Up	8.45854e-13	9.63879e-11
PHGDH	NM_006623.2	4.40951	Down	3.05018e-13	1.12411e-10
EMILIN2	NM_032048.2	4.40943	Up	1.08832e-12	1.03242e-10
ABCC3	NM_003786.2	4.40389	Up	1.02197e-12	1.00437e-10
PALM	NM_002579.2	4.37995	Down	7.83207e-10	1.35756e-08
C15orf48	NM_032413.2	4.37708	Up	5.78287e-13	9.52245e-11
RAB9B	NM_016370.1	4.37474	Down	1.81871e-13	5.1184e-10
LDOC1	NM_012317.2	4.36609	Down	6.99622e-13	9.64025e-11
CNN1	NM_001299.4	4.36124	Down	1.02197e-12	1.00437e-10
SORBS1	NM_001034954.1	4.3595	Down	1.94065e-13	2.46893e-10
LYZ	NM_000239.1	4.35008	Up	2.35668e-13	1.48891e-10
SYNPO2	XM_942780.2	4.34965	Down	1.39863e-12	1.14646e-10
LIPA	NM_000235.2	4.34361	Up	8.45854e-13	9.63879e-11
DMD	NM_004006.1	4.34284	Down	2.44885e-12	1.61298e-10
	BX355045	4.33523	Down	6.2425e-08	6.41037e-07
DDX17	NM_006386.3	4.32479	Down	1.26819e-11	4.71117e-10
IL6	NM_000600.1	4.32465	Up	2.003e-06	1.48593e-05
TCEAL2	NM_080390.3	4.3236	Down	1.08552e-09	1.79544e-08
RBPMS	NM_006867.2	4.32215	Down	5.09139e-13	9.45695e-11
RPESP	NM_153225.2	4.30764	Down	1.02197e-12	1.00437e-10
KCNA5	NM_002234.2	4.30606	Down	7.37398e-12	3.2258e-10
TMEM176A	NM_018487.2	4.30459	Up	3.77026e-12	2.11828e-10
CCL5	NM_002985.2	4.29082	Up	3.68449e-11	1.0815e-09
ALDH1L1	NM_012190.2	4.27902	Down	2.94763e-12	1.8238e-10
FCGR1A	NM_000566.2	4.27535	Up	1.39863e-12	1.14646e-10
	BX093329	4.27414	Up	6.14656e-12	2.85422e-10
PAPSS1	NM_005443.4	4.25814	Up	9.39032e-12	3.79503e-10
DNASE2B	NM_021233.2	4.23347	Up	7.40322e-11	1.88992e-09
CD69	NM_001781.1	4.23259	Up	6.6461e-10	1.17726e-08
CD4	NM_000616.3	4.23144	Up	9.59598e-13	9.85839e-11
AQP9	NM_020980.2	4.21796	Up	2.58899e-11	8.18117e-10
XK	NM_021083.2	4.21697	Down	1.15889e-12	1.06986e-10
DUSP26	NM_024025.1	4.21636	Down	7.45371e-13	9.74988e-11
	CB135276	4.2147	Down	1.81871e-13	5.1184e-10
GLT25D2	NM_015101.2	4.21031	Down	4.48127e-13	9.6787e-11
C3AR1	NM_004054.2	4.20648	Up	2.94763e-12	1.8238e-10
CTSS	NM_004079.3	4.18824	Up	3.46853e-13	1.0194e-10
C3	NM_000064.1	4.18696	Down	2.21688e-05	0.000130498
LHFPL2	NM_005779.1	4.1767	Up	4.48127e-13	9.6787e-11
ALPK2	NM_052947.3	4.17235	Up	3.90667e-11	1.13452e-09
GPC3	NM_004484.2	4.16966	Down	4.56425e-09	6.30884e-08
STS-1	NM_032873.3	4.16138	Up	3.9431e-13	1.00056e-10
C1QB	NM_000491.3	4.13523	Up	1.31376e-12	1.1163e-10
NAPSB	NR_002798.1	4.13421	Up	1.96133e-09	2.9866e-08
CD53	NM_000560.3	4.13419	Up	9.00966e-13	9.70702e-11
FHL5	NM_020482.3	4.13103	Down	5.22967e-11	1.43229e-09
MS4A7	NM_206938.1	4.12657	Up	2.6815e-13	1.24518e-10
EVI2A	NM_014210.2	4.12175	Up	1.48888e-12	1.1859e-10
ZMYND15	NM_032265.1	4.11388	Up	4.48127e-13	9.6787e-11
KRT14	NM_000526.3	4.10738	Up	1.26819e-11	4.71117e-10
LOC653879	XM_936226.1	4.10484	Down	5.95971e-06	3.97994e-05
NETO2	NM_018092.3	4.10349	Up	2.35668e-13	1.48891e-10
ADAP2	NM_018404.2	4.09378	Up	1.68686e-12	1.28096e-10
LRRN4CL	NM_203422.1	4.0734	Down	2.30177e-12	1.54906e-10
GNA15	NM_002068.1	4.07034	Up	3.69835e-13	9.98468e-11
MS4A6A	NM_152851.1	4.07031	Up	4.26215e-12	2.29204e-10
CCDC149	NM_173463.2	4.0696	Down	6.16238e-13	9.45971e-11
HLA-DRA	NM_019111.3	4.06838	Up	2.51394e-13	1.34181e-10
RASL12	NM_016563.2	4.06802	Down	9.00966e-13	9.70702e-11
LGR6	NM_001017404.1	4.06665	Down	1.15889e-12	1.06986e-10
SPI1	NM_001080547.1	4.06612	Up	2.94763e-12	1.8238e-10
CTSB	NM_147780.2	4.06431	Up	3.77026e-12	2.11828e-10
C1orf162	NM_174896.2	4.06091	Up	1.58484e-12	1.23479e-10
TLR7	NM_016562.3	4.0588	Up	2.03313e-12	1.42722e-10
MT1G	NM_005950.1	4.05866	Up	4.81679e-12	2.46471e-10
IL2RA	NM_000417.1	4.05788	Up	8.45854e-13	9.63879e-11
RUNX3	NM_004350.2	4.05718	Up	4.77677e-13	9.49954e-11
TIMP4	NM_003256.2	4.05605	Down	4.26215e-12	2.29204e-10
LPAR5	NM_020400.4	4.04638	Up	1.92551e-11	6.49331e-10
LY96	NM_015364.2	4.04478	Up	3.46853e-13	1.0194e-10
MTP18	NM_016498.3	4.0413	Up	4.20373e-13	9.90886e-11
RN7SK	NR_001445.1	4.03865	Down	5.33385e-10	9.71876e-09
CD83	NM_004233.3	4.03416	Up	1.42943e-11	5.15348e-10
FLJ20273	NM_019027.1	4.032	Up	7.94054e-13	9.69059e-11
SYK	NM_003177.3	4.02813	Up	4.53116e-12	2.38154e-10
CSF2RA	NM_172249.1	4.0257	Up	5.78378e-12	2.73917e-10
FAM49B	NM_016623.3	4.02444	Up	3.54564e-12	2.05038e-10
GARNL3	NM_032293.3	4.01938	Down	1.81871e-13	5.1184e-10
CD53	NM_000560.3	4.01304	Up	1.48888e-12	1.1859e-10
EBF3	NM_001005463.1	4.00852	Down	8.32253e-12	3.4911e-10
TBXAS1	NM_001061.2	4.00823	Up	2.94763e-12	1.8238e-10
PILRA	NM_013439.2	3.99359	Up	2.60514e-12	1.6732e-10
STXBP2	NM_006949.1	3.98998	Up	2.7712e-12	1.74842e-10
	BC070337	3.98131	Up	7.40322e-11	1.88992e-09
SVIL	NM_003174.3	3.97967	Down	1.81871e-13	5.1184e-10
CTSH	NM_004390.2	3.97924	Up	4.53116e-12	2.38154e-10
ART3	NM_001179.3	3.96721	Down	2.44885e-12	1.61298e-10
MT1H	NM_005951.2	3.96648	Up	9.59598e-13	9.85839e-11
CD8A	NM_171827.2	3.96455	Up	6.56632e-13	9.51369e-11
GPAM	NM_020918.3	3.958	Down	1.12481e-11	4.30954e-10
SLC15A3	NM_016582.1	3.95767	Up	5.78287e-13	9.52245e-11
NTRK3	NM_001007156.1	3.95577	Down	1.91059e-12	1.37444e-10
MCOLN2	NM_153259.2	3.95461	Up	5.78287e-13	9.52245e-11
SPON1	NM_006108.2	3.95109	Down	1.27972e-07	1.22602e-06
CD300LF	NM_139018.2	3.94804	Up	5.12005e-12	2.54012e-10
HOXA4	NM_002141.4	3.94377	Down	1.81871e-13	5.1184e-10
FABP5	NM_001444.1	3.93661	Up	6.94029e-12	3.09735e-10
MAP1B	NM_032010.1	3.92647	Down	1.48888e-12	1.1859e-10
KCNK17	NM_031460.3	3.91898	Down	8.27147e-10	1.42231e-08
HLA-DRB1	NM_002124.1	3.91794	Up	0.000125789	0.000619193
VMO1	NM_182566.1	3.9154	Up	9.00966e-13	9.70702e-11
PCP4	NM_006198.2	3.91537	Down	7.8342e-12	3.35599e-10
LILRB3	NM_006864.2	3.91365	Up	5.54258e-11	1.50248e-09
NFIC	NM_205843.1	3.91269	Down	2.44885e-12	1.61298e-10
PCYOX1	NM_016297.2	3.91074	Down	6.94029e-12	3.09735e-10
ANPEP	NM_001150.1	3.90432	Up	1.70957e-11	5.95989e-10
ANKRD1	NM_014391.2	3.90186	Up	3.2766e-11	9.88642e-10
TBC1D2	NM_018421.2	3.89854	Up	9.00966e-13	9.70702e-11
LOC644330	XR_017492.1	3.89508	Up	2.44885e-12	1.61298e-10
TMSB15A	NM_021992.2	3.89466	Down	6.99622e-13	9.64025e-11
HOXA3	NM_153631.2	3.89003	Down	9.59598e-13	9.85839e-11
RN7SK	NR_001445.1	3.88955	Down	1.77895e-07	1.65132e-06
ST14	NM_021978.2	3.88778	Up	2.60514e-12	1.6732e-10
HCK	NM_002110.2	3.88726	Up	6.56632e-13	9.51369e-11
ANKRD20A1	NM_032250.1	3.88602	Down	3.77026e-12	2.11828e-10
SLC16A9	NM_194298.1	3.87768	Down	4.26215e-12	2.29204e-10
KLK4	NM_004917.3	3.87665	Up	7.45371e-13	9.74988e-11
CD74	NM_001025159.1	3.87124	Up	9.59598e-13	9.85839e-11
GPD1	NM_005276.2	3.86167	Down	1.14591e-09	1.87927e-08
KIAA0101	NM_014736.4	3.85667	Up	1.31354e-10	2.97032e-09
RASAL3	NM_022904.1	3.85467	Up	8.45854e-13	9.63879e-11
MOSC1	NM_022746.2	3.85458	Down	7.45371e-13	9.74988e-11
COL4A6	NM_001847.2	3.85127	Down	1.42943e-11	5.15348e-10
MGAT4A	NM_012214.2	3.85104	Up	4.77677e-13	9.49954e-11
CAMK2N1	NM_018584.5	3.85003	Down	4.77677e-13	9.49954e-11
PRND	NM_012409.2	3.84511	Up	3.13506e-12	1.89557e-10
CD79A	NM_021601.3	3.83973	Up	1.08552e-09	1.79544e-08
CD8A	NM_171827.2	3.83211	Up	6.16238e-13	9.45971e-11
CD3D	NM_001040651.1	3.83148	Up	5.78378e-12	2.73917e-10
TNFRSF11B	NM_002546.3	3.82919	Up	3.77026e-12	2.11828e-10
HLA-DRB6	NR_001298.1	3.82864	Up	5.42632e-13	9.56268e-11
CKS2	NM_001827.1	3.82794	Up	3.33416e-12	1.97607e-10
SERPINE1	NM_000602.1	3.82229	Up	6.53162e-12	2.96628e-10
KIAA1772	NM_024935.2	3.82004	Down	5.78287e-13	9.52245e-11
	U79293	3.80622	Down	5.09139e-13	9.45695e-11
GPR137B	NM_003272.1	3.80232	Up	4.20373e-13	9.90886e-11
RCOR2	NM_173587.2	3.79642	Down	1.68686e-12	1.28096e-10
	CR596519	3.79222	Up	3.2766e-11	9.88642e-10
GPR65	NM_003608.2	3.79126	Up	6.16238e-13	9.45971e-11
CCL18	NM_002988.2	3.78906	Up	4.26215e-12	2.29204e-10
SLC29A4	NM_153247.1	3.78706	Down	3.19609e-06	2.26516e-05
MYO5A	NM_000259.2	3.78538	Up	6.99622e-13	9.64025e-11
CSF2RA	NM_172245.1	3.78249	Up	1.61069e-11	5.70292e-10
HLA-DQB1	NM_002123.2	3.78212	Up	1.09117e-06	8.55185e-06
CLEC5A	NM_013252.2	3.77974	Up	1.02197e-12	1.00437e-10
	CR743148	3.77295	Up	1.81871e-13	5.1184e-10
PTPN22	NM_015967.3	3.76483	Up	6.16238e-13	9.45971e-11
FAM46B	NM_052943.2	3.76197	Down	3.13506e-12	1.89557e-10
C6orf105	NM_032744.1	3.75838	Up	5.44201e-12	2.62278e-10
HOXC8	NM_022658.3	3.75116	Down	4.65482e-11	1.30605e-09
TFRC	NM_003234.1	3.75003	Up	1.31376e-12	1.1163e-10
CD3D	NM_000732.4	3.74854	Up	1.70957e-11	5.95989e-10
CPVL	NM_019029.2	3.74644	Up	1.34645e-11	4.91344e-10
ANXA2P1	NR_001562.1	3.74611	Up	6.14656e-12	2.85422e-10
MMP28	NM_001032278.1	3.74304	Down	3.9431e-13	1.00056e-10
ABCA6	NM_080284.2	3.74302	Down	1.31376e-12	1.1163e-10
CD28	NM_006139.1	3.74169	Up	7.45371e-13	9.74988e-11
FAIM3	NM_005449.3	3.73641	Up	7.40322e-11	1.88992e-09
IL4I1	NM_172374.1	3.73494	Up	1.81871e-13	5.1184e-10
SLC16A6	NM_004694.3	3.7306	Up	1.31376e-12	1.1163e-10
ARHGAP30	NM_181720.2	3.72519	Up	8.84065e-12	3.63779e-10
DPY19L2	NM_173812.4	3.725	Down	1.67057e-09	2.59447e-08
HLA-DPB1	NM_002121.4	3.72331	Up	2.94763e-12	1.8238e-10
NFE2L3	NM_004289.5	3.71436	Up	9.39032e-12	3.79503e-10
LOC730995	XM_001130291.1	3.71384	Down	9.39032e-12	3.79503e-10
CDCP1	NM_178181.1	3.71348	Up	3.13506e-12	1.89557e-10
FAM129A	NM_052966.2	3.71221	Down	2.86001e-13	1.18051e-10
DOCK2	NM_004946.1	3.71216	Up	1.15889e-12	1.06986e-10
GSTM5	NM_000851.2	3.70864	Down	4.26215e-12	2.29204e-10
	AK123847	3.70526	Down	1.81871e-13	5.1184e-10
CA2	NM_000067.1	3.70417	Up	6.14656e-12	2.85422e-10
IL10RA	NM_001558.2	3.69376	Up	5.44201e-12	2.62278e-10
PILRA	NM_178272.1	3.6928	Up	6.53162e-12	2.96628e-10
	BC039516	3.69266	Down	1.91059e-12	1.37444e-10
BCHE	NM_000055.1	3.69263	Down	2.44727e-10	4.97338e-09
DSC2	NM_004949.2	3.69054	Up	3.9431e-13	1.00056e-10
UCP2	NM_003355.2	3.68685	Up	7.8342e-12	3.35599e-10
WTIP	NM_001080436.1	3.67982	Down	1.31354e-10	2.97032e-09
CNTN4	NM_175612.1	3.67892	Down	2.30117e-09	3.43096e-08
BTK	NM_000061.1	3.67889	Up	4.77677e-13	9.49954e-11
RHBDF2	NM_001005498.2	3.67388	Up	1.08832e-12	1.03242e-10
OR51E2	NM_030774.2	3.67113	Down	5.62085e-09	7.5677e-08
LDB3	NM_007078.1	3.67094	Down	2.16808e-11	7.09993e-10
MS4A6A	NM_152851.1	3.66524	Up	2.44885e-12	1.61298e-10
PILRA	NM_178273.1	3.65958	Up	1.02197e-12	1.00437e-10
JSRP1	NM_144616.2	3.65911	Up	5.66569e-08	5.87128e-07
LEPR	NM_001003679.1	3.65198	Down	1.0592e-11	4.13319e-10
TACC2	NM_206861.1	3.65081	Down	3.25276e-13	1.0637e-10
SRGN	NM_002727.2	3.65081	Up	9.59598e-13	9.85839e-11
ITGAM	NM_000632.3	3.6507	Up	9.00966e-13	9.70702e-11
LPXN	NM_004811.1	3.64651	Up	1.94065e-13	2.46893e-10
VIPR1	NM_004624.2	3.6454	Down	1.81871e-13	5.1184e-10
PDGFRL	NM_006207.1	3.64346	Down	2.44049e-11	7.79145e-10
ITGA8	NM_003638.1	3.63785	Down	4.77624e-10	8.81167e-09
RPLP1	NM_001003.2	3.63406	Up	3.33247e-09	4.77245e-08
GAS1	NM_002048.1	3.63001	Down	3.51248e-09	4.99404e-08
MS4A6A	NM_022349.2	3.62891	Up	7.8342e-12	3.35599e-10
	BU945037	3.62422	Down	7.02051e-10	1.23486e-08
AQP7	NM_001170.1	3.6173	Down	1.50054e-09	2.36562e-08
ACTN2	NM_001103.1	3.61562	Down	7.45371e-13	9.74988e-11
CPVL	NM_031311.3	3.60786	Up	1.04524e-10	2.47638e-09
HCLS1	NM_005335.3	3.60653	Up	1.02197e-12	1.00437e-10
SLC2A3	NM_006931.1	3.60518	Up	2.42672e-09	3.59735e-08
LOC652726	XM_942351.2	3.60402	Down	3.2766e-11	9.88642e-10
EGR2	NM_000399.2	3.60223	Up	1.20958e-09	1.96495e-08
GAD1	NM_000817.2	3.60084	Down	9.41149e-09	1.18485e-07
C4orf31	NM_024574.3	3.60049	Down	4.27568e-10	8.00424e-09
GZMA	NM_006144.2	3.60037	Up	5.22967e-11	1.43229e-09
LIPE	NM_005357.2	3.59885	Down	7.83207e-10	1.35756e-08
PCDH17	NM_014459.2	3.59012	Down	6.94029e-12	3.09735e-10
SLC39A8	NM_022154.5	3.58662	Up	2.44885e-12	1.61298e-10
PCYOX1	NM_016297.2	3.58586	Down	5.09139e-13	9.45695e-11
KCNAB1	NM_003471.2	3.57527	Down	6.14656e-12	2.85422e-10
	CR616845	3.57488	Down	2.94763e-12	1.8238e-10
ZNF385A	NM_015481.1	3.5727	Up	4.00882e-12	2.20039e-10
PIM1	NM_002648.2	3.57242	Up	8.7996e-11	2.16315e-09
SLA	NM_001045557.1	3.57099	Up	3.25276e-13	1.0637e-10
LACTB	NM_032857.2	3.56866	Up	4.77677e-13	9.49954e-11
SAT1	NM_002970.1	3.56642	Up	5.78287e-13	9.52245e-11
	AL133627	3.56523	Down	9.59598e-13	9.85839e-11
NTNG1	NM_014917.2	3.56469	Down	8.32253e-12	3.4911e-10
CSK	NM_004383.1	3.56251	Up	6.99622e-13	9.64025e-11
	BX537823	3.56204	Down	5.78287e-13	9.52245e-11
AMPH	NM_001635.2	3.55135	Down	2.94763e-12	1.8238e-10
FREQ	NM_014286.2	3.5499	Down	4.20373e-13	9.90886e-11
ITGB7	NM_000889.1	3.54971	Up	9.39032e-12	3.79503e-10
LEFTY2	NM_003240.2	3.54883	Down	1.67057e-09	2.59447e-08
TPR	NM_003292.2	3.54732	Down	4.39131e-05	0.000242165
SVEP1	NM_153366.2	3.54505	Down	6.87603e-08	6.99979e-07
HRCT1	NM_001039792.1	3.54279	Down	1.0592e-11	4.13319e-10
BATF	NM_006399.2	3.54255	Up	1.58484e-12	1.23479e-10
TNFRSF21	NM_014452.3	3.54167	Up	3.54564e-12	2.05038e-10
IL17D	NM_138284.1	3.53125	Down	8.45854e-13	9.63879e-11
HIF1A	NM_001530.2	3.52999	Up	6.14656e-12	2.85422e-10
ECT2	NM_018098.4	3.52114	Up	1.31376e-12	1.1163e-10
WAS	NM_000377.1	3.50849	Up	3.33416e-12	1.97607e-10
CD74	NM_004355.2	3.50533	Up	4.81679e-12	2.46471e-10
M160	NM_174941.3	3.49995	Up	1.58484e-12	1.23479e-10
ARPC3	NM_005719.2	3.49946	Up	5.78287e-13	9.52245e-11
SHISA3	NM_001080505.1	3.49927	Up	7.8342e-12	3.35599e-10
GSN	NM_000177.3	3.49512	Down	5.94732e-08	6.13234e-07
FLJ13305	NM_032180.1	3.49351	Down	2.51394e-13	1.34181e-10
	AK094929	3.48988	Down	3.33416e-12	1.97607e-10
C9orf61	NM_004816.2	3.48451	Down	6.16238e-13	9.45971e-11
ADARB1	NM_015833.2	3.47723	Down	5.44201e-12	2.62278e-10
OSBPL3	NM_145322.1	3.47582	Up	3.46853e-13	1.0194e-10
RNASE2	NM_002934.2	3.47164	Up	9.41149e-09	1.18485e-07
LOC652377	XR_019346.1	3.47018	Down	5.12005e-12	2.54012e-10
RGS16	NM_002928.2	3.46912	Up	5.62085e-09	7.5677e-08
NLRP3	NM_001079821.1	3.46267	Up	6.94029e-12	3.09735e-10
RAD51AP1	NM_006479.3	3.46153	Up	2.30177e-12	1.54906e-10
APCDD1	NM_153000.3	3.46017	Down	1.02197e-12	1.00437e-10
VIT	NM_053276.2	3.4599	Down	2.60514e-12	1.6732e-10
CLLU1OS	NM_001025232.1	3.45055	Up	2.04643e-07	1.87339e-06
GPR84	NM_020370.1	3.44329	Up	4.20373e-13	9.90886e-11
LGI1	NM_005097.1	3.44271	Down	7.8342e-12	3.35599e-10
SASH3	NM_018990.2	3.43715	Up	4.81679e-12	2.46471e-10
EVI2B	NM_006495.3	3.43712	Up	6.14656e-12	2.85422e-10
LOC644322	XM_933391.1	3.43546	Down	7.02051e-10	1.23486e-08
GPR20	NM_005293.2	3.43455	Down	1.81871e-13	5.1184e-10
CD37	NM_001774.2	3.43037	Up	5.12005e-12	2.54012e-10
HMGA1	NM_145899.1	3.43013	Up	3.33416e-12	1.97607e-10
PSCD4	NM_013385.2	3.42145	Up	1.23394e-12	1.09559e-10
CD72	NM_001782.1	3.41364	Up	7.94054e-13	9.69059e-11
TMEM26	NM_178505.5	3.4119	Up	2.51394e-13	1.34181e-10
FAM49B	NM_016623.3	3.4081	Up	2.60514e-12	1.6732e-10
G3BP1	NM_005754.2	3.40788	Up	1.24075e-10	2.83402e-09
RGS4	NM_005613.3	3.40749	Up	1.3905e-10	3.1028e-09
FABP5	NM_001444.1	3.40298	Up	3.68449e-11	1.0815e-09
ANKS1B	NM_181670.2	3.40213	Down	1.23394e-12	1.09559e-10
GPR65	NM_003608.2	3.39063	Up	4.77677e-13	9.49954e-11
CTSL1	NM_001912.3	3.38703	Up	7.45371e-13	9.74988e-11
CD84	NM_003874.1	3.38622	Up	7.40322e-11	1.88992e-09
PLXNB1	NM_002673.3	3.3817	Down	2.35668e-13	1.48891e-10
LILRB2	NM_001080978.1	3.3817	Up	1.92551e-11	6.49331e-10
LGALS9	NM_009587.2	3.37968	Up	1.55786e-10	3.40027e-09
MARCO	NM_006770.3	3.37871	Up	7.02051e-10	1.23486e-08
CRTAC1	NM_018058.4	3.37716	Up	7.94454e-08	7.96616e-07
ATOH8	NM_032827.4	3.3769	Down	1.34645e-11	4.91344e-10
DHRS9	NM_005771.3	3.37475	Up	1.14591e-09	1.87927e-08
RNF165	NM_152470.2	3.37417	Down	1.0592e-11	4.13319e-10
SRPK3	NM_014370.2	3.37231	Down	1.79531e-12	1.32539e-10
SLIT2	NM_004787.1	3.37168	Down	9.00966e-13	9.70702e-11
PGM5	NM_021965.3	3.36739	Down	2.6815e-13	1.24518e-10
MAOA	NM_000240.2	3.36734	Down	6.99622e-13	9.64025e-11
TMOD1	NM_003275.2	3.3664	Down	4.48127e-13	9.6787e-11
DENND2A	NM_015689.2	3.36441	Down	2.74632e-11	8.57621e-10
RHBDF2	NM_024599.3	3.36289	Up	2.16336e-12	1.48387e-10
GRN	NM_002087.2	3.35751	Up	3.05018e-13	1.12411e-10
PGM5	NM_021965.3	3.35338	Down	2.86001e-13	1.18051e-10
QPCT	NM_012413.3	3.34253	Up	4.53116e-12	2.38154e-10
DKFZp451A211	NM_001003399.1	3.34171	Down	5.04754e-10	9.25701e-09
FAM149A	NM_015398.2	3.34125	Down	2.35668e-13	1.48891e-10
CD14	NM_001040021.1	3.34039	Up	3.69835e-13	9.98468e-11
FERMT3	NM_031471.4	3.34037	Up	9.00966e-13	9.70702e-11
HIF1A	NM_001530.2	3.33932	Up	5.12005e-12	2.54012e-10
CTSC	NM_001814.2	3.3265	Up	6.94029e-12	3.09735e-10
JPH2	NM_020433.4	3.3261	Down	3.90667e-11	1.13452e-09
RORA	NM_002943.2	3.3239	Down	8.27147e-10	1.42231e-08
GPX1	NM_201397.1	3.32311	Up	5.09139e-13	9.45695e-11
DBC1	NM_014618.2	3.31479	Up	1.34167e-07	1.28035e-06
FTHL12	NR_002205.1	3.31184	Up	1.91059e-12	1.37444e-10
MPDZ	NM_003829.3	3.30774	Down	9.59598e-13	9.85839e-11
PYCARD	NM_013258.3	3.30771	Up	2.16336e-12	1.48387e-10
OAS2	NM_016817.2	3.30746	Up	3.47469e-11	1.03397e-09
EBF2	NM_022659.2	3.30315	Down	1.26819e-11	4.71117e-10
CYBB	NM_000397.2	3.29177	Up	1.64877e-10	3.56684e-09
GBP5	NM_052942.2	3.28985	Up	4.65482e-11	1.30605e-09
FABP4	NM_001442.1	3.28909	Down	1.86411e-07	1.72246e-06
NLGN4X	NM_020742.2	3.28681	Up	8.7996e-11	2.16315e-09
SPOCK2	NM_014767.1	3.28608	Up	2.60514e-12	1.6732e-10
LOC653888	XM_936251.2	3.28483	Up	5.42632e-13	9.56268e-11
CAMK2G	NM_001222.2	3.28334	Down	2.6815e-13	1.24518e-10
CACNB2	NM_201572.1	3.28253	Down	2.35668e-13	1.48891e-10
PDZD2	NM_178140.2	3.28244	Down	7.45371e-13	9.74988e-11
P2RX1	NM_002558.2	3.28112	Down	1.14591e-09	1.87927e-08
ITPRIPL2	NM_001034841.2	3.28079	Down	8.27147e-10	1.42231e-08
DENND2D	NM_024901.3	3.28026	Up	2.58899e-11	8.18117e-10
BHMT2	NM_017614.3	3.27804	Down	3.77026e-12	2.11828e-10
AIF1	NM_032955.1	3.27709	Up	4.00882e-12	2.20039e-10
TNC	NM_002160.2	3.2749	Up	3.30678e-08	3.616e-07
LGMN	NM_001008530.1	3.27441	Up	3.77026e-12	2.11828e-10
CCL13	NM_005408.2	3.27391	Up	1.96133e-09	2.9866e-08
NFAT5	NM_173215.1	3.27386	Down	1.34645e-11	4.91344e-10
NUSAP1	NM_018454.5	3.27301	Up	2.44727e-10	4.97338e-09
AAK1	NM_014911.3	3.27075	Down	3.82644e-10	7.27173e-09
BOC	NM_033254.2	3.26944	Down	6.98784e-11	1.80874e-09
MXRA5	NM_015419.2	3.26782	Up	1.48888e-12	1.1859e-10
PAK2	XM_001126110.1	3.26611	Down	8.06929e-09	1.03567e-07
TM6SF1	NM_023003.2	3.26532	Up	2.60514e-12	1.6732e-10
CFD	NM_001928.2	3.26413	Down	5.12005e-12	2.54012e-10
RASGRP3	NM_170672.1	3.26044	Up	3.68449e-11	1.0815e-09
HOXA2	NM_006735.3	3.25911	Down	2.31353e-10	4.74205e-09
SPOCD1	NM_144569.4	3.25903	Up	6.14656e-12	2.85422e-10
SORBS2	NM_003603.4	3.25698	Down	9.39032e-12	3.79503e-10
KANK2	NM_015493.4	3.25622	Down	7.84272e-11	1.97551e-09
LPHN3	NM_015236.3	3.25587	Down	3.42341e-10	6.61408e-09
GM2A	NM_000405.3	3.25532	Up	1.02197e-12	1.00437e-10
ANXA2P1	NR_001562.1	3.25517	Up	3.77026e-12	2.11828e-10
ZKSCAN1	NM_003439.1	3.25426	Down	8.84065e-12	3.63779e-10
FTHL12	NR_002205.1	3.25298	Up	4.48127e-13	9.6787e-11
PPFIBP1	NM_177444.1	3.24947	Down	1.74485e-10	3.73985e-09
SMPDL3A	NM_006714.2	3.24918	Up	6.53162e-12	2.96628e-10
SOD2	NM_001024465.1	3.249	Up	9.39032e-12	3.79503e-10
C3orf70	NM_001025266.1	3.24837	Down	5.09139e-13	9.45695e-11
CHRDL1	NM_145234.2	3.24744	Down	1.61069e-11	5.70292e-10
BVES	NM_147147.2	3.24737	Down	9.00966e-13	9.70702e-11
JPH2	NM_175913.3	3.2434	Down	1.39863e-12	1.14646e-10
ACACB	NM_001093.3	3.24281	Down	7.45371e-13	9.74988e-11
LOC283050	XM_944265.1	3.24208	Up	1.26819e-11	4.71117e-10
MARK1	NM_018650.3	3.24126	Down	8.45854e-13	9.63879e-11
LOC650580	XM_942530.1	3.24088	Down	6.56632e-13	9.51369e-11
DCN	NM_001920.3	3.23725	Down	7.21572e-08	7.31193e-07
PALM	NM_002579.2	3.23553	Down	3.06192e-10	6.01453e-09
GRN	NM_002087.2	3.23547	Up	5.78287e-13	9.52245e-11
ZBTB16	NM_006006.4	3.23475	Down	8.7996e-11	2.16315e-09
MEIS2	NM_172315.1	3.234	Down	2.35668e-13	1.48891e-10
IL18BP	NM_173042.2	3.22888	Up	7.94054e-13	9.69059e-11
PCDH19	NM_020766.1	3.22837	Down	6.14656e-12	2.85422e-10
CTHRC1	NM_138455.2	3.22447	Up	5.78287e-13	9.52245e-11
SEMA6D	NM_153619.1	3.22353	Down	1.23394e-12	1.09559e-10
HAPLN1	NM_001884.2	3.21985	Up	1.34421e-08	1.62763e-07
SDSL	NM_138432.2	3.21928	Up	8.45854e-13	9.63879e-11
MYO1F	NM_012335.2	3.21779	Up	3.68449e-11	1.0815e-09
CD209	NM_021155.2	3.21761	Up	2.30117e-09	3.43096e-08
PTPN6	NM_080548.3	3.21425	Up	7.8342e-12	3.35599e-10
DARC	NM_002036.2	3.21413	Down	3.94099e-06	2.73999e-05
C5orf23	NM_024563.3	3.21153	Down	8.7996e-11	2.16315e-09
SPI1	NM_003120.2	3.20674	Up	8.32253e-12	3.4911e-10
PIK3AP1	NM_152309.2	3.2066	Up	1.8144e-11	6.22026e-10
	DA371742	3.20546	Down	1.3905e-10	3.1028e-09
PIP5K1B	NM_003558.1	3.19919	Down	1.81871e-13	5.1184e-10
FUCA1	NM_000147.3	3.19671	Up	1.23394e-12	1.09559e-10
RNASET2	NM_003730.3	3.1947	Up	7.94054e-13	9.69059e-11
ATF3	NM_001040619.1	3.19399	Up	1.68633e-06	1.2709e-05
SF1	NM_201997.1	3.19167	Down	5.44201e-12	2.62278e-10
PMP2	NM_002677.3	3.19074	Down	2.46413e-07	2.21968e-06
CAMK1G	NM_020439.2	3.1878	Up	2.85077e-08	3.1795e-07
ANGPTL1	NM_004673.3	3.18467	Down	2.03313e-12	1.42722e-10
SPHKAP	NM_030623.2	3.18247	Down	7.41547e-10	1.29477e-08
GPER	NM_001039966.1	3.18074	Down	1.02197e-12	1.00437e-10
MAPK4	NM_002747.2	3.17743	Down	9.59598e-13	9.85839e-11
AADACL1	NM_020792.3	3.17704	Up	4.77677e-13	9.49954e-11
HLA-DMA	NM_006120.2	3.17603	Up	1.23394e-12	1.09559e-10
C13orf15	NM_014059.2	3.17517	Up	1.70957e-11	5.95989e-10
	BU587445	3.17286	Down	7.40322e-11	1.88992e-09
LOC650695	XM_939781.1	3.17164	Down	1.91302e-08	2.23283e-07
MT1F	NM_005949.2	3.16954	Up	1.15889e-12	1.06986e-10
SLC29A3	NM_018344.3	3.15826	Up	4.53116e-12	2.38154e-10
LOC441155	XM_926112.2	3.15812	Down	5.22967e-11	1.43229e-09
LOC387841	XM_932678.1	3.15726	Up	9.59598e-13	9.85839e-11
SYNPO2	XM_936336.2	3.15642	Down	1.10681e-10	2.5879e-09
NP	NM_000270.1	3.15367	Up	6.29119e-10	1.12253e-08
CLECL1	NM_172004.2	3.15321	Up	6.6461e-10	1.17726e-08
ITIH4	NM_002218.3	3.15228	Down	1.3905e-10	3.1028e-09
ROR1	NM_005012.2	3.15078	Down	1.8144e-11	6.22026e-10
PVRL3	NM_015480.1	3.15009	Down	2.51394e-13	1.34181e-10
MS4A14	NM_032597.3	3.14855	Up	2.58856e-10	5.22279e-09
NRIP3	NM_020645.1	3.14816	Up	2.7378e-10	5.4834e-09
ST8SIA4	NM_005668.3	3.14582	Up	2.86001e-13	1.18051e-10
WTIP	XM_059037.7	3.14182	Down	5.78287e-13	9.52245e-11
BEX5	NM_001012978.1	3.1401	Down	9.39032e-12	3.79503e-10
THY1	NM_006288.2	3.13878	Up	7.37398e-12	3.2258e-10
RUNX1	NM_001754.3	3.12693	Up	4.20373e-13	9.90886e-11
SPIN1	NM_006717.2	3.12669	Down	4.93406e-11	1.36665e-09
CD33	NM_001772.3	3.12426	Up	2.04327e-11	6.77967e-10
GPER	NM_001039966.1	3.12174	Down	2.51394e-13	1.34181e-10
KRT86	NM_002284.3	3.12111	Up	4.89617e-08	5.1491e-07
RAPH1	NM_213589.1	3.12004	Up	3.68449e-11	1.0815e-09
GPR68	NM_003485.3	3.12	Up	7.94054e-13	9.69059e-11
CCL3L1	NM_021006.4	3.11885	Up	1.67057e-09	2.59447e-08
	BG221407	3.11371	Down	2.11457e-08	2.44107e-07
PLTP	NM_006227.2	3.10821	Up	7.83207e-10	1.35756e-08
CCL3L1	NM_021006.4	3.10731	Up	1.14009e-06	8.90594e-06
C19orf59	NM_174918.2	3.10716	Up	1.58334e-09	2.4768e-08
MN1	NM_002430.2	3.10687	Down	2.16808e-11	7.09993e-10
FGR	NM_001042729.1	3.10382	Up	1.34645e-11	4.91344e-10
CD38	NM_001775.2	3.10312	Up	4.33194e-09	6.02179e-08
PMP22	NM_000304.2	3.10251	Down	2.06711e-10	4.31603e-09
WFDC1	NM_021197.2	3.1009	Down	8.49457e-09	1.08233e-07
C19orf10	NM_019107.3	3.09817	Up	7.40322e-11	1.88992e-09
LOC652545	XM_942035.1	3.09581	Down	4.20373e-13	9.90886e-11
MAFB	NM_005461.3	3.09297	Up	1.23394e-12	1.09559e-10
OSR1	NM_145260.2	3.08882	Down	2.44727e-10	4.97338e-09
FTHL2	NR_002200.1	3.08804	Up	1.26819e-11	4.71117e-10
ZNF565	NM_152477.2	3.08714	Down	3.33416e-12	1.97607e-10
MYOT	NM_006790.1	3.08517	Down	3.90667e-11	1.13452e-09
CSTB	NM_000100.2	3.0819	Up	3.25276e-13	1.0637e-10
TMEM163	NM_030923.3	3.08167	Up	6.99622e-13	9.64025e-11
AMY1A	NM_004038.3	3.07863	Up	2.89544e-10	5.74338e-09
ST8SIA4	NM_005668.3	3.07746	Up	7.45371e-13	9.74988e-11
ZBTB16	NM_001018011.1	3.07671	Down	4.65482e-11	1.30605e-09
CTSL1	NM_145918.2	3.07575	Up	4.48127e-13	9.6787e-11
C14orf132	NM_020215.2	3.07514	Down	1.19439e-11	4.50734e-10
CHRNA1	NM_000079.2	3.07419	Up	1.42198e-09	2.26017e-08
MYOZ1	NM_021245.2	3.07367	Down	2.60514e-12	1.6732e-10
HPSE	NM_006665.3	3.07309	Up	2.44885e-12	1.61298e-10
NCF4	NM_000631.3	3.07123	Up	2.94763e-12	1.8238e-10
HSPB7	NM_014424.3	3.0675	Down	1.21449e-08	1.48705e-07
LST1	NM_007161.2	3.06533	Up	8.7996e-11	2.16315e-09
NT5DC3	NM_016575.1	3.06405	Down	8.84065e-12	3.63779e-10
FREM1	NM_144966.4	3.06357	Down	5.09139e-13	9.45695e-11
PPFIBP1	NM_003622.2	3.06199	Down	6.94029e-12	3.09735e-10
LIMS1	NM_004987.3	3.05921	Down	6.98784e-11	1.80874e-09
UBE2C	NM_181803.1	3.05853	Up	2.30034e-11	7.43604e-10
S100A9	NM_002965.2	3.05658	Up	5.06582e-09	6.90551e-08
CLEC4A	NM_194447.2	3.05104	Up	3.77026e-12	2.11828e-10
ALOX5AP	NM_001629.2	3.05073	Up	3.05018e-13	1.12411e-10
IGF2	NM_000612.2	3.04984	Down	1.26819e-11	4.71117e-10
RRM2B	NM_015713.3	3.04948	Up	3.47469e-11	1.03397e-09
GDF15	NM_004864.1	3.0492	Up	6.56632e-13	9.51369e-11
C1orf165	NM_024603.1	3.04871	Down	9.97345e-12	3.96174e-10
DCLK1	NM_004734.2	3.04414	Down	1.26819e-11	4.71117e-10
UPP1	NM_003364.2	3.04403	Up	2.16336e-12	1.48387e-10
TSPAN13	NM_014399.3	3.04334	Up	2.06711e-10	4.31603e-09
OTC	NM_000531.3	3.04302	Down	3.42341e-10	6.61408e-09
MYO3A	NM_017433.3	3.04	Down	6.99622e-13	9.64025e-11
HLA-DRA	NM_019111.3	3.03903	Up	8.45854e-13	9.63879e-11
C1QA	NM_015991.1	3.03732	Up	8.84065e-12	3.63779e-10
EBI2	NM_004951.3	3.03478	Up	9.87032e-11	2.36929e-09
GPR125	XM_944791.1	3.03457	Down	4.48127e-13	9.6787e-11
ARHGAP9	NM_001080157.1	3.03265	Up	7.37398e-12	3.2258e-10
ESM1	NM_007036.2	3.03221	Up	1.55786e-10	3.40027e-09
TOP2A	NM_001067.2	3.03091	Up	5.63599e-10	1.01973e-08
ERP27	NM_152321.1	3.02883	Up	1.68686e-12	1.28096e-10
FAM162B	NM_001085480.1	3.02869	Down	1.22054e-07	1.17563e-06
LAT2	NM_032464.2	3.02809	Up	8.7996e-11	2.16315e-09
TNNT3	NM_001042780.1	3.02621	Down	1.23394e-12	1.09559e-10
C17orf60	NM_001085423.1	3.02097	Up	7.41547e-10	1.29477e-08
FNDC5	NM_153756.1	3.02062	Down	7.37398e-12	3.2258e-10
TMEM149	NM_024660.2	3.02013	Up	4.26215e-12	2.29204e-10
CDH11	NM_001797.2	3.01971	Up	1.94065e-13	2.46893e-10
TRPV1	NM_080705.3	3.01641	Down	5.78287e-13	9.52245e-11
AADAT	NM_182662.1	3.01318	Down	2.16336e-12	1.48387e-10
ATP6V0B	NM_004047.3	3.00916	Up	2.35668e-13	1.48891e-10
RCAN1	NM_203418.1	3.00579	Up	7.94454e-08	7.96616e-07
SMAD9	NM_005905.3	3.00508	Down	3.69835e-13	9.98468e-11
ACTR3	NM_005721.3	3.0029	Up	4.93406e-11	1.36665e-09
MCTS1	NM_014060.1	3.0006	Up	6.22431e-11	1.64503e-09

## Sheet: Aorta
Supplementary file 2. Tab 2. The differentially expressed genes (FDR<0.05) in abdominal aorta (n=15) in comparison to healthy left internal thoracic artery (LITA) controls (n=28). Genes with FC>±1.5 and FDR<0.05 when comapring atherosclerotic plaques to controls with Wilcoxon signed-rank test are presented.
SYMBOL	ACCESSION	FC	REGULATION	P	FDR
LOC647450	XM_936518.1	153.502	Up	1.9888e-10	2.9133e-08
LOC642113	XM_936253.1	135.022	Up	1.9888e-10	2.9133e-08
LOC652694	XM_942302.1	129.402	Up	9.94398e-11	2.13777e-08
LOC652493	XM_941953.1	127.719	Up	1.9888e-10	2.9133e-08
SPP1	NM_000582.2	104.317	Up	4.97199e-11	2.7323e-08
SPP1	NM_001040058.1	90.943	Up	4.97199e-11	2.7323e-08
MMP12	NM_002426.2	72.3844	Up	4.97199e-11	2.7323e-08
LOC652102	XM_941434.1	58.9347	Up	4.97199e-11	2.7323e-08
IGLL1	NM_020070.2	38.0797	Up	1.9888e-10	2.9133e-08
LOC651751	XM_940969.1	37.428	Up	9.94398e-11	2.13777e-08
MMP9	NM_004994.2	32.0407	Up	4.97199e-11	2.7323e-08
IGJ	NM_144646.2	31.6291	Up	5.96639e-10	5.42713e-08
KIAA1199	NM_018689.1	31.0412	Up	4.97199e-11	2.7323e-08
IL6	NM_000600.1	30.7077	Up	8.73231e-07	1.28402e-05
APOC1	NM_001645.3	30.2669	Up	9.94398e-11	2.13777e-08
MMP7	NM_002423.3	28.1752	Up	3.48039e-10	3.93225e-08
MMP12	NM_002426.2	27.1643	Up	4.97199e-11	2.7323e-08
ADAMDEC1	NM_014479.2	26.0543	Up	4.97199e-11	2.7323e-08
RGS1	NM_002922.3	23.9347	Up	4.97199e-11	2.7323e-08
IL8	NM_000584.2	22.8806	Up	1.85455e-08	6.04337e-07
OLR1	NM_002543.3	20.5667	Up	5.96639e-10	5.42713e-08
IL8	NM_000584.2	20.0767	Up	2.52577e-08	7.6284e-07
LOC401845	XM_377426.1	19.3056	Up	3.33123e-09	1.71591e-07
CXCR4	NM_003467.2	17.955	Up	9.94398e-11	2.13777e-08
CIDEA	NM_001279.2	17.8989	Down	5.41934e-05	0.000436631
MMP7	NM_002423.3	17.8109	Up	1.9888e-10	2.9133e-08
KIAA1881	XM_001130790.1	17.7211	Down	3.416e-05	0.000291913
CD79A	NM_021601.3	17.6622	Up	1.4916e-09	9.82465e-08
CIDEC	NM_022094.2	16.9621	Down	0.00025394	0.00165142
APOE	NM_000041.2	15.8145	Up	1.33647e-07	2.7886e-06
C15orf48	NM_032413.2	14.1692	Up	4.97199e-11	2.7323e-08
CCL19	NM_006274.2	13.821	Up	9.44678e-10	7.16782e-08
BTC	NM_001729.1	13.8062	Down	9.94398e-11	2.13777e-08
PLAUR	NM_001005376.1	13.6132	Up	5.96639e-10	5.42713e-08
PLIN	NM_002666.3	12.9385	Down	4.65635e-05	0.000382187
PLA2G7	NM_005084.2	12.5028	Up	5.96639e-10	5.42713e-08
CXCR4	NM_001008540.1	11.941	Up	9.94398e-11	2.13777e-08
IGLL3	NM_001013618.1	11.4096	Up	4.97199e-11	2.7323e-08
SLC7A5	NM_003486.5	11.381	Up	1.03069e-07	2.28291e-06
THBS1	NM_003246.2	11.327	Up	4.97199e-11	2.7323e-08
SLC16A3	NM_004207.2	11.3232	Up	4.97199e-11	2.7323e-08
MYOC	NM_000261.1	11.1271	Down	2.2374e-09	1.29627e-07
SOST	NM_025237.2	11.0755	Down	2.97872e-06	3.57369e-05
GREM1	NM_013372.5	10.896	Up	4.97199e-11	2.7323e-08
THRSP	NM_003251.2	10.7362	Down	1.51451e-05	0.000145516
CD69	NM_001781.1	10.466	Up	3.48039e-10	3.93225e-08
RBPMS2	NM_194272.1	10.419	Down	4.97199e-11	2.7323e-08
IFI30	NM_006332.3	10.3421	Up	3.40084e-08	9.5652e-07
TDO2	NM_005651.1	10.1806	Up	4.97199e-11	2.7323e-08
PHLDA1	NM_007350.3	10.0988	Up	3.40084e-08	9.5652e-07
SELE	NM_000450.1	9.82222	Up	9.03033e-06	9.31125e-05
IL1B	NM_000576.2	9.81756	Up	1.4916e-09	9.82465e-08
HMOX1	NM_002133.1	9.69275	Up	1.9888e-10	2.9133e-08
EBI2	NM_004951.3	9.68076	Up	9.94398e-11	2.13777e-08
LOC652775	XM_942419.1	9.66568	Up	5.96639e-10	5.42713e-08
ADAMDEC1	NM_014479.2	9.48372	Up	9.94398e-11	2.13777e-08
ITGA8	NM_003638.1	9.43109	Down	4.82283e-09	2.20861e-07
ACTA1	NM_001100.3	9.33499	Down	7.02095e-07	1.07157e-05
AQP7P2	NR_002823.1	9.16254	Down	1.79044e-05	0.000168098
SLC2A5	NM_003039.1	9.14669	Up	6.91107e-09	2.85264e-07
KCNA5	NM_002234.2	9.12508	Down	3.55547e-07	6.07215e-06
SLC16A10	NM_018593.3	9.02231	Up	1.4916e-09	9.82465e-08
FCRLA	NM_032738.3	8.90521	Up	5.96639e-10	5.42713e-08
CD48	NM_001778.2	8.65382	Up	6.91107e-09	2.85264e-07
RGS7BP	NM_001029875.1	8.63206	Down	4.97199e-11	2.7323e-08
LYZ	NM_000239.1	8.55687	Up	4.82283e-09	2.20861e-07
JSRP1	NM_144616.2	8.5564	Up	2.97872e-06	3.57369e-05
MUSTN1	NM_205853.2	8.41564	Down	2.2374e-09	1.29627e-07
SDS	NM_006843.2	8.31849	Up	4.97199e-11	2.7323e-08
HLA-DQA1	XM_936128.2	8.31099	Up	9.94398e-11	2.13777e-08
UBD	NM_006398.2	8.2757	Up	3.33123e-09	1.71591e-07
CCL4L2	NM_207007.2	8.13407	Up	9.44678e-10	7.16782e-08
SGK	NM_005627.2	8.08188	Up	9.94398e-11	2.13777e-08
OSM	NM_020530.3	8.05057	Up	1.4916e-09	9.82465e-08
GZMB	NM_004131.3	7.91796	Up	1.85455e-08	6.04337e-07
PRDM1	NM_001198.2	7.73583	Up	4.97199e-11	2.7323e-08
SEMA3E	NM_012431.1	7.71822	Down	3.40084e-08	9.5652e-07
IL1RN	NM_173843.1	7.70841	Up	3.33123e-09	1.71591e-07
CALD1	NM_033138.2	7.63247	Down	9.94398e-11	2.13777e-08
IL7R	XM_937367.1	7.60562	Up	1.4916e-09	9.82465e-08
ITGAX	NM_000887.3	7.58864	Up	9.94398e-11	2.13777e-08
SLC11A1	NM_000578.3	7.50401	Up	9.44678e-10	7.16782e-08
LAPTM5	NM_006762.1	7.49689	Up	5.96639e-10	5.42713e-08
	X00437	7.49367	Up	6.91107e-09	2.85264e-07
ADORA3	NM_001081976.1	7.46145	Up	3.33123e-09	1.71591e-07
PTCHD1	NM_173495.2	7.44918	Down	5.96639e-10	5.42713e-08
ACP5	NM_001611.2	7.4241	Up	3.40084e-08	9.5652e-07
CD52	NM_001803.2	7.24017	Up	1.33647e-07	2.7886e-06
ECGF1	NM_001953.2	7.21893	Up	1.9888e-10	2.9133e-08
COL11A1	NM_001854.3	7.21148	Up	4.5444e-08	1.2031e-06
AQP7P2	XR_001073.1	7.16532	Down	1.33408e-06	1.82688e-05
CCL2	NM_002982.3	7.1482	Up	2.52577e-08	7.6284e-07
REEP1	NM_022912.1	7.04719	Down	9.44678e-10	7.16782e-08
CAMK1G	NM_020439.2	7.0225	Up	4.82283e-09	2.20861e-07
FCGR1B	NM_001017986.1	7.00579	Up	1.9888e-10	2.9133e-08
LOC649362	XM_943669.1	6.99476	Up	5.96639e-10	5.42713e-08
CD86	NM_006889.3	6.96501	Up	1.9888e-10	2.9133e-08
SLAMF8	NM_020125.2	6.93532	Up	1.9888e-10	2.9133e-08
PDPN	NM_001006625.1	6.92105	Up	1.72081e-07	3.39959e-06
FYB	NM_001465.3	6.90967	Up	5.96639e-10	5.42713e-08
CD79A	NM_001783.3	6.89241	Up	2.52577e-08	7.6284e-07
ACTC1	NM_005159.4	6.86214	Down	1.07565e-05	0.000108384
CCL5	NM_002985.2	6.8537	Up	9.69538e-09	3.67522e-07
PLAUR	NM_002659.2	6.78338	Up	5.96639e-10	5.42713e-08
CD37	NM_001774.1	6.75315	Up	3.33123e-09	1.71591e-07
MYOZ1	NM_021245.2	6.69668	Down	9.44678e-10	7.16782e-08
KIAA0125	NM_014792.2	6.68331	Up	1.85455e-08	6.04337e-07
MYOC	NM_000261.1	6.67795	Down	2.2374e-09	1.29627e-07
SRGN	NM_002727.2	6.66317	Up	3.48039e-10	3.93225e-08
HLA-DRB3	NM_022555.3	6.66306	Up	9.94398e-11	2.13777e-08
LOC387934	XM_937508.2	6.66162	Up	9.44678e-10	7.16782e-08
NPL	NM_030769.1	6.64994	Up	3.48039e-10	3.93225e-08
PPP1R1A	NM_006741.2	6.63934	Down	1.33647e-07	2.7886e-06
HIF1A	NM_181054.1	6.6295	Up	1.9888e-10	2.9133e-08
PNKD	NM_022572.2	6.6259	Up	3.40084e-08	9.5652e-07
GGTA1	NR_003191.1	6.6258	Down	3.48039e-10	3.93225e-08
TM4SF19	NM_138461.2	6.61437	Up	8.73231e-07	1.28402e-05
WFDC1	NM_021197.2	6.58949	Down	1.03069e-07	2.28291e-06
NLGN4X	NM_020742.2	6.57372	Up	1.4916e-09	9.82465e-08
VCAM1	NM_001078.2	6.53119	Up	4.97199e-11	2.7323e-08
SLC2A3	NM_006931.1	6.52804	Up	3.40084e-08	9.5652e-07
ALPK2	NM_052947.3	6.50605	Up	6.01114e-08	1.49951e-06
CXCL16	NM_022059.1	6.4976	Up	3.48039e-10	3.93225e-08
PLCB4	NM_000933.2	6.46559	Down	4.97199e-11	2.7323e-08
C4orf7	NM_152997.2	6.42836	Up	7.29689e-05	0.000564448
MAPK13	NM_002754.3	6.39899	Up	1.9888e-10	2.9133e-08
FZD3	NM_017412.2	6.35917	Down	3.48039e-10	3.93225e-08
RGS16	NM_002928.2	6.35237	Up	2.20408e-07	4.14872e-06
MAP1B	NM_032010.1	6.29997	Down	4.97199e-11	2.7323e-08
LOC649210	XM_938277.1	6.28319	Up	5.62233e-07	8.909e-06
IGSF9B	NM_014987.1	6.27556	Down	4.97199e-11	2.7323e-08
ATF3	NM_001040619.1	6.27126	Up	7.56036e-06	7.98619e-05
RTN1	NM_206852.1	6.25841	Down	5.25539e-06	5.84526e-05
FPR3	NM_002030.3	6.24149	Up	1.9888e-10	2.9133e-08
SIK1	NM_173354.3	6.22526	Up	2.80569e-07	5.02062e-06
HRCT1	NM_001039792.1	6.20051	Down	5.96639e-10	5.42713e-08
HAMP	NM_021175.2	6.19858	Up	1.4916e-09	9.82465e-08
MSR1	NM_138715.1	6.18468	Up	5.96639e-10	5.42713e-08
MYC	NM_002467.3	6.18053	Up	3.55547e-07	6.07215e-06
EBI2	NM_004951.3	6.16716	Up	9.44678e-10	7.16782e-08
MAP1B	NM_005909.3	6.09041	Down	2.97872e-06	3.57369e-05
UBN2	NM_173569.2	6.08484	Down	4.97199e-11	2.7323e-08
SORBS1	NM_001034954.1	6.08143	Down	6.91107e-09	2.85264e-07
ADAM8	NM_001109.3	6.05175	Up	2.52577e-08	7.6284e-07
PITX1	NM_002653.3	6.0494	Down	9.69538e-09	3.67522e-07
CTSZ	NM_001336.2	6.0146	Up	9.94398e-11	2.13777e-08
NPL	NM_030769.1	6.01036	Up	4.82283e-09	2.20861e-07
TCEAL2	NM_080390.3	5.99885	Down	2.80569e-07	5.02062e-06
EMR2	NM_152916.1	5.9502	Up	4.82283e-09	2.20861e-07
LILRB4	NM_001081438.1	5.94797	Up	6.91107e-09	2.85264e-07
CD19	NM_001770.4	5.94426	Up	7.56036e-06	7.98619e-05
LOC285016	NM_001002919.1	5.9373	Down	5.25539e-06	5.84526e-05
TMEM158	NM_015444.2	5.93061	Up	4.97199e-11	2.7323e-08
GAD1	NM_000817.2	5.91046	Down	3.61036e-06	4.21922e-05
CCL4L1	NM_001001435.2	5.90919	Up	7.02095e-07	1.07157e-05
CXCL10	NM_001565.2	5.88226	Up	6.91107e-09	2.85264e-07
CD3D	NM_000732.4	5.87982	Up	2.52577e-08	7.6284e-07
GZMK	NM_002104.2	5.87981	Up	9.69538e-09	3.67522e-07
CD68	NM_001251.1	5.86908	Up	1.9888e-10	2.9133e-08
FAIM3	NM_005449.3	5.85055	Up	3.40084e-08	9.5652e-07
FAM129A	NM_052966.2	5.84366	Down	4.97199e-11	2.7323e-08
HLA-DOB	NM_002120.3	5.82264	Up	9.69538e-09	3.67522e-07
	BC070337	5.82151	Up	9.69538e-09	3.67522e-07
PLD5	NM_152666.1	5.80273	Down	1.63931e-06	2.17092e-05
SIGLEC10	NM_033130.2	5.79006	Up	6.91107e-09	2.85264e-07
MRAP	NM_178817.3	5.78288	Down	8.44239e-05	0.000639529
ANKRD33	NM_182608.2	5.77848	Up	4.97199e-11	2.7323e-08
POSTN	NM_006475.1	5.77777	Up	9.94398e-11	2.13777e-08
SNX10	NM_013322.2	5.77713	Up	6.91107e-09	2.85264e-07
	AL109696	5.77183	Down	9.44678e-10	7.16782e-08
CD74	NM_001025159.1	5.74225	Up	9.44678e-10	7.16782e-08
TIMD4	NM_138379.1	5.72772	Up	9.03033e-06	9.31125e-05
HLA-DRB5	NM_002125.3	5.71206	Up	0.00470933	0.0195165
KLRB1	NM_002258.2	5.7014	Up	5.96639e-10	5.42713e-08
DUSP26	NM_024025.1	5.6943	Down	1.9888e-10	2.9133e-08
CXCL2	NM_002089.3	5.68898	Up	1.08131e-06	1.53341e-05
GREM1	NM_013372.5	5.685	Up	4.97199e-11	2.7323e-08
TUBB3	NM_006086.2	5.68113	Up	9.94398e-11	2.13777e-08
TNMD	NM_022144.1	5.67904	Down	3.55547e-07	6.07215e-06
CD3D	NM_001040651.1	5.66309	Up	6.91107e-09	2.85264e-07
SAMSN1	NM_022136.3	5.65139	Up	4.97199e-11	2.7323e-08
SERPINA1	NM_001002235.1	5.63139	Up	4.82283e-09	2.20861e-07
TRIM36	NM_001017397.1	5.62638	Down	1.33647e-07	2.7886e-06
SERPINA1	NM_001002236.1	5.59122	Up	4.82283e-09	2.20861e-07
MOXD1	NM_015529.2	5.58657	Up	4.48076e-07	7.36395e-06
PLAUR	NM_001005376.1	5.57713	Up	1.4916e-09	9.82465e-08
TMEM200A	NM_052913.2	5.54529	Up	4.97199e-11	2.7323e-08
HLA-DMB	NM_002118.3	5.54474	Up	6.91107e-09	2.85264e-07
KCNMA1	NM_001014797.1	5.54445	Down	9.94398e-11	2.13777e-08
IRF8	NM_002163.2	5.54096	Up	1.35238e-08	4.75032e-07
HLA-DRB1	NM_002124.1	5.53957	Up	2.48439e-05	0.000222027
	U79293	5.52792	Down	1.9888e-10	2.9133e-08
LMOD1	NM_012134.2	5.52155	Down	5.96639e-10	5.42713e-08
CAPZA1	NM_006135.1	5.51012	Up	1.9888e-10	2.9133e-08
CD2	NM_001767.2	5.5085	Up	3.40084e-08	9.5652e-07
GPR81	NM_032554.2	5.50306	Down	4.97199e-11	2.7323e-08
ABCA6	NM_080284.2	5.49206	Down	1.9888e-10	2.9133e-08
HLA-DRB4	NM_021983.4	5.46611	Up	1.33408e-06	1.82688e-05
RBPMS	NM_006867.2	5.4597	Down	5.96639e-10	5.42713e-08
HAVCR2	NM_032782.3	5.45859	Up	3.33123e-09	1.71591e-07
LUM	NM_002345.3	5.45716	Up	5.96639e-10	5.42713e-08
	BF663883	5.45492	Up	4.82283e-09	2.20861e-07
TNFAIP3	NM_006290.2	5.45116	Up	9.44678e-10	7.16782e-08
SOCS3	NM_003955.3	5.42947	Up	4.36277e-06	4.97886e-05
ATOH8	NM_032827.4	5.42894	Down	1.85455e-08	6.04337e-07
CD6	NM_006725.2	5.41901	Up	1.35238e-08	4.75032e-07
C9orf58	NM_001002260.1	5.41007	Down	3.33123e-09	1.71591e-07
AQP9	NM_020980.2	5.392	Up	3.55547e-07	6.07215e-06
CA12	NM_001218.3	5.39068	Up	3.48039e-10	3.93225e-08
LOC642678	XM_926130.1	5.38957	Down	3.33123e-09	1.71591e-07
MYH11	NM_001040114.1	5.37861	Down	1.85455e-08	6.04337e-07
C5AR1	NM_001736.3	5.36933	Up	1.9888e-10	2.9133e-08
MT1G	NM_005950.1	5.34729	Up	3.33123e-09	1.71591e-07
	BX095522	5.33311	Down	7.29689e-05	0.000564448
VPREB3	NM_013378.1	5.32673	Up	3.40084e-08	9.5652e-07
RASL12	NM_016563.2	5.31899	Down	4.82283e-09	2.20861e-07
HLA-DRB6	NR_001298.1	5.3165	Up	1.79044e-05	0.000168098
MMP11	NM_005940.3	5.29352	Up	1.4916e-09	9.82465e-08
TLR1	NM_003263.3	5.27917	Up	4.97199e-11	2.7323e-08
RNF126P1	NR_002818.2	5.27735	Up	8.73231e-07	1.28402e-05
WTIP	NM_001080436.1	5.26918	Down	7.02095e-07	1.07157e-05
LEFTY2	NM_003240.2	5.25583	Down	7.90546e-08	1.85591e-06
DUSP5	NM_004419.3	5.2545	Up	9.69538e-09	3.67522e-07
ITGB2	NM_000211.1	5.24505	Up	3.40084e-08	9.5652e-07
CCDC149	NM_173463.2	5.23445	Down	9.94398e-11	2.13777e-08
SYNPO2	XM_942780.2	5.22289	Down	9.94398e-11	2.13777e-08
KYNU	NM_003937.2	5.22199	Up	1.9888e-10	2.9133e-08
LTB	NM_002341.1	5.21841	Up	1.72081e-07	3.39959e-06
FAM46B	NM_052943.2	5.19769	Down	1.72081e-07	3.39959e-06
	BC039516	5.19657	Down	1.4916e-09	9.82465e-08
CD163	NM_203416.1	5.19646	Up	1.35238e-08	4.75032e-07
SCG2	NM_003469.3	5.1891	Up	4.97199e-11	2.7323e-08
GYG2	NM_003918.2	5.17581	Down	8.44239e-05	0.000639529
SPOCK2	NM_014767.1	5.16984	Up	4.82283e-09	2.20861e-07
CD83	NM_001040280.1	5.16651	Up	3.48039e-10	3.93225e-08
MYOM1	NM_003803.3	5.14997	Down	9.94398e-11	2.13777e-08
LYZ	NM_000239.1	5.13686	Up	5.96639e-10	5.42713e-08
MCOLN2	NM_153259.2	5.13019	Up	9.44678e-10	7.16782e-08
HSPB7	NM_014424.3	5.11998	Down	6.01114e-08	1.49951e-06
RCAN1	NM_203418.1	5.11865	Up	7.02095e-07	1.07157e-05
SLA	NM_006748.1	5.10217	Up	5.96639e-10	5.42713e-08
CD8A	NM_171827.2	5.07927	Up	9.94398e-11	2.13777e-08
CCR7	NM_001838.2	5.07876	Up	7.90546e-08	1.85591e-06
STK17B	NM_004226.2	5.07537	Up	4.97199e-11	2.7323e-08
	CR596519	5.07261	Up	4.5444e-08	1.2031e-06
SLC16A9	NM_194298.1	5.07117	Down	1.4916e-09	9.82465e-08
DDX17	NM_006386.3	5.0644	Down	1.85455e-08	6.04337e-07
PEG3	NM_006210.1	5.06322	Down	9.94398e-11	2.13777e-08
OSR1	NM_145260.2	5.06302	Down	6.01114e-08	1.49951e-06
	AL133627	5.05471	Down	2.2374e-09	1.29627e-07
LGR6	NM_001017404.1	5.05379	Down	3.48039e-10	3.93225e-08
CMTM7	NM_181472.1	5.03626	Up	3.33123e-09	1.71591e-07
GK	NM_203391.1	5.02944	Up	1.9888e-10	2.9133e-08
	BU945037	5.02112	Down	4.48076e-07	7.36395e-06
RAB9B	NM_016370.1	5.01373	Down	4.97199e-11	2.7323e-08
CXCL9	NM_002416.1	5.00181	Up	5.25539e-06	5.84526e-05
RCOR2	NM_173587.2	4.9987	Down	9.44678e-10	7.16782e-08
CECR1	NM_177405.1	4.98225	Up	3.40084e-08	9.5652e-07
TYROBP	NM_003332.2	4.97461	Up	9.69538e-09	3.67522e-07
VCAM1	NM_001078.2	4.97222	Up	4.97199e-11	2.7323e-08
CKB	NM_001823.3	4.95771	Down	1.85455e-08	6.04337e-07
PRDM16	NM_022114.2	4.92763	Down	4.5444e-08	1.2031e-06
ALDH1L1	NM_012190.2	4.9218	Down	5.96639e-10	5.42713e-08
LCP1	NM_002298.2	4.91825	Up	3.33123e-09	1.71591e-07
PLAU	NM_002658.2	4.90502	Up	4.97199e-11	2.7323e-08
XK	NM_021083.2	4.90195	Down	9.94398e-11	2.13777e-08
CYBA	NM_000101.2	4.90141	Up	9.94398e-11	2.13777e-08
CD14	NM_000591.2	4.89183	Up	4.5444e-08	1.2031e-06
LDOC1	NM_012317.2	4.88568	Down	3.33123e-09	1.71591e-07
LAMP3	NM_014398.2	4.88471	Up	2.52577e-08	7.6284e-07
NAPSB	NR_002798.1	4.87594	Up	6.01114e-08	1.49951e-06
IGSF21	NM_032880.2	4.86197	Up	3.33123e-09	1.71591e-07
ITGB7	NM_000889.1	4.86173	Up	2.80569e-07	5.02062e-06
NTRK3	NM_001007156.1	4.8572	Down	1.4916e-09	9.82465e-08
SLAMF6	NM_052931.3	4.85308	Up	1.03069e-07	2.28291e-06
HLA-DPA1	NM_033554.2	4.83548	Up	9.69538e-09	3.67522e-07
FERMT3	NM_031471.4	4.83057	Up	1.85455e-08	6.04337e-07
ALOX5	XM_001127464.1	4.79094	Up	4.82283e-09	2.20861e-07
CD163	NM_004244.4	4.77925	Up	1.85455e-08	6.04337e-07
MT1H	NM_005951.2	4.77075	Up	2.20408e-07	4.14872e-06
NFIC	NM_205843.1	4.76634	Down	2.52577e-08	7.6284e-07
MATK	NM_139354.2	4.76576	Up	3.40084e-08	9.5652e-07
FCGR1B	NM_001004340.1	4.74861	Up	4.97199e-11	2.7323e-08
PLEK	NM_002664.1	4.74771	Up	1.4916e-09	9.82465e-08
EGR2	NM_000399.2	4.74364	Up	5.96639e-10	5.42713e-08
CD300A	NM_007261.2	4.73636	Up	4.82283e-09	2.20861e-07
PTPN22	NM_015967.3	4.72601	Up	9.69538e-09	3.67522e-07
NETO2	NM_018092.3	4.70294	Up	4.97199e-11	2.7323e-08
ANGPTL5	NM_178127.2	4.70093	Down	2.52577e-08	7.6284e-07
CD8A	NM_171827.2	4.70006	Up	1.9888e-10	2.9133e-08
ACAP1	NM_014716.2	4.68322	Up	2.20408e-07	4.14872e-06
HTR4	NM_001040172.1	4.65919	Down	4.97199e-11	2.7323e-08
PLIN2	NM_001122.2	4.65612	Up	3.40084e-08	9.5652e-07
ABCG1	NM_016818.2	4.64991	Up	2.52577e-08	7.6284e-07
EGR3	NM_004430.2	4.64236	Up	1.08131e-06	1.53341e-05
C12orf28	NM_182530.1	4.64168	Down	5.62233e-07	8.909e-06
CYP2S1	NM_030622.6	4.63422	Up	4.82283e-09	2.20861e-07
IL1RN	NM_173842.1	4.63241	Up	3.33123e-09	1.71591e-07
SORBS1	NM_001034954.1	4.62475	Down	4.97199e-11	2.7323e-08
PLXNB1	NM_002673.3	4.61746	Down	4.97199e-11	2.7323e-08
SRGN	NM_002727.2	4.61416	Up	3.48039e-10	3.93225e-08
ITGB2	NM_000211.2	4.61338	Up	7.90546e-08	1.85591e-06
EDN1	NM_001955.2	4.59069	Down	3.48039e-10	3.93225e-08
FBP1	NM_000507.2	4.59052	Up	7.02095e-07	1.07157e-05
VMO1	NM_182566.1	4.58305	Up	1.85455e-08	6.04337e-07
DMD	NM_004006.1	4.57418	Down	1.4916e-09	9.82465e-08
MYO1G	NM_033054.1	4.5734	Up	1.03069e-07	2.28291e-06
CCL3L3	NM_001001437.3	4.572	Up	1.35238e-08	4.75032e-07
TPR	NM_003292.2	4.56815	Down	4.48076e-07	7.36395e-06
RGS2	NM_002923.1	4.56256	Up	1.85455e-08	6.04337e-07
SORBS2	NM_003603.4	4.55693	Down	6.91107e-09	2.85264e-07
ATP1A2	NM_000702.2	4.537	Down	3.48039e-10	3.93225e-08
PDE8B	NM_001029851.1	4.53655	Down	0.000112372	0.000817245
CLEC5A	NM_013252.2	4.53582	Up	2.52577e-08	7.6284e-07
CD163	NM_203416.2	4.52956	Up	3.55547e-07	6.07215e-06
GBP5	NM_052942.2	4.52808	Up	7.90546e-08	1.85591e-06
EVI2A	NM_014210.2	4.52791	Up	1.9888e-10	2.9133e-08
LY9	NM_001033667.1	4.51404	Up	1.35238e-08	4.75032e-07
GARNL3	NM_032293.3	4.51198	Down	4.97199e-11	2.7323e-08
TTYH3	NM_025250.2	4.50523	Up	2.52577e-08	7.6284e-07
CD68	NM_001251.2	4.50469	Up	1.85455e-08	6.04337e-07
SAT1	NM_002970.1	4.50417	Up	9.94398e-11	2.13777e-08
CXCR5	NM_032966.1	4.4932	Up	3.416e-05	0.000291913
C1QC	NM_172369.2	4.49252	Up	4.82283e-09	2.20861e-07
RORB	NM_006914.3	4.4705	Down	4.97199e-11	2.7323e-08
PARVG	NM_022141.4	4.44626	Up	2.52577e-08	7.6284e-07
SLC19A3	NM_025243.3	4.43542	Down	0.000373291	0.00229926
RNASE6	NM_005615.4	4.43452	Up	3.40084e-08	9.5652e-07
ISG20	NM_002201.4	4.43337	Up	2.2374e-09	1.29627e-07
EVI2B	NM_006495.3	4.43265	Up	6.01114e-08	1.49951e-06
ZBTB16	NM_006006.4	4.41525	Down	2.52577e-08	7.6284e-07
SHRM	NM_020859.1	4.413	Down	4.36277e-06	4.97886e-05
RASAL3	NM_022904.1	4.40972	Up	4.82283e-09	2.20861e-07
PDZRN4	NM_013377.3	4.40527	Down	9.44678e-10	7.16782e-08
CCL5	NM_002985.2	4.39424	Up	2.20408e-07	4.14872e-06
MCL1	NM_021960.3	4.39161	Up	2.52577e-08	7.6284e-07
VIPR1	NM_004624.2	4.38365	Down	9.94398e-11	2.13777e-08
CORO1A	NM_007074.2	4.3823	Up	3.55547e-07	6.07215e-06
SMTN	NM_006932.3	4.38199	Down	9.69538e-09	3.67522e-07
PRND	NM_012409.2	4.38104	Up	2.2374e-09	1.29627e-07
ATP1B1	NM_001677.3	4.37767	Up	4.82283e-09	2.20861e-07
CD74	NM_001025159.1	4.37741	Up	9.69538e-09	3.67522e-07
FNDC1	NM_032532.1	4.36559	Up	3.33123e-09	1.71591e-07
TMEM176A	NM_018487.2	4.36524	Up	2.2374e-09	1.29627e-07
P2RY10	NM_198333.1	4.35183	Up	3.40084e-08	9.5652e-07
AIF1L	NM_031426.2	4.34575	Down	6.01114e-08	1.49951e-06
PCYOX1	NM_016297.2	4.34078	Down	2.2374e-09	1.29627e-07
GK	NM_000167.3	4.34021	Up	1.9888e-10	2.9133e-08
C8orf4	NM_020130.3	4.33336	Up	4.97199e-11	2.7323e-08
APEG1	NM_005876.3	4.33057	Down	2.2374e-09	1.29627e-07
NR4A2	NM_006186.2	4.32612	Up	5.25539e-06	5.84526e-05
CAST	NM_001042443.1	4.31568	Down	1.63931e-06	2.17092e-05
PRUNE2	NM_138818.2	4.31382	Down	5.62233e-07	8.909e-06
FTHL3	NR_002201.1	4.30937	Up	3.48039e-10	3.93225e-08
CCL3L1	NM_021006.4	4.30923	Up	6.31259e-06	6.83848e-05
CH25H	NM_003956.3	4.30359	Up	9.74906e-05	0.000723463
ANKS1B	NM_181670.2	4.29811	Down	9.44678e-10	7.16782e-08
DKFZp451A211	NM_001003399.1	4.29633	Down	4.97199e-11	2.7323e-08
LOC650695	XM_939781.1	4.29492	Down	5.62233e-07	8.909e-06
LOC399888	XM_941808.2	4.28738	Down	3.33123e-09	1.71591e-07
SORBS1	NM_015385.2	4.27713	Down	5.62233e-07	8.909e-06
CCL3	NM_002983.1	4.27363	Up	1.08131e-06	1.53341e-05
HCLS1	NM_005335.3	4.26551	Up	1.33647e-07	2.7886e-06
DSC2	NM_004949.2	4.26167	Up	6.91107e-09	2.85264e-07
PIM1	NM_002648.2	4.26072	Up	3.40084e-08	9.5652e-07
FCGR2A	NM_021642.2	4.26018	Up	3.33123e-09	1.71591e-07
LRRFIP2	NM_017724.1	4.23894	Down	5.62233e-07	8.909e-06
VCAM1	NM_080682.1	4.23591	Up	4.97199e-11	2.7323e-08
FOSB	NM_006732.1	4.22989	Up	9.03033e-06	9.31125e-05
RAMP1	NM_005855.2	4.22345	Down	1.33647e-07	2.7886e-06
ACADL	NM_001608.2	4.22181	Down	4.82283e-09	2.20861e-07
SLCO2B1	NM_007256.2	4.21864	Up	4.5444e-08	1.2031e-06
AADAT	NM_182662.1	4.19564	Down	4.97199e-11	2.7323e-08
SLC39A8	NM_022154.5	4.19268	Up	3.40084e-08	9.5652e-07
FLJ13305	NM_032180.1	4.19227	Down	4.97199e-11	2.7323e-08
MS4A4A	NM_148975.1	4.19032	Up	2.2374e-09	1.29627e-07
ITPRIPL2	NM_001034841.2	4.1803	Down	1.08131e-06	1.53341e-05
FTHL11	NR_002204.1	4.1803	Up	2.52577e-08	7.6284e-07
DES	NM_001927.3	4.1788	Down	0.00287318	0.0129589
CD28	NM_006139.1	4.1775	Up	1.35238e-08	4.75032e-07
CD38	NM_001775.2	4.17212	Up	4.82283e-09	2.20861e-07
ARHGAP30	NM_181720.2	4.17135	Up	1.35238e-08	4.75032e-07
GNA15	NM_002068.1	4.17012	Up	3.48039e-10	3.93225e-08
CXCL13	NM_006419.1	4.15186	Up	3.55547e-07	6.07215e-06
GRIA2	NM_000826.2	4.13765	Down	0.00170147	0.00834755
IL2RA	NM_000417.1	4.13169	Up	3.48039e-10	3.93225e-08
POU2AF1	NM_006235.1	4.12694	Up	9.94398e-11	2.13777e-08
CSF2RA	NM_172245.1	4.12487	Up	5.96639e-10	5.42713e-08
RUNX3	NM_004350.2	4.12414	Up	9.94398e-11	2.13777e-08
S100A9	NM_002965.2	4.11279	Up	3.40084e-08	9.5652e-07
CCRN4L	NM_012118.2	4.10504	Up	4.48076e-07	7.36395e-06
THY1	NM_006288.2	4.10469	Up	6.91107e-09	2.85264e-07
	BU587445	4.0983	Down	1.03069e-07	2.28291e-06
CD53	NM_000560.3	4.09583	Up	2.52577e-08	7.6284e-07
HLA-DRA	NM_019111.3	4.09198	Up	3.48039e-10	3.93225e-08
CD37	NM_001774.2	4.0721	Up	4.48076e-07	7.36395e-06
PHGDH	NM_006623.2	4.07042	Down	4.97199e-11	2.7323e-08
STC2	NM_003714.2	4.04945	Up	4.97199e-11	2.7323e-08
MAPK4	NM_002747.3	4.04679	Down	9.94398e-11	2.13777e-08
SRL	NM_001098814.1	4.04377	Down	1.35238e-08	4.75032e-07
GPR65	NM_003608.2	4.04273	Up	3.48039e-10	3.93225e-08
CD53	NM_000560.3	4.03927	Up	2.2374e-09	1.29627e-07
LY86	NM_004271.3	4.03682	Up	5.96639e-10	5.42713e-08
PVRL3	NM_015480.1	4.03636	Down	4.97199e-11	2.7323e-08
TSPAN13	NM_014399.3	4.03529	Up	9.44678e-10	7.16782e-08
BCAT1	NM_005504.4	4.02818	Up	2.52577e-08	7.6284e-07
CD4	NM_000616.3	4.0272	Up	7.90546e-08	1.85591e-06
PGM5	NM_021965.3	4.02626	Down	3.48039e-10	3.93225e-08
MTP18	NM_016498.3	4.02215	Up	4.97199e-11	2.7323e-08
LY96	NM_015364.2	4.0152	Up	1.9888e-10	2.9133e-08
HLA-B	NM_005514.5	4.01519	Up	3.40084e-08	9.5652e-07
CNTFR	NM_001842.3	4.01015	Down	1.63931e-06	2.17092e-05
C15orf48	NM_032413.2	4.00611	Up	6.91107e-09	2.85264e-07
BHMT2	NM_017614.3	4.00406	Down	3.33123e-09	1.71591e-07
CYP4B1	NM_000779.2	4.00166	Down	3.33123e-09	1.71591e-07
OSCAR	NM_133169.2	3.99854	Up	4.5444e-08	1.2031e-06
CTHRC1	NM_138455.2	3.99405	Up	4.97199e-11	2.7323e-08
PCYOX1	NM_016297.2	3.99278	Down	1.9888e-10	2.9133e-08
MYC	NM_002467.3	3.98738	Up	1.33408e-06	1.82688e-05
ADRA1B	NM_000679.3	3.98194	Down	6.91107e-09	2.85264e-07
HLA-DRB6	NR_001298.1	3.98084	Up	1.4916e-09	9.82465e-08
RPLP1	NM_001003.2	3.98055	Up	1.03069e-07	2.28291e-06
CD83	NM_004233.3	3.97854	Up	9.69538e-09	3.67522e-07
CSDC2	NM_014460.2	3.96756	Down	1.9888e-10	2.9133e-08
WAS	NM_000377.1	3.96655	Up	2.52577e-08	7.6284e-07
PPP1R12B	NM_032103.1	3.95931	Down	5.62233e-07	8.909e-06
FCGBP	NM_003890.1	3.95866	Up	1.35238e-08	4.75032e-07
NLRP3	NM_001079821.1	3.95863	Up	3.33123e-09	1.71591e-07
JPH2	NM_020433.4	3.95738	Down	2.20408e-07	4.14872e-06
LIMS1	NM_004987.3	3.9561	Down	7.02095e-07	1.07157e-05
	DA371742	3.95079	Down	2.80569e-07	5.02062e-06
BVES	NM_147147.2	3.94894	Down	3.48039e-10	3.93225e-08
ROR1	NM_005012.2	3.946	Down	3.33123e-09	1.71591e-07
PAK2	XM_001126110.1	3.94055	Down	6.31259e-06	6.83848e-05
SVIL	NM_003174.3	3.93519	Down	9.94398e-11	2.13777e-08
KANK1	NM_015158.2	3.93204	Down	1.72081e-07	3.39959e-06
CKS2	NM_001827.1	3.9311	Up	4.82283e-09	2.20861e-07
CTSS	NM_004079.3	3.92687	Up	3.48039e-10	3.93225e-08
ZNF565	NM_152477.2	3.92488	Down	3.48039e-10	3.93225e-08
TNFSF13B	NM_006573.3	3.90842	Up	3.33123e-09	1.71591e-07
AK5	NM_012093.2	3.90649	Down	3.33123e-09	1.71591e-07
	CR743148	3.90389	Up	4.97199e-11	2.7323e-08
MSR1	NM_138716.2	3.90103	Up	4.82283e-09	2.20861e-07
MT1F	NM_005949.2	3.90101	Up	6.01114e-08	1.49951e-06
CART1	NM_006982.1	3.89656	Down	4.97199e-11	2.7323e-08
AAK1	NM_014911.3	3.88661	Down	6.91107e-09	2.85264e-07
IL4I1	NM_172374.1	3.88431	Up	4.97199e-11	2.7323e-08
CSF2RA	NM_172249.1	3.87782	Up	4.82283e-09	2.20861e-07
BHLHB2	NM_003670.1	3.87761	Up	1.33408e-06	1.82688e-05
SLC7A7	NM_003982.2	3.87526	Up	6.01114e-08	1.49951e-06
AQP7	NM_001170.1	3.87355	Down	0.000170236	0.00116887
FLJ20273	NM_019027.1	3.86761	Up	4.5444e-08	1.2031e-06
HOXA3	NM_153631.2	3.86673	Down	2.2374e-09	1.29627e-07
CPVL	NM_019029.2	3.86387	Up	2.20408e-07	4.14872e-06
C9orf61	NM_004816.2	3.8626	Down	1.9888e-10	2.9133e-08
HBEGF	NM_001945.1	3.8596	Up	4.5444e-08	1.2031e-06
ZBTB16	NM_001018011.1	3.85597	Down	3.33123e-09	1.71591e-07
HOXA2	NM_006735.3	3.85548	Down	4.97199e-11	2.7323e-08
SERPINE1	NM_000602.1	3.8533	Up	1.35238e-08	4.75032e-07
IL10RA	NM_001558.2	3.8506	Up	6.01114e-08	1.49951e-06
TACC2	NM_206861.1	3.85025	Down	4.97199e-11	2.7323e-08
C6orf117	NM_138409.1	3.84421	Down	5.62233e-07	8.909e-06
BHLHE22	NM_152414.3	3.83836	Up	6.91107e-09	2.85264e-07
C3AR1	NM_004054.2	3.83581	Up	1.35238e-08	4.75032e-07
NT5DC3	NM_016575.1	3.83139	Down	3.40084e-08	9.5652e-07
ITGAM	NM_000632.3	3.82773	Up	6.91107e-09	2.85264e-07
AXUD1	NM_033027.2	3.82336	Up	7.56036e-06	7.98619e-05
ICOS	NM_012092.2	3.82111	Up	4.97199e-11	2.7323e-08
LAX1	NM_017773.2	3.821	Up	6.91107e-09	2.85264e-07
FHL5	NM_020482.3	3.81845	Down	7.02095e-07	1.07157e-05
MGAT4A	NM_012214.2	3.81804	Up	1.9888e-10	2.9133e-08
POSTN	NM_006475.1	3.8142	Up	2.20408e-07	4.14872e-06
FOXS1	NM_004118.3	3.81385	Down	1.03069e-07	2.28291e-06
MS4A6A	NM_152851.1	3.81304	Up	6.91107e-09	2.85264e-07
	BX097814	3.81164	Down	2.20408e-07	4.14872e-06
PTGS2	NM_000963.1	3.80857	Up	4.65635e-05	0.000382187
CA2	NM_000067.1	3.80786	Up	7.90546e-08	1.85591e-06
CTSH	NM_004390.2	3.80732	Up	2.52577e-08	7.6284e-07
CD74	NM_004355.2	3.807	Up	3.55547e-07	6.07215e-06
MPDZ	NM_003829.3	3.80472	Down	1.9888e-10	2.9133e-08
PGM5	NM_021965.3	3.80451	Down	1.4916e-09	9.82465e-08
SLC7A10	NM_019849.1	3.79804	Down	0.000148487	0.00103897
HOXA5	NM_019102.2	3.79786	Down	9.94398e-11	2.13777e-08
CR2	NM_001006658.1	3.79761	Up	3.416e-05	0.000291913
LOC652726	XM_942351.2	3.79688	Down	2.00744e-06	2.56904e-05
NLGN4X	NM_020742.2	3.79578	Up	6.01114e-08	1.49951e-06
UCP2	NM_003355.2	3.79532	Up	4.48076e-07	7.36395e-06
PLTP	NM_006227.2	3.79036	Up	3.40084e-08	9.5652e-07
RPESP	NM_153225.2	3.78725	Down	3.40084e-08	9.5652e-07
SOD2	NM_001024466.1	3.78527	Up	6.01114e-08	1.49951e-06
HIF1A	NM_001530.2	3.78496	Up	1.9888e-10	2.9133e-08
TFRC	NM_003234.1	3.7795	Up	3.55547e-07	6.07215e-06
LPXN	NM_004811.1	3.77796	Up	9.94398e-11	2.13777e-08
	CR616845	3.77788	Down	3.33123e-09	1.71591e-07
CTSB	NM_001908.3	3.77556	Up	3.55547e-07	6.07215e-06
CCR1	NM_001295.2	3.77406	Up	4.82283e-09	2.20861e-07
BATF	NM_006399.2	3.77298	Up	1.35238e-08	4.75032e-07
TMOD1	NM_003275.2	3.77284	Down	1.9888e-10	2.9133e-08
STXBP2	NM_006949.1	3.77184	Up	6.01114e-08	1.49951e-06
CNN1	NM_001299.4	3.76715	Down	3.33123e-09	1.71591e-07
LIPA	NM_000235.2	3.76437	Up	1.03069e-07	2.28291e-06
BCL11B	NM_138576.2	3.76334	Up	7.90546e-08	1.85591e-06
FREQ	NM_014286.2	3.76232	Down	2.2374e-09	1.29627e-07
LOC730995	XM_001130291.1	3.76139	Down	3.55547e-07	6.07215e-06
RHBDF2	NM_001005498.2	3.7551	Up	5.96639e-10	5.42713e-08
CTSD	NM_001909.3	3.75436	Up	4.97199e-11	2.7323e-08
JPH2	NM_175913.3	3.75243	Down	1.4916e-09	9.82465e-08
FAM49B	NM_016623.3	3.74705	Up	1.85455e-08	6.04337e-07
EMILIN2	NM_032048.2	3.74682	Up	2.80569e-07	5.02062e-06
C1QB	NM_000491.3	3.74558	Up	1.85455e-08	6.04337e-07
CYBB	NM_000397.2	3.74431	Up	1.33647e-07	2.7886e-06
CSK	NM_004383.1	3.74284	Up	4.5444e-08	1.2031e-06
FOXC1	NM_001453.1	3.74221	Down	3.33123e-09	1.71591e-07
GPR65	NM_003608.2	3.73988	Up	1.4916e-09	9.82465e-08
BTK	NM_000061.1	3.73785	Up	1.4916e-09	9.82465e-08
NLRP3	NM_004895.3	3.73698	Up	1.9888e-10	2.9133e-08
MEIS2	NM_172315.1	3.73354	Down	4.97199e-11	2.7323e-08
KIAA1772	NM_024935.2	3.72873	Down	4.97199e-11	2.7323e-08
NAMPT	NM_005746.2	3.72785	Up	4.36277e-06	4.97886e-05
ARHGAP9	NM_001080157.1	3.72737	Up	9.69538e-09	3.67522e-07
FCGR1A	NM_000566.2	3.72386	Up	1.85455e-08	6.04337e-07
	BQ019141	3.7229	Down	1.85455e-08	6.04337e-07
CAMK2G	NM_001222.2	3.72079	Down	1.4916e-09	9.82465e-08
SOD2	NM_001024465.1	3.71849	Up	1.85455e-08	6.04337e-07
LEF1	NM_016269.2	3.71826	Up	8.73231e-07	1.28402e-05
CRKRS	NM_016507.1	3.71419	Up	7.90546e-08	1.85591e-06
CTSC	NM_001814.2	3.71271	Up	4.82283e-09	2.20861e-07
ADAMTS1	NM_006988.3	3.7055	Up	2.48439e-05	0.000222027
ADAP2	NM_018404.2	3.69975	Up	6.01114e-08	1.49951e-06
TSPAN2	NM_005725.3	3.6957	Down	4.5444e-08	1.2031e-06
PCP4	NM_006198.2	3.69509	Down	2.00744e-06	2.56904e-05
HLA-DRA	NM_019111.3	3.69047	Up	9.44678e-10	7.16782e-08
CLECL1	NM_172004.2	3.68895	Up	2.20408e-07	4.14872e-06
SPI1	NM_001080547.1	3.68776	Up	4.5444e-08	1.2031e-06
CD68	NM_001251.2	3.68696	Up	4.5444e-08	1.2031e-06
FAM49B	NM_016623.3	3.68639	Up	9.44678e-10	7.16782e-08
DOCK2	NM_004946.1	3.68226	Up	2.52577e-08	7.6284e-07
C1orf162	NM_174896.2	3.67995	Up	3.33123e-09	1.71591e-07
LOC646723	XR_017241.1	3.67583	Up	1.33408e-06	1.82688e-05
LOC644330	XR_017492.1	3.67557	Up	3.33123e-09	1.71591e-07
GPR84	NM_020370.1	3.67256	Up	9.44678e-10	7.16782e-08
FLJ42875	XM_932794.1	3.66979	Down	3.48039e-10	3.93225e-08
PPFIBP1	NM_177444.1	3.66944	Down	7.02095e-07	1.07157e-05
CAV1	NM_001753.3	3.66506	Down	1.33647e-07	2.7886e-06
MOSC1	NM_022746.2	3.66176	Down	1.72081e-07	3.39959e-06
PCDH7	NM_032457.2	3.66051	Down	4.36277e-06	4.97886e-05
WTIP	XM_059037.7	3.66008	Down	4.82283e-09	2.20861e-07
PAPSS1	NM_005443.4	3.65452	Up	9.44678e-10	7.16782e-08
DEF6	NM_022047.2	3.65382	Up	1.03069e-07	2.28291e-06
DOCK8	NM_203447.1	3.65204	Up	3.48039e-10	3.93225e-08
ITLN2	NM_080878.2	3.64963	Down	4.97199e-11	2.7323e-08
HIF1A	NM_001530.2	3.64089	Up	4.97199e-11	2.7323e-08
ELN	NM_001081754.1	3.64084	Down	1.72081e-07	3.39959e-06
TNFRSF17	NM_001192.2	3.63905	Up	4.82283e-09	2.20861e-07
HSPA6	NM_002155.3	3.62824	Up	7.90546e-08	1.85591e-06
CPVL	NM_031311.3	3.62343	Up	3.55547e-07	6.07215e-06
FBLN5	NM_006329.2	3.61953	Down	6.91107e-09	2.85264e-07
CD96	NM_198196.2	3.61305	Up	7.02095e-07	1.07157e-05
ADARB1	NM_015833.2	3.6128	Down	4.82283e-09	2.20861e-07
DENND2D	NM_024901.3	3.61163	Up	2.20408e-07	4.14872e-06
ITGAL	NM_002209.1	3.61132	Up	8.73231e-07	1.28402e-05
C19orf59	NM_174918.2	3.60779	Up	3.40084e-08	9.5652e-07
CD300LF	NM_139018.2	3.60246	Up	1.33647e-07	2.7886e-06
NLF2	XM_940314.2	3.59225	Up	0.0010937	0.00573738
SLC15A3	NM_016582.1	3.59073	Up	1.72081e-07	3.39959e-06
STS-1	NM_032873.3	3.58735	Up	1.4916e-09	9.82465e-08
SASH3	NM_018990.2	3.58603	Up	1.33647e-07	2.7886e-06
ABCC3	NM_003786.2	3.58571	Up	1.4916e-09	9.82465e-08
LOC441155	XM_926112.2	3.5844	Down	1.85455e-08	6.04337e-07
SLA	NM_001045557.1	3.58432	Up	4.97199e-11	2.7323e-08
KYNU	NM_001032998.1	3.57775	Up	1.4916e-09	9.82465e-08
SCO2	NM_005138.1	3.57584	Up	2.52577e-08	7.6284e-07
ACTN2	NM_001103.1	3.57356	Down	9.69538e-09	3.67522e-07
TAGAP	NM_054114.3	3.57172	Up	1.33647e-07	2.7886e-06
LOC650546	XM_942469.1	3.56742	Down	8.73231e-07	1.28402e-05
MS4A6A	NM_152851.1	3.56261	Up	1.03069e-07	2.28291e-06
LOC731486	XM_001133149.1	3.56226	Up	6.01114e-08	1.49951e-06
HLA-DPB1	NM_002121.4	3.56174	Up	4.82283e-09	2.20861e-07
FAM149A	NM_015398.2	3.56089	Down	4.97199e-11	2.7323e-08
FGD3	NM_033086.2	3.55798	Up	6.91107e-09	2.85264e-07
GNA13	NM_006572.3	3.55765	Up	4.5444e-08	1.2031e-06
TMSB15A	NM_021992.2	3.55743	Down	6.91107e-09	2.85264e-07
APCDD1	NM_153000.3	3.55641	Down	5.96639e-10	5.42713e-08
SP140	NM_001005176.1	3.55465	Up	4.82283e-09	2.20861e-07
NP	NM_000270.1	3.55022	Up	3.55547e-07	6.07215e-06
	AK123847	3.54704	Down	4.97199e-11	2.7323e-08
CAP2	NM_006366.2	3.54036	Down	3.55547e-07	6.07215e-06
C5orf46	NM_206966.2	3.53974	Up	1.63931e-06	2.17092e-05
TIMP4	NM_003256.2	3.53588	Down	5.62233e-07	8.909e-06
DST	NM_183380.1	3.53418	Down	1.35238e-08	4.75032e-07
FBLIM1	NM_001024215.1	3.52849	Down	2.20408e-07	4.14872e-06
NFE2L3	NM_004289.5	3.5181	Up	3.40084e-08	9.5652e-07
GMFG	NM_004877.1	3.51745	Up	1.35238e-08	4.75032e-07
CPNE4	NM_130808.1	3.51456	Down	1.72081e-07	3.39959e-06
LDB3	NM_007078.1	3.51111	Down	1.9888e-10	2.9133e-08
LHFPL2	NM_005779.1	3.50993	Up	2.52577e-08	7.6284e-07
TNFRSF21	NM_014452.3	3.50988	Up	2.80569e-07	5.02062e-06
NPTX2	NM_002523.1	3.50047	Down	4.5444e-08	1.2031e-06
P2RY8	NM_178129.3	3.49833	Up	7.02095e-07	1.07157e-05
ZMYND15	NM_032265.1	3.49394	Up	2.2374e-09	1.29627e-07
GZMA	NM_006144.2	3.49325	Up	7.90546e-08	1.85591e-06
LOC650580	XM_942530.1	3.49295	Down	5.96639e-10	5.42713e-08
	CB135276	3.48328	Down	4.97199e-11	2.7323e-08
RNASE2	NM_002934.2	3.48142	Up	1.27801e-05	0.000125746
TXNDC5	NM_030810.2	3.47948	Up	9.44678e-10	7.16782e-08
SLCO2B1	NM_007256.2	3.47907	Up	1.85455e-08	6.04337e-07
	AK094929	3.47707	Down	7.90546e-08	1.85591e-06
TMEM159	NM_020422.3	3.47628	Down	2.2374e-09	1.29627e-07
ZBTB47	NM_145166.2	3.4761	Down	4.97199e-11	2.7323e-08
CST7	NM_003650.2	3.47609	Up	2.2374e-09	1.29627e-07
CD44	NM_000610.3	3.475	Up	1.4916e-09	9.82465e-08
CDCP1	NM_178181.1	3.475	Up	6.31259e-06	6.83848e-05
MYO5A	NM_000259.2	3.4719	Up	4.82283e-09	2.20861e-07
CR2	NM_001877.3	3.47083	Up	4.65635e-05	0.000382187
LST1	NM_007161.2	3.46976	Up	2.52577e-08	7.6284e-07
PGM5	NM_021965.3	3.46562	Down	1.4916e-09	9.82465e-08
TRAF3IP3	NM_025228.1	3.46415	Up	1.08131e-06	1.53341e-05
CDKN1A	NM_000389.2	3.46168	Up	9.03033e-06	9.31125e-05
KANK2	NM_015493.4	3.45975	Down	1.72081e-07	3.39959e-06
FAM164A	NM_016010.1	3.45975	Down	1.9888e-10	2.9133e-08
SYK	NM_003177.3	3.45778	Up	1.03069e-07	2.28291e-06
NAMPT	NM_005746.2	3.4572	Up	4.48076e-07	7.36395e-06
ENAH	NM_018212.4	3.45687	Down	1.35238e-08	4.75032e-07
HEY2	NM_012259.1	3.45519	Down	4.82283e-09	2.20861e-07
HOXA4	NM_002141.4	3.45419	Down	4.97199e-11	2.7323e-08
GPR132	NM_013345.2	3.45242	Up	9.44678e-10	7.16782e-08
CRIM1	NM_016441.1	3.45104	Down	6.29471e-05	0.000497661
SF1	NM_201997.1	3.44104	Down	2.80569e-07	5.02062e-06
SEL1L3	NM_015187.3	3.43892	Up	1.72081e-07	3.39959e-06
ANPEP	NM_001150.1	3.43569	Up	4.5444e-08	1.2031e-06
CTLA4	NM_005214.3	3.43379	Up	9.94398e-11	2.13777e-08
CD69	NM_001781.1	3.43136	Up	6.91107e-09	2.85264e-07
HCK	NM_002110.2	3.43113	Up	4.82283e-09	2.20861e-07
S100A12	NM_005621.1	3.42434	Up	8.44239e-05	0.000639529
HMGA1	NM_145899.1	3.42385	Up	2.2374e-09	1.29627e-07
LOC387841	XM_932678.1	3.42339	Up	1.35238e-08	4.75032e-07
NPY5R	NM_006174.2	3.42281	Down	5.96639e-10	5.42713e-08
KLF15	NM_014079.2	3.42251	Down	6.01114e-08	1.49951e-06
ROR2	NM_004560.2	3.42103	Up	1.4916e-09	9.82465e-08
ETS1	NM_005238.2	3.42018	Up	2.80569e-07	5.02062e-06
COL11A1	NM_080629.2	3.41892	Up	3.55547e-07	6.07215e-06
ZFP36L1	NM_004926.2	3.41793	Up	3.33123e-09	1.71591e-07
GIMAP2	NM_015660.2	3.41562	Up	8.73231e-07	1.28402e-05
	BX096301	3.41494	Down	7.90546e-08	1.85591e-06
TMC6	NM_007267.5	3.41373	Up	6.01114e-08	1.49951e-06
CRISPLD1	NM_031461.3	3.41337	Down	2.1115e-05	0.000193468
SHC4	NM_203349.2	3.41014	Down	0.000423121	0.00255934
PXMP2	NM_018663.1	3.40875	Down	9.94398e-11	2.13777e-08
MARK1	NM_018650.3	3.40815	Down	6.91107e-09	2.85264e-07
HLA-H	NR_001434.1	3.40348	Up	9.69538e-09	3.67522e-07
C5orf23	NM_024563.3	3.3992	Down	7.02095e-07	1.07157e-05
SLC2A14	NM_153449.2	3.39834	Up	1.85455e-08	6.04337e-07
MYOZ3	NM_133371.2	3.39365	Down	4.97199e-11	2.7323e-08
CD72	NM_001782.1	3.39079	Up	1.9888e-10	2.9133e-08
PSCD4	NM_013385.2	3.3904	Up	2.20408e-07	4.14872e-06
UPP1	NM_003364.2	3.38774	Up	1.4916e-09	9.82465e-08
ALDH1A2	NM_170697.1	3.38773	Down	3.48039e-10	3.93225e-08
MYO3A	NM_017433.3	3.38214	Down	1.9888e-10	2.9133e-08
SEMA6D	NM_153619.1	3.38144	Down	4.97199e-11	2.7323e-08
LOC440928	XM_942885.1	3.37842	Down	3.48039e-10	3.93225e-08
ALPL	NM_000478.3	3.3781	Up	1.51451e-05	0.000145516
PTPLA	NM_014241.3	3.37509	Down	1.33647e-07	2.7886e-06
PTGS2	NM_000963.1	3.37485	Up	6.31259e-06	6.83848e-05
VPS13A	NM_033305.2	3.36965	Down	2.2374e-09	1.29627e-07
GPR20	NM_005293.2	3.3695	Down	4.97199e-11	2.7323e-08
CASP1	NM_033294.2	3.36847	Up	2.2374e-09	1.29627e-07
BRF2	NM_018310.2	3.36687	Down	3.48039e-10	3.93225e-08
XBP1	NM_001079539.1	3.3664	Up	4.97199e-11	2.7323e-08
C9orf125	NM_032342.1	3.36165	Down	9.94398e-11	2.13777e-08
LOC651898	XM_941159.1	3.35971	Up	3.48039e-10	3.93225e-08
LILRB3	NM_006864.2	3.35706	Up	2.20408e-07	4.14872e-06
NFAT5	NM_138713.2	3.35533	Down	2.97872e-06	3.57369e-05
NXPH3	NM_007225.1	3.35404	Down	1.33408e-06	1.82688e-05
FKBP11	NM_016594.1	3.3462	Up	1.03069e-07	2.28291e-06
CNTN3	NM_020872.1	3.34544	Down	1.72081e-07	3.39959e-06
KCNAB1	NM_003471.2	3.34506	Down	2.20408e-07	4.14872e-06
IL2RB	NM_000878.2	3.34453	Up	9.69538e-09	3.67522e-07
PLAC8	NM_016619.1	3.3426	Up	7.02095e-07	1.07157e-05
RASSF5	NM_182664.2	3.34163	Up	1.4916e-09	9.82465e-08
PPP1R3C	NM_005398.4	3.3406	Down	7.02095e-07	1.07157e-05
SPAG4	NM_003116.1	3.33843	Up	9.94398e-11	2.13777e-08
ADCY9	NM_001116.2	3.3371	Down	6.91107e-09	2.85264e-07
EXTL2	NM_001033025.1	3.33567	Down	1.85455e-08	6.04337e-07
C20orf117	NM_199181.2	3.33289	Down	4.97199e-11	2.7323e-08
MGC39900	NM_194324.1	3.33197	Down	1.03069e-07	2.28291e-06
LEF1	NM_016269.2	3.33044	Up	1.33647e-07	2.7886e-06
OCA2	NM_000275.1	3.32962	Down	4.5444e-08	1.2031e-06
XBP1	NM_005080.2	3.32769	Up	9.94398e-11	2.13777e-08
	AK097979	3.32769	Up	1.08131e-06	1.53341e-05
FTHL12	NR_002205.1	3.32621	Up	2.2374e-09	1.29627e-07
GPAM	NM_020918.3	3.32551	Down	1.08131e-06	1.53341e-05
KCNMB1	NM_004137.2	3.32245	Down	3.55547e-07	6.07215e-06
ART3	NM_001179.3	3.32071	Down	2.80569e-07	5.02062e-06
RHBDF2	NM_024599.3	3.31762	Up	6.91107e-09	2.85264e-07
C4orf31	NM_024574.3	3.3171	Down	1.33647e-07	2.7886e-06
CD14	NM_001040021.1	3.31379	Up	6.91107e-09	2.85264e-07
HS3ST2	NM_006043.1	3.31196	Up	7.56036e-06	7.98619e-05
NEXN	NM_144573.3	3.3064	Down	4.5444e-08	1.2031e-06
FNDC5	NM_153756.1	3.3048	Down	1.4916e-09	9.82465e-08
TLR7	NM_016562.3	3.29836	Up	6.01114e-08	1.49951e-06
C21orf122	XM_926239.1	3.29828	Down	9.69538e-09	3.67522e-07
PTPN22	NM_015967.3	3.29799	Up	1.9888e-10	2.9133e-08
QPCT	NM_012413.3	3.28858	Up	3.33123e-09	1.71591e-07
MRVI1	NM_001098579.1	3.2883	Down	7.02095e-07	1.07157e-05
SPHKAP	NM_030623.2	3.28648	Down	1.33408e-06	1.82688e-05
GPR125	XM_944791.1	3.28643	Down	4.97199e-11	2.7323e-08
HLA-F	NM_018950.1	3.28176	Up	1.9888e-10	2.9133e-08
CLDN1	NM_021101.3	3.28018	Up	8.73231e-07	1.28402e-05
ST8SIA4	NM_005668.3	3.27753	Up	5.96639e-10	5.42713e-08
ALOX5AP	NM_001629.2	3.27638	Up	4.97199e-11	2.7323e-08
MAP4K1	NM_001042600.1	3.27287	Up	9.69538e-09	3.67522e-07
C14orf132	NM_020215.2	3.27223	Down	1.85455e-08	6.04337e-07
GPSM3	NM_022107.1	3.26968	Up	9.69538e-09	3.67522e-07
TM4SF19	XM_001134247.1	3.26734	Up	1.63931e-06	2.17092e-05
PILRA	NM_013439.2	3.2666	Up	7.90546e-08	1.85591e-06
	BX537823	3.26633	Down	4.82283e-09	2.20861e-07
CD209	NM_021155.2	3.26522	Up	3.55547e-07	6.07215e-06
HOPX	NM_139212.2	3.26223	Up	5.96639e-10	5.42713e-08
SKAP1	NM_003726.3	3.26033	Up	4.5444e-08	1.2031e-06
ITGA4	NM_000885.4	3.25887	Up	9.94398e-11	2.13777e-08
TBL1X	NM_005647.2	3.25737	Down	9.94398e-11	2.13777e-08
MYO1F	NM_012335.2	3.256	Up	3.55547e-07	6.07215e-06
ABL2	NM_005158.3	3.25473	Up	2.52577e-08	7.6284e-07
KIAA0527	XM_940465.1	3.25381	Down	5.25539e-06	5.84526e-05
NDUFA4L2	NM_020142.3	3.24958	Up	4.48076e-07	7.36395e-06
NR4A1	NM_173158.1	3.24668	Up	0.000774208	0.00427811
HIST1H4C	NM_003542.3	3.24638	Down	3.33123e-09	1.71591e-07
SCARA5	NM_173833.4	3.24608	Down	1.08131e-06	1.53341e-05
CD96	NM_005816.4	3.24424	Up	1.35238e-08	4.75032e-07
SEZ6L2	NM_201575.1	3.24364	Up	2.52577e-08	7.6284e-07
CA12	NM_001218.3	3.23537	Up	1.9888e-10	2.9133e-08
C1orf165	NM_024603.1	3.23516	Down	4.82283e-09	2.20861e-07
LOC643007	XM_938089.2	3.23407	Up	4.5444e-08	1.2031e-06
AIF1	NM_032955.1	3.23402	Up	3.55547e-07	6.07215e-06
TNFRSF4	NM_003327.2	3.23336	Up	9.44678e-10	7.16782e-08
ARRDC4	NM_183376.1	3.23335	Up	1.79044e-05	0.000168098
	BC064139	3.23263	Down	4.48076e-07	7.36395e-06
NFAT5	NM_173215.1	3.23142	Down	4.48076e-07	7.36395e-06
ITGA10	NM_003637.3	3.2306	Down	4.5444e-08	1.2031e-06
CORO6	NM_032854.2	3.23005	Down	1.35238e-08	4.75032e-07
NR2E3	NM_014249.2	3.22981	Down	9.94398e-11	2.13777e-08
PSCDBP	NM_004288.3	3.22407	Up	1.85455e-08	6.04337e-07
SRPK3	NM_014370.2	3.22267	Down	2.2374e-09	1.29627e-07
GLT25D2	NM_015101.2	3.21872	Down	9.94398e-11	2.13777e-08
CACNA1C	NM_000719.5	3.21858	Down	3.33123e-09	1.71591e-07
GPD1	NM_005276.2	3.21846	Down	0.000129288	0.000922711
AMPD1	NM_000036.1	3.21732	Up	6.29471e-05	0.000497661
SLC38A6	NM_153811.1	3.21694	Up	6.91107e-09	2.85264e-07
IL21R	NM_181078.1	3.21394	Up	4.5444e-08	1.2031e-06
TBXAS1	NM_001061.2	3.2137	Up	1.72081e-07	3.39959e-06
LAT2	NM_032464.2	3.20882	Up	2.52577e-08	7.6284e-07
MXI1	NM_005962.4	3.20312	Down	9.03033e-06	9.31125e-05
CACNB2	NM_201572.1	3.1946	Down	5.96639e-10	5.42713e-08
NAPSB	XR_001413.1	3.19157	Up	3.55547e-07	6.07215e-06
	BX355045	3.19059	Down	4.36277e-06	4.97886e-05
ITIH4	NM_002218.3	3.18962	Down	2.52577e-08	7.6284e-07
ECT2	NM_018098.4	3.18915	Up	3.40084e-08	9.5652e-07
LOC727948	XM_001126216.1	3.18749	Down	9.69538e-09	3.67522e-07
PPP1R14A	NM_033256.1	3.18621	Down	1.03069e-07	2.28291e-06
FTHL12	NR_002205.1	3.18526	Up	1.35238e-08	4.75032e-07
ITGB1BP3	NM_170678.2	3.18467	Down	3.55547e-07	6.07215e-06
ARHGAP9	NM_001080156.1	3.18461	Up	1.03069e-07	2.28291e-06
TSPAN18	NM_130783.3	3.18426	Down	2.2374e-09	1.29627e-07
MELK	NM_014791.2	3.18236	Up	1.72081e-07	3.39959e-06
S100A8	NM_002964.3	3.18139	Up	2.00744e-06	2.56904e-05
ZKSCAN1	NM_003439.1	3.18112	Down	4.97199e-11	2.7323e-08
LIMS2	NM_017980.3	3.18018	Down	9.94398e-11	2.13777e-08
DIXDC1	NM_001037954.2	3.17996	Down	5.96639e-10	5.42713e-08
ZNF385A	NM_015481.1	3.17918	Up	3.40084e-08	9.5652e-07
KCNK17	NM_031460.3	3.17792	Down	4.36277e-06	4.97886e-05
SLAMF1	NM_003037.1	3.17627	Up	1.03069e-07	2.28291e-06
SCARA3	NM_016240.2	3.17314	Down	1.03069e-07	2.28291e-06
ANKRD1	NM_014391.2	3.1719	Up	4.48076e-07	7.36395e-06
MGST1	NM_020300.3	3.16879	Down	2.48439e-05	0.000222027
OTC	NM_000531.3	3.16729	Down	1.03069e-07	2.28291e-06
CTSB	NM_147780.2	3.16526	Up	7.02095e-07	1.07157e-05
MS4A7	NM_206938.1	3.16254	Up	3.33123e-09	1.71591e-07
PTGER4	NM_000958.2	3.16221	Up	4.82283e-09	2.20861e-07
NCF1	NM_000265.4	3.16177	Up	4.48076e-07	7.36395e-06
SMPDL3A	NM_006714.2	3.15741	Up	8.73231e-07	1.28402e-05
BLK	NM_001715.2	3.15715	Up	7.56036e-06	7.98619e-05
CTSL1	NM_001912.3	3.15435	Up	3.33123e-09	1.71591e-07
COL13A1	NM_080805.2	3.15371	Down	2.52577e-08	7.6284e-07
OR51E2	NM_030774.2	3.1515	Down	7.02095e-07	1.07157e-05
STAT4	NM_003151.2	3.14403	Up	2.2374e-09	1.29627e-07
AKAP6	NM_004274.3	3.14358	Down	3.55547e-07	6.07215e-06
RN7SK	NR_001445.1	3.1432	Down	0.000112372	0.000817245
FLJ10781	NM_018215.2	3.14255	Down	2.52577e-08	7.6284e-07
TMEM2	NM_013390.1	3.14128	Up	1.4916e-09	9.82465e-08
OSCAR	NM_130771.3	3.1387	Up	3.40084e-08	9.5652e-07
ADH5	NM_000671.3	3.13604	Down	2.4493e-06	3.03093e-05
LILRB2	NM_001080978.1	3.13596	Up	3.40084e-08	9.5652e-07
ELF2	NM_201999.1	3.13491	Down	1.9888e-10	2.9133e-08
MEF2C	NM_002397.2	3.13162	Down	5.96639e-10	5.42713e-08
CD7	NM_006137.6	3.13023	Up	9.44678e-10	7.16782e-08
HCST	NM_014266.3	3.12725	Up	2.80569e-07	5.02062e-06
	BM458075	3.12602	Up	9.44678e-10	7.16782e-08
PLN	NM_002667.2	3.12502	Down	1.33647e-07	2.7886e-06
	BX110903	3.12097	Down	2.52577e-08	7.6284e-07
SORBS2	NM_003603.4	3.11624	Down	1.51451e-05	0.000145516
LEP	NM_000230.1	3.11621	Down	0.000112372	0.000817245
FERMT3	NM_031471.4	3.11562	Up	1.35238e-08	4.75032e-07
RORA	NM_002943.2	3.11045	Down	1.03069e-07	2.28291e-06
HLA-DMA	NM_006120.2	3.10833	Up	1.33647e-07	2.7886e-06
CD79B	NM_021602.1	3.10418	Up	0.000148487	0.00103897
RASGRP3	NM_170672.1	3.1041	Up	6.01114e-08	1.49951e-06
BIRC3	NM_001165.3	3.10273	Up	4.5444e-08	1.2031e-06
CALB2	NM_007088.2	3.09977	Down	0.0106899	0.0380264
SPI1	NM_003120.2	3.09931	Up	4.5444e-08	1.2031e-06
TRIB1	NM_025195.2	3.09878	Up	6.01114e-08	1.49951e-06
ANKRD36B	NM_025190.2	3.09744	Down	7.56036e-06	7.98619e-05
CTLA4	NM_005214.3	3.09494	Up	5.96639e-10	5.42713e-08
TMEM163	NM_030923.3	3.09356	Up	9.44678e-10	7.16782e-08
NTRK3	NM_002530.2	3.09178	Down	9.94398e-11	2.13777e-08
SCG5	NM_003020.1	3.09023	Up	7.90546e-08	1.85591e-06
MARCKSL1	NM_023009.4	3.09017	Up	9.69538e-09	3.67522e-07
LOC606724	NR_002454.2	3.0898	Up	1.72081e-07	3.39959e-06
RRAD	NM_004165.1	3.08818	Down	2.4493e-06	3.03093e-05
OSBPL3	NM_145322.1	3.08716	Up	2.2374e-09	1.29627e-07
SULF2	NM_018837.2	3.08617	Up	1.33408e-06	1.82688e-05
CILP	NM_003613.2	3.08229	Down	0.0010937	0.00573738
RIMS3	NM_014747.2	3.08192	Down	3.33123e-09	1.71591e-07
LOC646100	XM_929061.1	3.0791	Down	3.33123e-09	1.71591e-07
RYR2	NM_001035.2	3.07243	Down	3.48039e-10	3.93225e-08
FPR1	NM_002029.3	3.07007	Up	1.33647e-07	2.7886e-06
GPR68	NM_003485.3	3.06998	Up	2.52577e-08	7.6284e-07
FOXC2	NM_005251.1	3.06733	Down	2.2374e-09	1.29627e-07
PTPRE	NM_130435.2	3.06564	Up	9.94398e-11	2.13777e-08
CLEC4A	NM_194447.2	3.06526	Up	3.33123e-09	1.71591e-07
DPY19L2	NM_173812.4	3.06268	Down	8.73231e-07	1.28402e-05
WFS1	NM_006005.2	3.05963	Down	3.40084e-08	9.5652e-07
PIK3AP1	NM_152309.2	3.05548	Up	1.35238e-08	4.75032e-07
PDE4B	NM_002600.3	3.05281	Up	1.07565e-05	0.000108384
CDK5RAP3	NM_025197.2	3.05106	Down	4.97199e-11	2.7323e-08
EFHD1	NM_025202.2	3.05007	Down	1.72081e-07	3.39959e-06
CCNL1	NM_020307.2	3.04934	Up	5.62233e-07	8.909e-06
RBPMS	NM_001008710.1	3.04677	Down	6.91107e-09	2.85264e-07
ANGPTL1	NM_004673.3	3.04531	Down	9.44678e-10	7.16782e-08
PDE4B	NM_002600.3	3.04507	Up	3.55547e-07	6.07215e-06
EMX2	NM_004098.2	3.04485	Down	4.97199e-11	2.7323e-08
OAS2	NM_016817.2	3.04484	Up	1.08131e-06	1.53341e-05
SLC16A6	NM_004694.3	3.04471	Up	2.2374e-09	1.29627e-07
TSPAN33	NM_178562.2	3.04417	Up	4.5444e-08	1.2031e-06
TBXA2R	NM_001060.4	3.04366	Down	6.01114e-08	1.49951e-06
	CB051459	3.04223	Down	3.48039e-10	3.93225e-08
PTPN6	NM_080548.3	3.04038	Up	1.03069e-07	2.28291e-06
SLC29A4	NM_153247.1	3.04033	Down	0.00821202	0.0308198
RNASET2	NM_003730.3	3.03914	Up	3.33123e-09	1.71591e-07
GOLPH4	NM_014498.2	3.03761	Down	6.01114e-08	1.49951e-06
CD79B	NM_001039933.1	3.03707	Up	2.1115e-05	0.000193468
MARCKS	NM_002356.5	3.03667	Up	4.5444e-08	1.2031e-06
PILRA	NM_178272.1	3.03563	Up	1.72081e-07	3.39959e-06
C6orf115	NM_021243.2	3.03533	Up	6.91107e-09	2.85264e-07
CRTAP	NM_006371.3	3.03465	Down	9.94398e-11	2.13777e-08
FABP5	NM_001444.1	3.03428	Up	3.40084e-08	9.5652e-07
IL18BP	NM_173042.2	3.03387	Up	7.90546e-08	1.85591e-06
CCR6	NM_031409.3	3.03368	Up	4.5444e-08	1.2031e-06
PIP5K1B	NM_003558.1	3.03144	Down	4.97199e-11	2.7323e-08
CTHRC1	NM_138455.2	3.02959	Up	1.9888e-10	2.9133e-08
MCTS1	NM_014060.1	3.02887	Up	4.82283e-09	2.20861e-07
NFKBIZ	NM_001005474.1	3.02868	Up	4.48076e-07	7.36395e-06
SPIN1	NM_006717.2	3.02722	Down	1.4916e-09	9.82465e-08
ADHFE1	NM_144650.2	3.02693	Down	1.4916e-09	9.82465e-08
C1QTNF7	NM_031911.3	3.02686	Down	2.00744e-06	2.56904e-05
C13orf15	NM_014059.2	3.02283	Up	4.82283e-09	2.20861e-07
NPNT	NM_001033047.1	3.02148	Down	6.31259e-06	6.83848e-05
MXRA5	NM_015419.2	3.01933	Up	2.20408e-07	4.14872e-06
MARCO	NM_006770.3	3.01552	Up	8.44239e-05	0.000639529
IL32	NM_001012636.1	3.01291	Up	4.5444e-08	1.2031e-06
	BG436024	3.01151	Down	1.85455e-08	6.04337e-07
	AL136588	3.01147	Down	0.000129288	0.000922711
DSTN	NM_001011546.1	3.00884	Down	1.03069e-07	2.28291e-06
OGFRL1	NM_024576.3	3.00828	Up	1.4916e-09	9.82465e-08
GPER	NM_001039966.1	3.00597	Down	4.97199e-11	2.7323e-08
LPAR5	NM_020400.4	3.00573	Up	8.44239e-05	0.000639529
LOC389787	XM_497072.2	3.00534	Up	5.96639e-10	5.42713e-08
PPP2R2B	NM_181676.1	3.00378	Down	6.01114e-08	1.49951e-06
NGFRAP1	NM_014380.1	3.00355	Down	4.97199e-11	2.7323e-08
ZNF641	NM_152320.1	3.00171	Down	3.40084e-08	9.5652e-07
	BG221407	3.00006	Down	2.97872e-06	3.57369e-05
TNFRSF11B	NM_002546.3	2.99956	Up	6.91107e-09	2.85264e-07
PLTP	NM_182676.1	2.99787	Up	2.97872e-06	3.57369e-05
PTPRCAP	NM_005608.2	2.99706	Up	5.62233e-07	8.909e-06
TMEM26	NM_178505.5	2.99645	Up	5.96639e-10	5.42713e-08
LAMB1	NM_002291.1	2.99446	Up	1.72081e-07	3.39959e-06
SFRP4	NM_003014.2	2.9942	Up	8.73231e-07	1.28402e-05
WIPF1	NM_001077269.1	2.99388	Up	9.44678e-10	7.16782e-08
GPER	NM_001039966.1	2.99343	Down	9.94398e-11	2.13777e-08
APOLD1	NM_030817.1	2.98974	Up	2.1115e-05	0.000193468
UQCRH	NM_006004.1	2.98871	Up	2.20408e-07	4.14872e-06
PYCARD	NM_013258.3	2.98821	Up	2.80569e-07	5.02062e-06
SH3TC1	NM_018986.3	2.98693	Up	1.4916e-09	9.82465e-08
MMP28	NM_001032278.1	2.98497	Down	4.97199e-11	2.7323e-08
PNOC	NM_006228.3	2.98432	Up	7.56036e-06	7.98619e-05
MSRB3	NM_198080.2	2.98156	Down	3.33123e-09	1.71591e-07
ARPC3	NM_005719.2	2.9795	Up	9.69538e-09	3.67522e-07
FER1L4	NR_001442.2	2.97842	Up	2.80569e-07	5.02062e-06
ANXA2P1	NR_001562.1	2.97821	Up	9.69538e-09	3.67522e-07
STC1	NM_003155.2	2.97597	Up	5.96639e-10	5.42713e-08
	BX114974	2.97583	Down	6.91107e-09	2.85264e-07
CTSC	NM_001814.2	2.97573	Up	1.4916e-09	9.82465e-08
TNFSF13B	NM_006573.3	2.97123	Up	2.80569e-07	5.02062e-06
GMIP	NM_016573.1	2.97064	Up	3.55547e-07	6.07215e-06
NCF4	NM_000631.3	2.96894	Up	6.01114e-08	1.49951e-06
UNC13C	NM_001080534.1	2.96839	Down	1.33408e-06	1.82688e-05
BOLA2	NM_001031827.1	2.96827	Up	3.40084e-08	9.5652e-07
CTSC	NM_001814.2	2.96661	Up	1.85455e-08	6.04337e-07
ZNF234	NM_006630.1	2.96486	Down	1.03069e-07	2.28291e-06
TSPAN8	NM_004616.2	2.96223	Down	5.62233e-07	8.909e-06
IGSF3	NM_001542.2	2.96139	Down	6.01114e-08	1.49951e-06
ANXA11	NM_001157.2	2.95977	Down	1.9888e-10	2.9133e-08
CCL3L1	NM_021006.4	2.95855	Up	0.000610655	0.00349647
ANKRD20A1	NM_032250.1	2.95816	Down	7.56036e-06	7.98619e-05
TAGAP	NM_138810.2	2.95675	Up	1.03069e-07	2.28291e-06
ANKRD37	NM_181726.2	2.95632	Up	5.25539e-06	5.84526e-05
KBTBD12	NM_207335.2	2.95615	Down	4.82283e-09	2.20861e-07
TMEM149	NM_024660.2	2.95576	Up	4.5444e-08	1.2031e-06
	BU935198	2.94662	Up	6.01114e-08	1.49951e-06
LOC645018	XM_930178.1	2.94648	Up	4.97199e-11	2.7323e-08
ABCA1	NM_005502.2	2.93896	Up	4.48076e-07	7.36395e-06
GPR160	NM_014373.1	2.93817	Up	4.97199e-11	2.7323e-08
ZNF364	NM_014455.1	2.93795	Down	4.97199e-11	2.7323e-08
LGALS9	NM_009587.2	2.93779	Up	2.2374e-09	1.29627e-07
SYNPO2	XM_936336.2	2.93632	Down	2.20408e-07	4.14872e-06
ELF2	NM_006874.2	2.9362	Down	6.91107e-09	2.85264e-07
	CR622072	2.93559	Down	0.000112372	0.000817245
CCL20	NM_004591.1	2.93534	Up	2.2374e-09	1.29627e-07
CALD1	NM_033157.2	2.93468	Down	1.33408e-06	1.82688e-05
SERPINE2	NM_006216.2	2.93447	Up	1.35238e-08	4.75032e-07
NR4A1	NM_173157.1	2.9337	Up	1.07565e-05	0.000108384
MSRB3	NM_001031679.1	2.93347	Down	2.00744e-06	2.56904e-05
TRIM36	NM_001017397.1	2.93257	Down	7.02095e-07	1.07157e-05
	BX113481	2.93246	Down	9.94398e-11	2.13777e-08
ACTR3	NM_005721.3	2.93158	Up	4.5444e-08	1.2031e-06
CCL3L1	NM_021006.4	2.93135	Up	1.08131e-06	1.53341e-05
AMPH	NM_001635.2	2.92857	Down	9.69538e-09	3.67522e-07
IL11RA	NM_004512.3	2.9284	Down	4.97199e-11	2.7323e-08
RUNX2	NM_001024630.2	2.92803	Up	4.36277e-06	4.97886e-05
C17orf75	NM_022344.2	2.92571	Down	2.80569e-07	5.02062e-06
TGFBRAP1	NM_004257.3	2.92465	Down	8.73231e-07	1.28402e-05
FCRLB	NM_001002901.2	2.92418	Up	1.4916e-09	9.82465e-08
M160	NM_174941.3	2.92286	Up	4.82283e-09	2.20861e-07
CD1D	NM_001766.3	2.92275	Up	7.90546e-08	1.85591e-06
SSTR1	NM_001049.2	2.92247	Down	1.4916e-09	9.82465e-08
CTSL1	NM_145918.2	2.92101	Up	9.44678e-10	7.16782e-08
CD247	NM_198053.1	2.92048	Up	5.62233e-07	8.909e-06
LIPE	NM_005357.2	2.91995	Down	0.000289196	0.00184783
PRDM6	XM_937753.2	2.91897	Down	9.94398e-11	2.13777e-08
LOC649946	NR_003040.1	2.91747	Up	1.08131e-06	1.53341e-05
PLCB2	NM_004573.2	2.91658	Up	1.33647e-07	2.7886e-06
NFIL3	NM_005384.2	2.91599	Up	0.000194838	0.00131476
TBC1D10C	NM_198517.2	2.91562	Up	2.20408e-07	4.14872e-06
PSCD1	NM_017456.1	2.91517	Up	1.35238e-08	4.75032e-07
LOC648526	XM_937579.1	2.91515	Down	5.25539e-06	5.84526e-05
IL32	NM_001012633.1	2.9135	Up	1.85455e-08	6.04337e-07
RUNX1	NM_001754.3	2.91195	Up	1.85455e-08	6.04337e-07
THRA	NM_003250.4	2.90919	Down	5.25539e-06	5.84526e-05
CCDC109B	NM_017918.3	2.90655	Up	5.62233e-07	8.909e-06
SOBP	NM_018013.3	2.9057	Down	3.33123e-09	1.71591e-07
MYL9	NM_006097.3	2.90432	Down	2.1115e-05	0.000193468
AR	NM_001011645.1	2.90338	Down	4.97199e-11	2.7323e-08
ADARB1	NM_001112.2	2.9033	Down	2.91638e-05	0.000254702
GAPT	NM_152687.2	2.90036	Up	2.52577e-08	7.6284e-07
RAPH1	NM_213589.1	2.89771	Up	7.90546e-08	1.85591e-06
	AK094744	2.89752	Down	1.9888e-10	2.9133e-08
PPP2R2B	NM_181676.1	2.89681	Down	3.55547e-07	6.07215e-06
TACC2	NM_006997.2	2.89673	Down	6.91107e-09	2.85264e-07
TRPV1	NM_080705.3	2.8962	Down	2.2374e-09	1.29627e-07
VIPR2	NM_003382.3	2.89599	Down	1.35238e-08	4.75032e-07
G3BP1	NM_005754.2	2.89548	Up	5.62233e-07	8.909e-06
ARHGAP4	NM_001666.2	2.89465	Up	1.33647e-07	2.7886e-06
CA2	NM_000067.1	2.89455	Up	1.72081e-07	3.39959e-06
COL6A3	NM_004369.2	2.89243	Up	2.20408e-07	4.14872e-06
RPL23AP13	NR_002229.1	2.89142	Down	9.69538e-09	3.67522e-07
KIAA0363	XM_001133202.1	2.89073	Down	3.33123e-09	1.71591e-07
	BI024234	2.89065	Up	1.9888e-10	2.9133e-08
MGC39900	NM_194324.1	2.8903	Down	1.85455e-08	6.04337e-07
C14orf28	NM_001017923.1	2.89012	Down	1.4916e-09	9.82465e-08
AKR1C2	NM_001354.4	2.8901	Down	1.63931e-06	2.17092e-05
FBXW7	NM_033632.2	2.88994	Down	4.65635e-05	0.000382187
PRRT2	NM_145239.1	2.8896	Down	9.44678e-10	7.16782e-08
FBLIM1	NM_001024216.1	2.88959	Down	1.08131e-06	1.53341e-05
C19orf10	NM_019107.3	2.88953	Up	2.20408e-07	4.14872e-06
LOC648343	XR_018327.1	2.88899	Up	1.35238e-08	4.75032e-07
LSP1	NM_001013253.1	2.88714	Up	6.01114e-08	1.49951e-06
PKIB	NM_032471.4	2.88429	Up	2.97872e-06	3.57369e-05
PYGB	NM_002862.3	2.88147	Down	2.52577e-08	7.6284e-07
PRCP	NM_005040.2	2.87842	Up	3.48039e-10	3.93225e-08
LOC652545	XM_942035.1	2.87823	Down	4.97199e-11	2.7323e-08
GMDS	NM_001500.2	2.87765	Down	7.90546e-08	1.85591e-06
NPR3	NM_000908.2	2.87764	Down	3.33123e-09	1.71591e-07
ADAM28	NM_014265.4	2.87587	Up	1.9888e-10	2.9133e-08
CSF1R	NM_005211.2	2.87582	Up	2.20408e-07	4.14872e-06
GM2A	NM_000405.3	2.8758	Up	4.5444e-08	1.2031e-06
TBC1D2	NM_018421.2	2.87519	Up	7.02095e-07	1.07157e-05
ANXA2P1	NR_001562.1	2.87355	Up	5.96639e-10	5.42713e-08
SLC22A4	NM_003059.2	2.86909	Up	1.33647e-07	2.7886e-06
MAOA	NM_000240.2	2.86842	Down	9.69538e-09	3.67522e-07
LOC653888	XM_936251.2	2.86789	Up	1.85455e-08	6.04337e-07
LMO3	NM_018640.3	2.86785	Down	1.9888e-10	2.9133e-08
C17orf60	NM_001085423.1	2.86586	Up	1.33408e-06	1.82688e-05
MS4A6A	NM_022349.2	2.86507	Up	5.62233e-07	8.909e-06
ATP6V0B	NM_004047.3	2.86495	Up	2.2374e-09	1.29627e-07
RYR3	NM_001036.2	2.86131	Down	6.91107e-09	2.85264e-07
ST8SIA4	NM_005668.3	2.86091	Up	3.48039e-10	3.93225e-08
GPRC5C	NM_018653.3	2.85959	Down	1.33408e-06	1.82688e-05
IRF7	NM_004029.2	2.85581	Up	3.33123e-09	1.71591e-07
ST14	NM_021978.2	2.8558	Up	1.03069e-07	2.28291e-06
KCNMA1	NM_002247.2	2.85301	Down	3.40084e-08	9.5652e-07
LAT2	NM_022040.2	2.84915	Up	3.33123e-09	1.71591e-07
COL4A5	NM_000495.3	2.84905	Down	4.5444e-08	1.2031e-06
SDF2L1	NM_022044.2	2.84819	Up	1.9888e-10	2.9133e-08
CCNY	NM_145012.3	2.84781	Down	4.97199e-11	2.7323e-08
GRAP	NM_006613.3	2.8476	Up	4.82283e-09	2.20861e-07
ARHGDIB	NM_001175.4	2.84752	Up	9.44678e-10	7.16782e-08
GPAM	NM_020918.2	2.84557	Down	0.00210594	0.00997311
UNC93B1	NM_030930.2	2.84417	Up	3.40084e-08	9.5652e-07
GPX1	NM_201397.1	2.84072	Up	6.01114e-08	1.49951e-06
C13orf18	NM_025113.1	2.84029	Up	4.97199e-11	2.7323e-08
	BQ446712	2.83884	Down	3.61036e-06	4.21922e-05
DFFA	NM_004401.2	2.83525	Down	2.2374e-09	1.29627e-07
PILRA	NM_178273.1	2.83471	Up	1.35238e-08	4.75032e-07
FTHL2	NR_002200.1	2.83447	Up	8.73231e-07	1.28402e-05
TMEM35	NM_021637.1	2.83398	Down	8.73231e-07	1.28402e-05
C5orf54	NM_022090.3	2.83273	Down	4.82283e-09	2.20861e-07
OBFC2A	NM_001031716.1	2.83157	Up	4.97199e-11	2.7323e-08
SYNM	NM_015286.5	2.83021	Down	4.36277e-06	4.97886e-05
NUSAP1	NM_018454.5	2.82726	Up	6.31259e-06	6.83848e-05
LAIR2	NM_021270.2	2.82714	Up	1.35238e-08	4.75032e-07
MTMR11	NM_181873.2	2.82668	Down	1.33647e-07	2.7886e-06
ARID4B	NM_016374.5	2.82668	Down	6.91107e-09	2.85264e-07
RPS28	NM_001031.4	2.82605	Up	1.4916e-09	9.82465e-08
IL11RA	NM_004512.3	2.82568	Down	1.35238e-08	4.75032e-07
VNN2	NM_004665.2	2.82563	Up	1.08131e-06	1.53341e-05
NTN1	NM_004822.2	2.82449	Down	4.36277e-06	4.97886e-05
LOC653232	XM_944104.2	2.82255	Up	1.33647e-07	2.7886e-06
LOC441377	XM_938599.2	2.81957	Up	2.1115e-05	0.000193468
MYO1C	NM_033375.4	2.81752	Down	4.97199e-11	2.7323e-08
FILIP1	NM_015687.2	2.81683	Down	2.80569e-07	5.02062e-06
PTMA	NM_001099285.1	2.81676	Up	1.72081e-07	3.39959e-06
MSRB3	NM_198080.2	2.81488	Down	8.73231e-07	1.28402e-05
CYB5R4	NM_016230.3	2.81105	Up	9.69538e-09	3.67522e-07
IRAK1	NM_001025243.1	2.81084	Up	2.52577e-08	7.6284e-07
ZNF385D	NM_024697.1	2.80868	Down	5.96639e-10	5.42713e-08
RN7SK	NR_001445.1	2.80835	Down	0.00387814	0.0166245
DACT3	NM_145056.1	2.80664	Down	0.000289196	0.00184783
DDR2	NM_006182.2	2.80633	Down	1.9888e-10	2.9133e-08
KIAA0101	NM_014736.4	2.80382	Up	1.27801e-05	0.000125746
MFAP4	NM_002404.1	2.80325	Down	3.48039e-10	3.93225e-08
GPR137B	NM_003272.1	2.80268	Up	1.35238e-08	4.75032e-07
LZTS1	NM_021020.1	2.80176	Up	4.82283e-09	2.20861e-07
OTUD1	XM_939698.1	2.80134	Up	1.03069e-07	2.28291e-06
APLNR	NM_005161.3	2.79934	Up	7.29689e-05	0.000564448
TBC1D9	NM_015130.2	2.79695	Up	4.97199e-11	2.7323e-08
ARID4B	NM_016374.5	2.79069	Down	1.33408e-06	1.82688e-05
C10orf65	NM_138413.2	2.7906	Down	4.82283e-09	2.20861e-07
UBE2C	NM_181803.1	2.78987	Up	7.90546e-08	1.85591e-06
RGS19	NM_005873.2	2.78955	Up	9.69538e-09	3.67522e-07
FAT3	XM_926199.2	2.788	Down	7.02095e-07	1.07157e-05
MGC39900	XM_936687.1	2.78761	Down	2.80569e-07	5.02062e-06
	AV737317	2.78274	Up	2.2374e-09	1.29627e-07
LAMA2	NM_001079823.1	2.7824	Down	3.33123e-09	1.71591e-07
WDR73	NM_032856.2	2.78024	Down	2.2374e-09	1.29627e-07
LRRC25	NM_145256.2	2.77941	Up	1.79044e-05	0.000168098
HSPB6	NM_144617.1	2.77893	Down	6.01114e-08	1.49951e-06
TLR8	NM_016610.2	2.77871	Up	2.00744e-06	2.56904e-05
ARHGAP30	NM_001025598.1	2.7778	Up	1.4916e-09	9.82465e-08
MAP6	NM_207577.1	2.77592	Down	7.02095e-07	1.07157e-05
SALL2	NM_005407.1	2.77534	Down	1.4916e-09	9.82465e-08
ZNF585A	NM_199126.1	2.77172	Down	3.48039e-10	3.93225e-08
NEDD9	NM_182966.2	2.76846	Up	0.000112372	0.000817245
SDC1	NM_001006946.1	2.76828	Up	6.01114e-08	1.49951e-06
GDF15	NM_004864.1	2.76773	Up	4.82283e-09	2.20861e-07
CILP	NM_003613.2	2.76754	Down	0.00233854	0.0108963
PGM5	XM_936702.1	2.76656	Down	2.20408e-07	4.14872e-06
FBXO32	NM_148177.1	2.76549	Down	6.91107e-09	2.85264e-07
C9orf72	NM_018325.1	2.76463	Up	4.5444e-08	1.2031e-06
STX11	NM_003764.2	2.76286	Up	7.90546e-08	1.85591e-06
NKD2	NM_033120.2	2.76056	Up	1.07565e-05	0.000108384
KBTBD8	NM_032505.1	2.76004	Up	4.82283e-09	2.20861e-07
CRYAB	NM_001885.1	2.7592	Down	6.01114e-08	1.49951e-06
MGC87042	XM_001128032.1	2.75868	Up	1.85455e-08	6.04337e-07
HOXB3	NM_002146.4	2.75867	Down	9.69538e-09	3.67522e-07
CD247	NM_000734.2	2.75815	Up	4.5444e-08	1.2031e-06
SGSM1	NM_001039948.2	2.75766	Down	9.69538e-09	3.67522e-07
TRA1P2	XR_000203.3	2.75746	Up	3.48039e-10	3.93225e-08
	AV652851	2.75593	Down	2.2374e-09	1.29627e-07
ZBTB16	NM_006006.4	2.755	Down	0.000688077	0.00387198
LAP3	NM_015907.2	2.75376	Up	3.33123e-09	1.71591e-07
TLR4	NM_138554.2	2.75327	Up	5.96639e-10	5.42713e-08
HLA-A	NM_002116.5	2.75267	Up	1.35238e-08	4.75032e-07
HSD17B11	NM_016245.3	2.75065	Up	2.52577e-08	7.6284e-07
CDH2	NM_001792.2	2.7502	Up	0.000541163	0.00315221
RBM9	NM_001082576.1	2.74924	Down	3.48039e-10	3.93225e-08
F10	NM_000504.3	2.74735	Down	4.97199e-11	2.7323e-08
BMP4	NM_130851.1	2.74524	Down	1.35238e-08	4.75032e-07
HPSE	NM_006665.3	2.74485	Up	4.5444e-08	1.2031e-06
SHISA3	NM_001080505.1	2.74437	Up	2.2374e-09	1.29627e-07
CKS2	NM_001827.1	2.74342	Up	9.44678e-10	7.16782e-08
DHRS9	NM_005771.3	2.7427	Up	0.000129288	0.000922711
RIPK5	NM_015375.1	2.74245	Down	6.01114e-08	1.49951e-06
FAR2	NM_018099.3	2.74223	Up	5.96639e-10	5.42713e-08
PLCG2	NM_002661.2	2.74094	Up	1.72081e-07	3.39959e-06
FBXO17	NM_024907.5	2.73865	Down	1.9888e-10	2.9133e-08
B3GNT5	NM_032047.4	2.73856	Up	3.40084e-08	9.5652e-07
MAP3K8	NM_005204.2	2.73689	Up	2.20408e-07	4.14872e-06
CDCP1	NM_022842.3	2.73596	Up	2.80569e-07	5.02062e-06
ARHGAP30	NM_001025598.1	2.73593	Up	2.80569e-07	5.02062e-06
C3orf70	NM_001025266.1	2.73575	Down	1.85455e-08	6.04337e-07
HCP5	NM_006674.2	2.73494	Up	1.72081e-07	3.39959e-06
LGALS9	NM_009587.2	2.73412	Up	1.03069e-07	2.28291e-06
FCN1	NM_002003.2	2.7336	Up	4.36277e-06	4.97886e-05
MFSD1	NM_022736.1	2.73106	Up	5.96639e-10	5.42713e-08
CACNA1C	NM_000719.5	2.7309	Down	2.2374e-09	1.29627e-07
UBE2E3	XM_944999.1	2.73001	Down	5.96639e-10	5.42713e-08
SOST	NM_025237.2	2.72976	Down	2.48439e-05	0.000222027
	AK000776	2.72886	Down	1.33408e-06	1.82688e-05
NAV2	NM_145117.3	2.72863	Down	4.82283e-09	2.20861e-07
CD93	NM_012072.3	2.72745	Up	4.97199e-11	2.7323e-08
GPRC5C	NM_022036.2	2.72735	Down	4.82283e-09	2.20861e-07
NR1D2	XM_001130839.1	2.72402	Down	2.00744e-06	2.56904e-05
SCARA3	NM_182826.1	2.72381	Down	2.80569e-07	5.02062e-06
CD8A	NM_001768.5	2.72321	Up	5.96639e-10	5.42713e-08
SYNPO2	XM_936336.2	2.72067	Down	4.36277e-06	4.97886e-05
PPFIBP1	NM_003622.2	2.7206	Down	3.40084e-08	9.5652e-07
PTGER2	NM_000956.2	2.71956	Up	4.5444e-08	1.2031e-06
FBXO32	NM_058229.2	2.71748	Down	1.07565e-05	0.000108384
FAM164A	NM_016010.1	2.71545	Down	2.2374e-09	1.29627e-07
CDC2L2	NM_024011.2	2.7141	Down	7.90546e-08	1.85591e-06
FTH1	NM_002032.2	2.71354	Up	1.72081e-07	3.39959e-06
GNG10	NM_001017998.2	2.71344	Up	3.48039e-10	3.93225e-08
LOC646900	XM_929862.1	2.71154	Up	5.96639e-10	5.42713e-08
GNL3L	NM_019067.4	2.71123	Down	2.00744e-06	2.56904e-05
IGF2	NM_000612.2	2.71091	Down	2.4493e-06	3.03093e-05
ANKRD36	NM_198555.3	2.71074	Down	7.02095e-07	1.07157e-05
F13A1	NM_000129.3	2.71006	Up	1.08131e-06	1.53341e-05
GRN	NM_002087.2	2.70895	Up	3.33123e-09	1.71591e-07
	BX102161	2.70845	Down	1.9888e-10	2.9133e-08
TLR6	NM_006068.2	2.70712	Up	4.5444e-08	1.2031e-06
LGI1	NM_005097.1	2.70667	Down	3.40084e-08	9.5652e-07
INPP5A	XM_001133189.1	2.70518	Down	2.80569e-07	5.02062e-06
RCAN1	NM_203417.1	2.70408	Up	3.61036e-06	4.21922e-05
TCEAL7	NM_152278.2	2.70199	Down	7.02095e-07	1.07157e-05
TAGLN	NM_003186.3	2.70127	Down	2.97872e-06	3.57369e-05
VIT	NM_053276.2	2.70127	Down	2.00744e-06	2.56904e-05
RRAD	NM_004165.1	2.70063	Down	1.72081e-07	3.39959e-06
ASPM	NM_018136.3	2.70051	Up	4.48076e-07	7.36395e-06
FXYD5	NM_014164.4	2.69895	Up	4.82283e-09	2.20861e-07
ZNF503	NM_032772.3	2.69797	Down	3.48039e-10	3.93225e-08
RCAN2	NM_005822.2	2.69671	Down	2.1115e-05	0.000193468
C1QA	NM_015991.1	2.6962	Up	1.72081e-07	3.39959e-06
DIP2C	NM_014974.1	2.69583	Down	1.9888e-10	2.9133e-08
FCRL2	NM_030764.2	2.69566	Up	2.00744e-06	2.56904e-05
ID1	NM_181353.1	2.69487	Down	2.20408e-07	4.14872e-06
AMY1A	NM_004038.3	2.69445	Up	1.33408e-06	1.82688e-05
MAPK4	NM_002747.2	2.69381	Down	4.82283e-09	2.20861e-07
C15orf41	NM_032499.3	2.69367	Down	1.9888e-10	2.9133e-08
RASSF2	NM_170773.1	2.69317	Up	1.72081e-07	3.39959e-06
TOP2A	NM_001067.2	2.69236	Up	1.51451e-05	0.000145516
LOC653157	XM_926258.1	2.69217	Down	2.20408e-07	4.14872e-06
	CN484989	2.69067	Up	3.40084e-08	9.5652e-07
SMOC1	NM_001034852.1	2.68897	Down	6.91107e-09	2.85264e-07
C1GALT1	NM_020156.1	2.6886	Up	1.9888e-10	2.9133e-08
P2RX1	NM_002558.2	2.68308	Down	4.36277e-06	4.97886e-05
C8orf44	NM_019607.1	2.68135	Down	3.40084e-08	9.5652e-07
BEX5	NM_001012978.1	2.68099	Down	6.01114e-08	1.49951e-06
TPP1	NM_000391.3	2.68066	Up	2.20408e-07	4.14872e-06
ARPC1B	NM_005720.2	2.68046	Up	6.01114e-08	1.49951e-06
GLA	NM_000169.2	2.67963	Up	5.62233e-07	8.909e-06
LACTB	NM_032857.2	2.67951	Up	5.96639e-10	5.42713e-08
CD84	NM_003874.1	2.67934	Up	3.99242e-05	0.00033416
CKMT2	NM_001825.2	2.67868	Down	1.08131e-06	1.53341e-05
SMAP2	NM_022733.1	2.67744	Up	4.5444e-08	1.2031e-06
KLF4	NM_004235.3	2.67631	Up	1.79044e-05	0.000168098
CMTM3	NM_144601.2	2.67556	Up	1.33647e-07	2.7886e-06
DMPK	NM_001081562.1	2.67475	Down	5.96639e-10	5.42713e-08
CNTN4	NM_175612.1	2.6747	Down	9.74906e-05	0.000723463
FGR	NM_005248.2	2.67435	Up	1.03069e-07	2.28291e-06
AMICA1	NM_153206.1	2.67129	Up	2.97872e-06	3.57369e-05
HOXC8	NM_022658.3	2.6706	Down	2.2374e-09	1.29627e-07
	AK128758	2.67055	Down	2.2374e-09	1.29627e-07
IGSF1	NM_001555.2	2.67049	Down	0.000129288	0.000922711
SLC2A6	NM_017585.2	2.6702	Up	2.52577e-08	7.6284e-07
KLF6	NM_001008490.1	2.66945	Up	1.72081e-07	3.39959e-06
	XM_379190	2.66855	Up	1.08131e-06	1.53341e-05
FOLR3	NM_000804.2	2.66606	Up	0.00287318	0.0129589
MIAT	NR_003491.1	2.66586	Up	4.5444e-08	1.2031e-06
COL9A2	NM_001852.3	2.66574	Down	2.80569e-07	5.02062e-06
TPST2	NM_001008566.1	2.66569	Up	1.03069e-07	2.28291e-06
CCR2	NM_000647.4	2.66538	Up	2.91638e-05	0.000254702
SFTPD	NM_003019.4	2.66446	Down	3.99242e-05	0.00033416
CYP4F11	NM_021187.2	2.66363	Down	0.000869901	0.00472177
THSD4	NM_024817.1	2.66309	Down	6.01114e-08	1.49951e-06
	BC042023	2.66215	Down	1.33408e-06	1.82688e-05
CORO7	NM_024535.2	2.66176	Up	1.33647e-07	2.7886e-06
PKD1L2	NM_052892.3	2.6612	Down	1.35238e-08	4.75032e-07
ASIP	NM_001672.2	2.66066	Up	8.73231e-07	1.28402e-05
AADACL1	NM_020792.3	2.65908	Up	2.2374e-09	1.29627e-07
GPR64	NM_005756.2	2.65882	Down	2.00744e-06	2.56904e-05
RASL11A	NM_206827.1	2.65753	Down	0.000373291	0.00229926
HSPB2	NM_001541.2	2.65747	Down	4.97199e-11	2.7323e-08
FCRL5	NM_031281.1	2.65628	Up	7.02095e-07	1.07157e-05
SMAD9	NM_005905.3	2.65608	Down	3.48039e-10	3.93225e-08
ZNF234	NM_006630.1	2.65509	Down	1.33647e-07	2.7886e-06
LRMP	NM_006152.2	2.65391	Up	2.20408e-07	4.14872e-06
RRM2B	NM_015713.3	2.65285	Up	1.33408e-06	1.82688e-05
	AL080095	2.65218	Down	7.90546e-08	1.85591e-06
	AK021701	2.65032	Down	3.48039e-10	3.93225e-08
CCL18	NM_002988.2	2.65004	Up	1.33408e-06	1.82688e-05
CHST13	NM_152889.1	2.64786	Up	8.73231e-07	1.28402e-05
GRN	NM_002087.2	2.64749	Up	6.91107e-09	2.85264e-07
FAM96A	NM_032231.4	2.64726	Up	5.96639e-10	5.42713e-08
	AK023104	2.64512	Down	1.9888e-10	2.9133e-08
SEMA3C	NM_006379.2	2.64084	Up	5.25539e-06	5.84526e-05
EFHD2	NM_024329.4	2.63951	Up	2.2374e-09	1.29627e-07
SLC20A1	NM_005415.3	2.63922	Up	3.48039e-10	3.93225e-08
UTP3	NM_020368.1	2.63922	Up	6.01114e-08	1.49951e-06
	AF070595	2.63876	Down	9.44678e-10	7.16782e-08
CD33	NM_001772.3	2.63786	Up	1.63931e-06	2.17092e-05
SP140	NM_001005176.1	2.63727	Up	7.56036e-06	7.98619e-05
IRAK2	NM_001570.3	2.63388	Up	3.48039e-10	3.93225e-08
COL4A5	NM_033380.1	2.63378	Down	8.73231e-07	1.28402e-05
BRSK1	NM_032430.1	2.63366	Up	2.2374e-09	1.29627e-07
CDKN1A	NM_078467.1	2.63137	Up	3.416e-05	0.000291913
POP5	NM_198202.1	2.63076	Down	3.48039e-10	3.93225e-08
GSTM5	NM_000851.2	2.63046	Down	9.69538e-09	3.67522e-07
ITGA6	NM_000210.2	2.62762	Up	4.82283e-09	2.20861e-07
LOC644322	XM_933391.1	2.6257	Down	0.000148487	0.00103897
HIF3A	NM_022462.3	2.62507	Down	3.48039e-10	3.93225e-08
PTPRE	NM_130435.2	2.62501	Up	3.33123e-09	1.71591e-07
PTTG1	NM_004219.2	2.6249	Up	3.55547e-07	6.07215e-06
GRTP1	NM_024719.2	2.62385	Down	9.44678e-10	7.16782e-08
PDLIM7	NM_005451.3	2.62154	Down	5.25539e-06	5.84526e-05
	CR627122	2.62132	Up	7.29689e-05	0.000564448
ZNF471	NM_020813.1	2.6213	Down	2.52577e-08	7.6284e-07
HBD	NM_000519.3	2.61949	Down	0.00569308	0.0228649
MAN2B1	NM_000528.2	2.61891	Up	3.55547e-07	6.07215e-06
FAM184A	NM_024581.4	2.61564	Down	9.94398e-11	2.13777e-08
IL12RB1	NM_153701.1	2.61505	Up	5.25539e-06	5.84526e-05
PLCE1	NM_016341.3	2.61235	Down	6.01114e-08	1.49951e-06
IL1R2	NM_173343.1	2.61184	Up	2.97872e-06	3.57369e-05
LGALS8	NM_006499.3	2.61066	Up	2.4493e-06	3.03093e-05
NCF4	NM_000631.3	2.60952	Up	1.03069e-07	2.28291e-06
HECA	NM_016217.2	2.60835	Up	2.80569e-07	5.02062e-06
RFX2	NM_000635.2	2.60801	Down	2.52577e-08	7.6284e-07
ARRB2	NM_199004.1	2.60798	Up	1.85455e-08	6.04337e-07
	AL117570	2.60794	Down	3.40084e-08	9.5652e-07
CCL13	NM_005408.2	2.60656	Up	2.91638e-05	0.000254702
TLR8	NM_138636.2	2.60593	Up	1.63931e-06	2.17092e-05
FANCD2	NM_001018115.1	2.60572	Up	2.2374e-09	1.29627e-07
RAVER2	NM_018211.2	2.6055	Down	1.08131e-06	1.53341e-05
P4HA1	NM_000917.2	2.60479	Up	1.33408e-06	1.82688e-05
LOC645464	XM_928495.1	2.60355	Down	3.33123e-09	1.71591e-07
IRF1	NM_002198.1	2.60166	Up	2.20408e-07	4.14872e-06
FOS	NM_005252.2	2.60108	Up	1.51451e-05	0.000145516
ARPC5	NM_005717.2	2.6009	Up	4.97199e-11	2.7323e-08
PRELP	NM_201348.1	2.59522	Down	9.69538e-09	3.67522e-07
KIAA0247	NM_014734.2	2.59482	Up	5.96639e-10	5.42713e-08
AHDC1	NM_001029882.1	2.59428	Down	3.48039e-10	3.93225e-08
HOXB4	NM_024015.3	2.59391	Down	9.94398e-11	2.13777e-08
ITIH5	NM_001001851.1	2.5926	Down	2.80569e-07	5.02062e-06
DAAM2	NM_015345.2	2.59028	Down	2.2374e-09	1.29627e-07
ALAS2	NM_001037968.1	2.58768	Down	0.000976068	0.00520914
ROD1	NM_005156.4	2.58494	Up	1.4916e-09	9.82465e-08
RPRML	NM_203400.1	2.58188	Up	3.55547e-07	6.07215e-06
LPHN3	NM_015236.3	2.58149	Down	1.79044e-05	0.000168098
ABHD15	NM_198147.1	2.58132	Up	1.4916e-09	9.82465e-08
ASPH	NM_032468.2	2.57989	Up	2.00744e-06	2.56904e-05
BRWD1	NM_033656.2	2.57988	Down	8.73231e-07	1.28402e-05
PDZD2	NM_178140.2	2.5797	Down	1.35238e-08	4.75032e-07
ZNF471	NM_020813.2	2.57956	Down	2.20408e-07	4.14872e-06
LOC654069	XM_942086.1	2.5786	Down	4.82283e-09	2.20861e-07
CEP68	NM_015147.1	2.57786	Down	3.33123e-09	1.71591e-07
HS3ST3A1	NM_006042.1	2.57782	Up	1.33408e-06	1.82688e-05
JUNB	NM_002229.2	2.57712	Up	0.000170236	0.00116887
CASP1	NM_033294.2	2.57642	Up	1.03069e-07	2.28291e-06
	BX115952	2.57603	Down	3.40084e-08	9.5652e-07
VCL	NM_003373.3	2.57431	Down	1.63931e-06	2.17092e-05
CYP4X1	NM_178033.1	2.57401	Down	4.5444e-08	1.2031e-06
DKFZP564J102	NM_015398.1	2.57312	Down	3.40084e-08	9.5652e-07
EPB41L5	NM_020909.2	2.57208	Down	1.4916e-09	9.82465e-08
HM13	NM_178582.1	2.57177	Down	2.00744e-06	2.56904e-05
KLHL21	NM_014851.2	2.57135	Down	4.48076e-07	7.36395e-06
LOC654194	XM_942669.1	2.57102	Up	3.48039e-10	3.93225e-08
CSPG4	NM_001897.4	2.57034	Down	1.85455e-08	6.04337e-07
SSR4	NM_006280.1	2.57007	Up	1.63931e-06	2.17092e-05
RNF149	NM_173647.2	2.56932	Up	1.03069e-07	2.28291e-06
SOX15	NM_006942.1	2.56817	Down	1.33647e-07	2.7886e-06
CLK1	NM_001024646.1	2.56817	Up	5.41934e-05	0.000436631
LOC440926	NR_002315.1	2.5664	Up	7.90546e-08	1.85591e-06
CLEC10A	NM_006344.2	2.56569	Up	3.99242e-05	0.00033416
ME2	NM_002396.3	2.56554	Up	3.48039e-10	3.93225e-08
GDF10	NM_004962.2	2.56446	Down	4.36277e-06	4.97886e-05
SAP18	NM_005870.3	2.56429	Down	1.85455e-08	6.04337e-07
SPOCD1	NM_144569.4	2.56336	Up	1.27801e-05	0.000125746
SEPP1	NM_005410.2	2.56315	Up	2.80569e-07	5.02062e-06
	CR592039	2.56118	Up	4.5444e-08	1.2031e-06
ALDH1A2	NM_170696.1	2.56107	Down	2.2374e-09	1.29627e-07
LOC651202	XM_940333.2	2.55921	Up	1.08131e-06	1.53341e-05
PCNA	NM_182649.1	2.5586	Up	4.97199e-11	2.7323e-08
LAIR1	NM_021706.2	2.55529	Up	2.20408e-07	4.14872e-06
BCL3	NM_005178.2	2.55528	Up	1.4916e-09	9.82465e-08
CCNB2	NM_004701.2	2.55512	Up	1.08131e-06	1.53341e-05
RPS6KA1	NM_002953.3	2.55471	Up	1.35238e-08	4.75032e-07
SNX8	NM_013321.1	2.55297	Up	1.03069e-07	2.28291e-06
LOC648434	XM_937486.1	2.55292	Down	4.82283e-09	2.20861e-07
FBLN1	NM_006487.2	2.55192	Down	0.000129288	0.000922711
SIX5	NM_175875.3	2.55018	Down	3.33123e-09	1.71591e-07
SNRPD3	NM_004175.3	2.54951	Down	4.82283e-09	2.20861e-07
IL17D	NM_138284.1	2.54923	Down	4.97199e-11	2.7323e-08
ALKBH8	NM_138775.1	2.54851	Down	6.91107e-09	2.85264e-07
RAD51AP1	NM_006479.3	2.54779	Up	8.73231e-07	1.28402e-05
SLC12A8	NM_024628.4	2.54771	Up	5.41934e-05	0.000436631
ABCA8	NM_007168.2	2.54754	Down	9.03033e-06	9.31125e-05
LRCH4	NM_002319.3	2.54651	Up	1.33647e-07	2.7886e-06
C1orf24	NM_052966.1	2.54612	Down	9.44678e-10	7.16782e-08
IL10RB	NM_000628.3	2.54563	Up	1.9888e-10	2.9133e-08
PFKFB4	NM_004567.2	2.54496	Up	1.03069e-07	2.28291e-06
MMP1	NM_002421.2	2.54494	Up	3.55547e-07	6.07215e-06
SMAP2	NM_022733.1	2.54379	Up	1.85455e-08	6.04337e-07
CDH11	NM_001797.2	2.54335	Up	4.97199e-11	2.7323e-08
RPAP2	NM_024813.1	2.54289	Down	9.94398e-11	2.13777e-08
	AK092638	2.54273	Down	4.97199e-11	2.7323e-08
PYHIN1	NM_198930.2	2.54158	Up	2.1115e-05	0.000193468
CDC42SE2	NM_001038702.1	2.541	Up	1.85455e-08	6.04337e-07
GJA5	NM_005266.5	2.54058	Down	2.4493e-06	3.03093e-05
LY6H	NM_002347.2	2.53777	Up	6.91107e-09	2.85264e-07
C5orf4	NM_032385.3	2.53617	Down	9.94398e-11	2.13777e-08
APOBEC3G	NM_021822.1	2.536	Up	1.85455e-08	6.04337e-07
IRAK1BP1	NM_001010844.1	2.53507	Down	4.97199e-11	2.7323e-08
TP53INP1	NM_033285.2	2.53474	Up	3.40084e-08	9.5652e-07
FGD2	NM_173558.2	2.53421	Up	8.73231e-07	1.28402e-05
SH3RF2	NM_152550.2	2.53409	Down	6.91107e-09	2.85264e-07
FTHL2	NR_002200.1	2.53378	Up	1.85455e-08	6.04337e-07
C8orf46	NM_152765.2	2.5337	Down	7.90546e-08	1.85591e-06
KAZALD1	NM_030929.3	2.5336	Down	5.96639e-10	5.42713e-08
LYN	NM_002350.1	2.5322	Up	3.40084e-08	9.5652e-07
IFNAR2	NM_207584.1	2.53197	Up	3.40084e-08	9.5652e-07
C1orf110	NM_178550.3	2.5319	Down	2.80569e-07	5.02062e-06
CEP55	NM_018131.3	2.53154	Up	4.82283e-09	2.20861e-07
IL7R	NM_002185.2	2.5309	Up	2.20408e-07	4.14872e-06
INSIG1	NM_198336.1	2.53077	Up	0.000869901	0.00472177
ZSWIM5	NM_020883.1	2.53066	Down	4.97199e-11	2.7323e-08
PLCD1	NM_006225.2	2.52941	Down	6.91107e-09	2.85264e-07
CTPS	NM_001905.1	2.52912	Down	1.85455e-08	6.04337e-07
ERP27	NM_152321.1	2.52827	Up	4.97199e-11	2.7323e-08
RGN	NM_152869.2	2.52762	Down	0.000129288	0.000922711
DUSP2	NM_004418.2	2.52761	Up	1.63931e-06	2.17092e-05
FGR	NM_001042729.1	2.5276	Up	4.48076e-07	7.36395e-06
RNF149	NM_173647.2	2.52743	Up	9.94398e-11	2.13777e-08
AIF1	NM_001623.3	2.52589	Up	7.90546e-08	1.85591e-06
STEAP4	NM_024636.2	2.52508	Up	5.96639e-10	5.42713e-08
DNASE1L3	NM_004944.2	2.52466	Up	3.61036e-06	4.21922e-05
BST2	NM_004335.2	2.52281	Up	7.90546e-08	1.85591e-06
ACACB	NM_001093.3	2.52242	Down	2.80569e-07	5.02062e-06
PTPN7	NM_080588.1	2.52175	Up	1.72081e-07	3.39959e-06
IFI44	NM_006417.3	2.52124	Up	2.80569e-07	5.02062e-06
ARHGAP10	NM_024605.3	2.52016	Down	2.52577e-08	7.6284e-07
LOC650737	XM_944786.1	2.5197	Down	1.33408e-06	1.82688e-05
FLYWCH1	NM_032296.2	2.51951	Down	3.48039e-10	3.93225e-08
TIMP1	NM_003254.2	2.51872	Up	2.52577e-08	7.6284e-07
APM-1	XM_113971.4	2.51764	Down	4.97199e-11	2.7323e-08
GNRH1	NM_000825.3	2.51672	Down	3.48039e-10	3.93225e-08
CLIP1	NM_002956.2	2.51666	Down	2.00744e-06	2.56904e-05
MAGEE1	NM_020932.1	2.51663	Down	6.01114e-08	1.49951e-06
AIM2	NM_004833.1	2.51661	Up	2.80569e-07	5.02062e-06
YTHDC1	NM_001031732.2	2.51586	Down	7.90546e-08	1.85591e-06
ZFP82	NM_133466.2	2.5129	Down	5.96639e-10	5.42713e-08
PRODH	NM_016335.2	2.51289	Down	4.48076e-07	7.36395e-06
PRICKLE1	NM_153026.1	2.51243	Down	2.97872e-06	3.57369e-05
VAPB	NM_004738.3	2.51213	Down	2.2374e-09	1.29627e-07
MLLT11	NM_006818.3	2.51192	Up	6.29471e-05	0.000497661
EVI2A	NM_014210.2	2.51178	Up	6.91107e-09	2.85264e-07
WDR21A	NM_015604.2	2.51138	Down	9.44678e-10	7.16782e-08
GPC3	NM_004484.2	2.51133	Down	0.00897581	0.033065
B2M	NM_004048.2	2.5106	Up	4.97199e-11	2.7323e-08
OAS3	NM_006187.2	2.51052	Up	1.33408e-06	1.82688e-05
SDSL	NM_138432.2	2.5101	Up	1.85455e-08	6.04337e-07
	AB011146	2.50998	Down	7.90546e-08	1.85591e-06
BMX	NM_001721.4	2.50947	Down	4.48076e-07	7.36395e-06
FJX1	NM_014344.2	2.50938	Up	9.44678e-10	7.16782e-08
FLJ35429	NM_001003807.1	2.50931	Down	3.33123e-09	1.71591e-07
FSCN1	NM_003088.2	2.50929	Up	9.94398e-11	2.13777e-08
VENTX	NM_014468.2	2.50891	Up	6.91107e-09	2.85264e-07
SYNJ2BP	NM_018373.1	2.50793	Down	1.9888e-10	2.9133e-08
TPST2	NM_001008566.1	2.50645	Up	2.52577e-08	7.6284e-07
PDE4C	NM_000923.2	2.50546	Down	4.65635e-05	0.000382187
LOC648210	XR_018923.1	2.50529	Up	7.90546e-08	1.85591e-06
FBXL2	NM_012157.2	2.50492	Down	4.48076e-07	7.36395e-06
FABP5	NM_001444.1	2.50465	Up	7.02095e-07	1.07157e-05
EAF2	NM_018456.4	2.50179	Up	1.03069e-07	2.28291e-06
MIF	NM_002415.1	2.50155	Up	3.48039e-10	3.93225e-08
FCGR3B	NM_000570.3	2.50113	Up	0.00259368	0.0118971
AGTR1	NM_004835.3	2.50051	Down	1.08131e-06	1.53341e-05
CACNA2D4	NM_172364.4	2.50025	Up	1.07565e-05	0.000108384
SH2B3	NM_005475.1	2.50002	Up	1.4916e-09	9.82465e-08
RNASE1	NM_198235.1	2.50001	Up	5.25539e-06	5.84526e-05
MN1	NM_002430.2	2.49933	Down	2.52577e-08	7.6284e-07
SORT1	NM_002959.4	2.49763	Down	1.35238e-08	4.75032e-07
MXD1	NM_002357.2	2.49748	Up	2.4493e-06	3.03093e-05
GAL	NM_015973.3	2.49632	Up	4.48076e-07	7.36395e-06
SEMA4A	NM_022367.2	2.49598	Up	8.73231e-07	1.28402e-05
COL3A1	NM_000090.3	2.49582	Up	1.9888e-10	2.9133e-08
LAMA2	NM_000426.3	2.49547	Down	7.02095e-07	1.07157e-05
TPM1	NM_001018008.1	2.49386	Down	6.31259e-06	6.83848e-05
TPM1	NM_001018020.1	2.49332	Down	1.03069e-07	2.28291e-06
WASF3	NM_006646.4	2.49225	Down	4.97199e-11	2.7323e-08
VIT	NM_053276.2	2.4922	Down	6.91107e-09	2.85264e-07
CENPV	NM_181716.2	2.49164	Down	1.33647e-07	2.7886e-06
TSPAN13	NM_014399.3	2.49107	Up	2.52577e-08	7.6284e-07
ABCG1	NM_016818.2	2.4908	Up	6.01114e-08	1.49951e-06
STK10	NM_005990.3	2.49075	Up	7.90546e-08	1.85591e-06
	BX117372	2.49074	Down	1.33408e-06	1.82688e-05
ERBB2	NM_004448.2	2.48767	Down	2.52577e-08	7.6284e-07
N6AMT1	NM_182749.2	2.48704	Down	4.97199e-11	2.7323e-08
HLA-DQB1	NM_002123.2	2.48432	Up	0.00122387	0.00631673
DUSP10	NM_144729.1	2.48309	Up	3.40084e-08	9.5652e-07
HES5	NM_001010926.2	2.48292	Down	4.48076e-07	7.36395e-06
CRIP2	NM_001312.2	2.48177	Down	4.82283e-09	2.20861e-07
TGFBI	NM_000358.1	2.48146	Up	2.2374e-09	1.29627e-07
PTGIS	NM_000961.3	2.48137	Down	1.72081e-07	3.39959e-06
LOC390354	XR_000900.1	2.48097	Up	1.03069e-07	2.28291e-06
GALNT1	NM_020474.2	2.47892	Up	4.97199e-11	2.7323e-08
CDC45L	NM_003504.3	2.47891	Up	7.29689e-05	0.000564448
ALDH3A2	NM_001031806.1	2.47859	Down	9.94398e-11	2.13777e-08
CMTM7	NM_138410.2	2.47741	Up	3.40084e-08	9.5652e-07
NMNAT3	NM_178177.2	2.47654	Down	2.80569e-07	5.02062e-06
SLC43A2	NM_152346.1	2.47586	Up	1.33647e-07	2.7886e-06
TAP1	NM_000593.5	2.47548	Up	9.44678e-10	7.16782e-08
GREM2	NM_022469.3	2.47385	Down	6.91107e-09	2.85264e-07
COL10A1	NM_000493.3	2.47364	Up	7.02095e-07	1.07157e-05
TIPARP	NM_015508.3	2.473	Up	7.29689e-05	0.000564448
C1orf183	NM_198926.1	2.47293	Down	1.35238e-08	4.75032e-07
TNC	NM_002160.2	2.47256	Up	0.000688077	0.00387198
MAP4K1	NM_001042600.1	2.47196	Up	3.40084e-08	9.5652e-07
NFIC	NM_205843.1	2.47031	Down	4.5444e-08	1.2031e-06
LOC391656	XM_373027.4	2.46913	Up	4.97199e-11	2.7323e-08
RHOG	NM_001665.3	2.4688	Up	3.33123e-09	1.71591e-07
PACSIN3	NM_016223.3	2.46796	Down	2.2374e-09	1.29627e-07
HSPE1	NM_002157.1	2.46759	Up	9.69538e-09	3.67522e-07
APOBEC3G	NM_021822.1	2.4668	Up	7.02095e-07	1.07157e-05
	BC038512	2.4667	Down	6.01114e-08	1.49951e-06
ECM1	NM_022664.1	2.46552	Up	1.03069e-07	2.28291e-06
C20orf177	NM_022106.1	2.46403	Down	1.9888e-10	2.9133e-08
KCNMA1	NM_002247.2	2.4637	Down	1.08131e-06	1.53341e-05
RTN1	NM_021136.2	2.46368	Down	1.07565e-05	0.000108384
SOBP	NM_018013.3	2.46331	Down	9.69538e-09	3.67522e-07
CDH23	NM_022124.3	2.46275	Down	2.00744e-06	2.56904e-05
CYTH1	NM_017456.2	2.46242	Up	1.9888e-10	2.9133e-08
NMI	NM_004688.1	2.46197	Up	1.85455e-08	6.04337e-07
DBT	NM_001918.2	2.46193	Down	4.97199e-11	2.7323e-08
MLKL	NM_152649.1	2.46139	Up	1.72081e-07	3.39959e-06
COL6A3	NM_057165.2	2.45782	Up	1.33647e-07	2.7886e-06
	BC035116	2.45669	Down	9.94398e-11	2.13777e-08
COL8A1	NM_001850.3	2.45476	Down	2.48439e-05	0.000222027
ADARB1	NM_001112.2	2.45358	Down	3.48039e-10	3.93225e-08
FBLN1	NM_001996.2	2.45228	Down	6.01114e-08	1.49951e-06
CCL21	NM_002989.2	2.45079	Up	9.74906e-05	0.000723463
NOD2	NM_022162.1	2.45026	Up	1.35238e-08	4.75032e-07
IGFBP6	NM_002178.2	2.44983	Down	5.96639e-10	5.42713e-08
ZNRF3	NM_032173.2	2.44926	Down	1.9888e-10	2.9133e-08
KIAA0368	NM_001080398.1	2.44873	Down	1.9888e-10	2.9133e-08
SEC14L1	NM_003003.2	2.4483	Up	4.97199e-11	2.7323e-08
RELB	NM_006509.2	2.44716	Up	9.69538e-09	3.67522e-07
TRAT1	NM_016388.2	2.44697	Up	1.08131e-06	1.53341e-05
GLYAT	NM_005838.3	2.44665	Down	7.56036e-06	7.98619e-05
PNPLA7	NM_152286.2	2.4455	Down	6.91107e-09	2.85264e-07
DGCR14	NM_022719.2	2.44527	Down	1.03069e-07	2.28291e-06
TNFRSF1B	NM_001066.2	2.44255	Up	1.4916e-09	9.82465e-08
TDG	NM_003211.3	2.44148	Down	5.41934e-05	0.000436631
FAM133A	NM_173698.1	2.44095	Down	2.2374e-09	1.29627e-07
LOC388681	XM_371299.4	2.44066	Down	3.48039e-10	3.93225e-08
RABL2A	NM_013412.1	2.44011	Up	6.31259e-06	6.83848e-05
RBPMS	NM_001008712.1	2.43988	Down	3.55547e-07	6.07215e-06
SP140	NM_007237.3	2.43975	Up	3.55547e-07	6.07215e-06
IBSP	NM_004967.2	2.43948	Up	2.52577e-08	7.6284e-07
PGK1	NM_000291.2	2.43848	Up	5.96639e-10	5.42713e-08
RGS10	NM_001005339.1	2.43823	Up	4.82283e-09	2.20861e-07
LATS2	NM_014572.2	2.43766	Down	1.9888e-10	2.9133e-08
GZMH	NM_033423.3	2.43765	Up	0.00122387	0.00631673
ASAP1	NM_018482.2	2.43654	Up	6.91107e-09	2.85264e-07
CD5	NM_014207.2	2.43579	Up	8.73231e-07	1.28402e-05
IL17B	NM_014443.2	2.43516	Down	9.69538e-09	3.67522e-07
SLC2A9	NM_001001290.1	2.43388	Up	5.25539e-06	5.84526e-05
TPM1	NM_001018008.1	2.43362	Down	4.36277e-06	4.97886e-05
C1R	NM_001733.4	2.43273	Up	2.2374e-09	1.29627e-07
PCDH17	NM_014459.2	2.42924	Down	3.61036e-06	4.21922e-05
IGF1	NM_000618.2	2.42611	Up	3.99242e-05	0.00033416
APOBEC3H	NM_181773.2	2.42549	Up	4.5444e-08	1.2031e-06
COL18A1	NM_130445.2	2.42488	Down	4.5444e-08	1.2031e-06
KDELR3	NM_006855.2	2.42483	Up	1.72081e-07	3.39959e-06
CACNA1H	NM_001005407.1	2.42472	Down	7.29689e-05	0.000564448
ZFPM2	NM_012082.2	2.42319	Down	4.82283e-09	2.20861e-07
SLBP	NM_006527.2	2.42309	Up	2.4493e-06	3.03093e-05
FLJ90650	NM_173800.3	2.42246	Down	2.80569e-07	5.02062e-06
CAMK2N1	NM_018584.5	2.4213	Down	1.85455e-08	6.04337e-07
C21orf70	NM_058190.2	2.42081	Down	1.4916e-09	9.82465e-08
PKM2	NM_002654.3	2.42011	Up	2.52577e-08	7.6284e-07
FHL1	NM_001449.3	2.41911	Down	1.03069e-07	2.28291e-06
SEC11C	NM_033280.2	2.41901	Up	3.33123e-09	1.71591e-07
KCTD10	NM_031954.3	2.419	Down	4.5444e-08	1.2031e-06
NNAT	NM_181689.1	2.41808	Down	3.416e-05	0.000291913
PGAM2	NM_000290.2	2.41798	Down	0.000112372	0.000817245
UFM1	NM_016617.1	2.41767	Up	2.48439e-05	0.000222027
CASC3	NM_007359.3	2.41726	Down	9.94398e-11	2.13777e-08
TXNDC5	NM_022085.3	2.41687	Up	1.85455e-08	6.04337e-07
KIAA0367	NM_015225.1	2.41671	Down	6.31259e-06	6.83848e-05
LOC402644	XM_938297.1	2.41637	Up	9.03033e-06	9.31125e-05
	AF070571	2.41536	Down	2.52577e-08	7.6284e-07
LOC153684	XR_018004.1	2.41467	Down	2.20408e-07	4.14872e-06
CAND2	NM_012298.1	2.41376	Down	4.82283e-09	2.20861e-07
	AW026064	2.41302	Up	6.91107e-09	2.85264e-07
MGC4677	NM_052871.3	2.41298	Up	3.33123e-09	1.71591e-07
MEIS1	NM_002398.2	2.41244	Down	1.4916e-09	9.82465e-08
EPHB6	NM_004445.2	2.41113	Down	4.97199e-11	2.7323e-08
CDH6	NM_004932.2	2.41079	Down	5.96639e-10	5.42713e-08
LOC644743	XR_016703.1	2.41059	Up	7.90546e-08	1.85591e-06
HS3ST1	NM_005114.2	2.40838	Up	2.97872e-06	3.57369e-05
ALMS1	NM_015120.2	2.40814	Down	5.96639e-10	5.42713e-08
LOC400464	NM_001013670.1	2.40796	Down	2.2374e-09	1.29627e-07
PVRL3	NM_015480.1	2.40676	Down	3.33123e-09	1.71591e-07
	CR740121	2.40639	Down	5.62233e-07	8.909e-06
GSN	NM_000177.3	2.40612	Down	0.004276	0.0180157
ITIH5	NM_030569.4	2.40602	Down	5.25539e-06	5.84526e-05
ZBTB40	NM_001083621.1	2.40378	Down	3.33123e-09	1.71591e-07
CDCA5	NM_080668.2	2.40377	Up	6.31259e-06	6.83848e-05
C5orf41	NM_153607.1	2.40149	Down	9.69538e-09	3.67522e-07
LOC389641	XM_944097.2	2.40097	Up	5.62233e-07	8.909e-06
SLCO2A1	NM_005630.1	2.40026	Up	1.85455e-08	6.04337e-07
LOC641848	XM_935588.1	2.4001	Up	2.00744e-06	2.56904e-05
TNNT3	NM_001042780.1	2.39949	Down	9.94398e-11	2.13777e-08
LOC388621	XM_941195.2	2.39838	Up	8.73231e-07	1.28402e-05
RASAL2	NM_170692.1	2.39799	Down	5.96639e-10	5.42713e-08
TJP2	NM_004817.2	2.39732	Down	7.29689e-05	0.000564448
GPLD1	NM_001503.2	2.39724	Down	2.20408e-07	4.14872e-06
DLC1	NM_024767.2	2.39652	Down	3.48039e-10	3.93225e-08
RNASE4	NM_194430.1	2.39614	Down	4.5444e-08	1.2031e-06
	BC017440	2.39551	Down	5.62233e-07	8.909e-06
	AK021556	2.39441	Down	3.61036e-06	4.21922e-05
EDEM1	NM_014674.1	2.39402	Up	2.2374e-09	1.29627e-07
FAM162A	NM_014367.3	2.39338	Up	1.51451e-05	0.000145516
IVNS1ABP	NM_006469.4	2.39278	Up	4.97199e-11	2.7323e-08
BID	NM_197967.1	2.39249	Up	2.80569e-07	5.02062e-06
SPAST	NM_199436.1	2.39197	Up	1.72081e-07	3.39959e-06
LMX1A	NM_177398.2	2.39006	Down	3.55547e-07	6.07215e-06
PLOD1	NM_000302.2	2.3893	Up	4.97199e-11	2.7323e-08
OSTC	NM_021227.2	2.38847	Up	5.96639e-10	5.42713e-08
LAMP2	NM_002294.1	2.38768	Up	4.97199e-11	2.7323e-08
SLC1A4	NM_003038.2	2.38734	Down	4.82283e-09	2.20861e-07
DSEL	NM_032160.2	2.38669	Down	8.73231e-07	1.28402e-05
SLC25A4	NM_001151.2	2.38591	Down	5.62233e-07	8.909e-06
LOC283174	NM_001001873.2	2.38563	Down	8.73231e-07	1.28402e-05
LOC402251	XM_377933.3	2.38562	Up	3.40084e-08	9.5652e-07
ALS2CL	NM_147129.2	2.3854	Down	1.33647e-07	2.7886e-06
	BG184951	2.38539	Down	1.27801e-05	0.000125746
	BM670327	2.38478	Down	3.55547e-07	6.07215e-06
	AK091057	2.38411	Down	4.5444e-08	1.2031e-06
TOM1L1	NM_005486.1	2.38396	Down	1.27801e-05	0.000125746
CKLF	NM_001040138.1	2.38327	Up	5.96639e-10	5.42713e-08
ANGPT2	NM_001147.1	2.38318	Down	5.62233e-07	8.909e-06
	BX107738	2.38281	Down	5.96639e-10	5.42713e-08
LOC728473	XM_001126087.1	2.38247	Down	2.52577e-08	7.6284e-07
PMEPA1	NM_199169.1	2.38211	Down	3.55547e-07	6.07215e-06
RASSF4	NM_032023.3	2.38163	Up	3.55547e-07	6.07215e-06
C1R	NM_001733.4	2.38154	Up	3.55547e-07	6.07215e-06
CDK5RAP3	NM_176096.1	2.38062	Down	4.97199e-11	2.7323e-08
BID	NM_197966.1	2.3804	Up	1.72081e-07	3.39959e-06
SESTD1	NM_178123.3	2.38017	Down	1.9888e-10	2.9133e-08
MPRIP	NM_201274.2	2.37992	Down	2.80569e-07	5.02062e-06
CCL8	NM_005623.2	2.37912	Up	7.02095e-07	1.07157e-05
AGTR1	NM_000685.4	2.37746	Down	1.63931e-06	2.17092e-05
ZNF763	NM_001012753.1	2.37647	Down	6.01114e-08	1.49951e-06
RGS5	NM_003617.2	2.37644	Down	1.33408e-06	1.82688e-05
BTG1	NM_001731.1	2.37584	Up	5.96639e-10	5.42713e-08
LUM	NM_002345.3	2.3758	Up	7.02095e-07	1.07157e-05
SLFN11	NM_152270.2	2.37572	Up	6.01114e-08	1.49951e-06
MX2	NM_002463.1	2.37388	Up	1.33647e-07	2.7886e-06
GPR18	NM_001098200.1	2.37356	Up	2.00744e-06	2.56904e-05
LY6E	NM_002346.1	2.37306	Up	1.63931e-06	2.17092e-05
BAGE5	NM_182484.1	2.37227	Down	2.97872e-06	3.57369e-05
LOC642033	XM_936103.1	2.37148	Down	9.94398e-11	2.13777e-08
MYO9A	NM_006901.1	2.37138	Down	4.97199e-11	2.7323e-08
HABP4	NM_014282.1	2.37117	Down	1.03069e-07	2.28291e-06
ARHGEF10L	NM_001011722.2	2.37057	Down	2.20408e-07	4.14872e-06
LOC652377	XR_019346.1	2.36951	Down	1.33408e-06	1.82688e-05
THBD	NM_000361.2	2.36764	Up	7.56036e-06	7.98619e-05
WWOX	NM_130844.1	2.36493	Down	9.03033e-06	9.31125e-05
PBX4	NM_025245.1	2.36487	Up	1.85455e-08	6.04337e-07
LOC402560	XM_944321.1	2.36453	Down	4.97199e-11	2.7323e-08
CMTM3	NM_001048251.1	2.36377	Up	6.01114e-08	1.49951e-06
NFKBIE	NM_004556.2	2.36302	Up	4.5444e-08	1.2031e-06
LGMN	NM_001008530.1	2.36259	Up	8.73231e-07	1.28402e-05
MNDA	NM_002432.1	2.36225	Up	2.97872e-06	3.57369e-05
GCNT1	NM_001097635.1	2.36081	Up	2.20408e-07	4.14872e-06
PKD1	NM_001009944.1	2.36069	Down	3.33123e-09	1.71591e-07
PXMP2	NM_018663.1	2.36061	Down	9.44678e-10	7.16782e-08
LTBP4	NM_001042545.1	2.36035	Down	5.96639e-10	5.42713e-08
GJA4	NM_002060.2	2.36006	Down	1.03069e-07	2.28291e-06
LAIR2	NM_002288.3	2.35969	Up	2.20408e-07	4.14872e-06
TRPC1	NM_003304.4	2.35872	Down	1.9888e-10	2.9133e-08
CUEDC1	NM_017949.1	2.35792	Down	1.85455e-08	6.04337e-07
F2RL1	NM_005242.3	2.35566	Up	7.56036e-06	7.98619e-05
IFI27	NM_005532.3	2.35509	Up	2.1115e-05	0.000193468
EPB41L3	NM_012307.2	2.35485	Up	7.02095e-07	1.07157e-05
CHD1	NM_001270.2	2.35445	Up	9.74906e-05	0.000723463
CSTB	NM_000100.2	2.35429	Up	4.82283e-09	2.20861e-07
SIRPA	NM_001040023.1	2.35315	Up	5.62233e-07	8.909e-06
KIAA1033	NM_015275.1	2.35286	Up	0.000129288	0.000922711
ZMAT1	NM_001011656.1	2.3525	Down	4.5444e-08	1.2031e-06
GNA13	NM_006572.3	2.35077	Up	1.35238e-08	4.75032e-07
MGST1	NM_145792.1	2.35069	Down	0.00122387	0.00631673
GSN	NM_198252.2	2.35021	Down	6.01114e-08	1.49951e-06
CD300LG	NM_145273.2	2.35011	Down	0.000194838	0.00131476
GUSBL2	NM_206910.1	2.34977	Down	7.90546e-08	1.85591e-06
LOC649722	XM_938795.1	2.34976	Down	9.69538e-09	3.67522e-07
MTUS1	NM_020749.3	2.34931	Down	2.4493e-06	3.03093e-05
SLC12A2	NM_001046.2	2.34785	Up	0.000170236	0.00116887
IGF1R	NM_000875.2	2.34765	Down	2.52577e-08	7.6284e-07
LOC644830	XM_927926.1	2.34642	Down	9.94398e-11	2.13777e-08
ESR1	NM_000125.2	2.34603	Down	1.9888e-10	2.9133e-08
NPTXR	NM_014293.2	2.3454	Down	6.91107e-09	2.85264e-07
SLC29A3	NM_018344.3	2.34514	Up	1.33408e-06	1.82688e-05
FAM91A2	XM_934508.1	2.34495	Down	9.69538e-09	3.67522e-07
CPEB1	NM_001079534.1	2.34486	Down	7.90546e-08	1.85591e-06
SH3GL3	NM_003027.2	2.3448	Down	2.80569e-07	5.02062e-06
ZFP2	NM_030613.2	2.34473	Down	1.9888e-10	2.9133e-08
PDAP1	NM_014891.5	2.3443	Up	0.000170236	0.00116887
CC2D2A	NM_001080522.1	2.34419	Down	1.9888e-10	2.9133e-08
SEC24D	NM_014822.1	2.34309	Up	9.69538e-09	3.67522e-07
C10orf76	NM_024541.2	2.34217	Down	9.44678e-10	7.16782e-08
STEAP1	NM_012449.2	2.34099	Up	3.61036e-06	4.21922e-05
IRF7	NM_004029.2	2.34076	Up	2.52577e-08	7.6284e-07
PPM1B	NM_001033556.1	2.34076	Down	9.44678e-10	7.16782e-08
ZAK	NM_016653.2	2.34062	Down	1.07565e-05	0.000108384
CHSY1	NM_014918.3	2.34049	Up	3.33123e-09	1.71591e-07
ZNF514	NM_032788.1	2.33796	Down	1.9888e-10	2.9133e-08
HCCA2	NM_053005.3	2.33769	Down	9.94398e-11	2.13777e-08
LIME1	NM_017806.1	2.33763	Up	4.48076e-07	7.36395e-06
NAP1L3	NM_004538.3	2.33762	Down	3.99242e-05	0.00033416
KIAA1949	NM_133471.1	2.33749	Up	1.4916e-09	9.82465e-08
LOC651453	XM_940610.1	2.33567	Up	1.08131e-06	1.53341e-05
RALGDS	NM_006266.2	2.33562	Up	4.5444e-08	1.2031e-06
ZNF331	NM_018555.5	2.33512	Up	8.44239e-05	0.000639529
LOC401052	NM_001008737.1	2.33508	Down	1.72081e-07	3.39959e-06
ZNF462	NM_021224.4	2.33507	Down	9.69538e-09	3.67522e-07
C6orf168	NM_032511.1	2.33495	Down	6.01114e-08	1.49951e-06
SDCBP	NM_001007067.1	2.33461	Up	2.52577e-08	7.6284e-07
SLC25A4	NM_001151.2	2.33412	Down	2.1115e-05	0.000193468
CDC20	NM_001255.2	2.33263	Up	5.25539e-06	5.84526e-05
MCL1	NM_021960.3	2.33257	Up	4.48076e-07	7.36395e-06
SLC1A3	NM_004172.3	2.32986	Up	0.000148487	0.00103897
	BX640880	2.32981	Down	1.63931e-06	2.17092e-05
ACTN1	NM_001102.2	2.32937	Down	2.2374e-09	1.29627e-07
SCRG1	NM_007281.1	2.32928	Down	7.56036e-06	7.98619e-05
CREBBP	NM_004380.2	2.32901	Down	6.91107e-09	2.85264e-07
PPL	NM_002705.4	2.32887	Down	4.97199e-11	2.7323e-08
ADAMTSL2	NM_014694.2	2.32838	Up	0.000373291	0.00229926
STAT1	NM_139266.1	2.32701	Up	3.40084e-08	9.5652e-07
MMP28	NM_024302.3	2.32693	Down	1.9888e-10	2.9133e-08
FAM50B	NM_012135.1	2.3267	Down	3.48039e-10	3.93225e-08
CLUAP1	NM_024793.1	2.32659	Down	1.9888e-10	2.9133e-08
MARCH1	NM_017923.2	2.32657	Up	9.69538e-09	3.67522e-07
ZNF160	NM_198893.1	2.3253	Down	5.96639e-10	5.42713e-08
LOC644677	XM_932299.1	2.32435	Down	2.2374e-09	1.29627e-07
PPP2CB	NM_004156.2	2.32326	Up	5.41934e-05	0.000436631
GGH	NM_003878.1	2.32271	Up	4.48076e-07	7.36395e-06
PTGES3	NM_006601.4	2.32209	Up	1.08131e-06	1.53341e-05
VEGFA	NM_003376.4	2.32203	Up	4.5444e-08	1.2031e-06
CHI3L2	NM_004000.2	2.32145	Up	0.00210594	0.00997311
SLC20A2	NM_006749.3	2.32059	Down	6.91107e-09	2.85264e-07
SMPDL3B	NM_001009568.1	2.32058	Up	9.69538e-09	3.67522e-07
CD55	NM_000574.2	2.32016	Up	4.97199e-11	2.7323e-08
INPP5D	NM_005541.3	2.3198	Up	6.91107e-09	2.85264e-07
MYL9	NM_006097.3	2.31922	Down	1.33647e-07	2.7886e-06
FAM96A	NM_001014812.1	2.31842	Up	7.90546e-08	1.85591e-06
TUBB2B	NM_178012.3	2.31813	Up	0.0010937	0.00573738
NDRG4	NM_022910.1	2.31768	Down	0.000869901	0.00472177
IL27RA	NM_004843.2	2.3172	Up	2.20408e-07	4.14872e-06
BAX	NM_138765.2	2.31714	Up	1.35238e-08	4.75032e-07
CTSH	NM_004390.3	2.31677	Up	7.02095e-07	1.07157e-05
IL1R1	NM_000877.2	2.31658	Up	1.08131e-06	1.53341e-05
SGCA	NM_000023.1	2.31541	Down	5.62233e-07	8.909e-06
FXYD1	NM_005031.3	2.31387	Down	1.35238e-08	4.75032e-07
NCOA7	NM_181782.2	2.31104	Up	9.69538e-09	3.67522e-07
MGC72104	NM_207350.1	2.31092	Down	1.03069e-07	2.28291e-06
	AK130294	2.31051	Down	6.91107e-09	2.85264e-07
C7orf28B	NM_198097.1	2.31049	Up	0.000129288	0.000922711
ADCY5	NM_183357.1	2.30944	Down	4.5444e-08	1.2031e-06
ATP6V1A	NM_001690.2	2.30937	Up	3.48039e-10	3.93225e-08
C16orf93	NM_001014979.1	2.30676	Up	2.00744e-06	2.56904e-05
BCL11A	NM_022893.2	2.3066	Up	1.33647e-07	2.7886e-06
ATP1B3	XM_001133534.1	2.30659	Up	4.36277e-06	4.97886e-05
RHOQ	NM_012249.3	2.30623	Down	9.94398e-11	2.13777e-08
LOC391045	XM_372780.3	2.30594	Up	1.35238e-08	4.75032e-07
SAMD3	NM_001017373.1	2.30553	Up	5.62233e-07	8.909e-06
RPS18	NM_022551.2	2.30383	Up	9.94398e-11	2.13777e-08
ARHGAP15	NM_018460.2	2.30322	Up	3.55547e-07	6.07215e-06
STOX2	NM_020225.1	2.30275	Down	9.44678e-10	7.16782e-08
CCDC146	NM_020879.2	2.30147	Down	4.82283e-09	2.20861e-07
GDF11	NM_005811.2	2.3011	Up	1.79044e-05	0.000168098
ARHGAP25	NM_014882.2	2.29998	Up	1.07565e-05	0.000108384
PLEKHG3	NM_015549.1	2.29997	Down	1.85455e-08	6.04337e-07
MOCOS	NM_017947.1	2.29992	Up	2.1115e-05	0.000193468
SLC39A8	NM_022154.5	2.2999	Up	0.000541163	0.00315221
MGC18216	XM_927732.1	2.29945	Down	1.33647e-07	2.7886e-06
LOC644615	XM_927730.1	2.29816	Up	1.27801e-05	0.000125746
	AA302842	2.29726	Up	2.91638e-05	0.000254702
AHR	NM_001621.3	2.29618	Up	6.01114e-08	1.49951e-06
IL28RA	NM_170743.2	2.29497	Up	4.82283e-09	2.20861e-07
CPEB2	NM_182646.1	2.29488	Up	3.99242e-05	0.00033416
ADAMTS8	NM_007037.3	2.29385	Down	0.000170236	0.00116887
ADAM23	NM_003812.2	2.29355	Up	1.63931e-06	2.17092e-05
	BX093329	2.29214	Up	3.416e-05	0.000291913
PRELP	NM_002725.3	2.29148	Down	1.4916e-09	9.82465e-08
CXCL6	NM_002993.2	2.29123	Up	3.99242e-05	0.00033416
KIAA0922	NM_015196.2	2.29101	Down	4.97199e-11	2.7323e-08
MBNL3	NM_133486.1	2.29067	Down	1.08131e-06	1.53341e-05
TREM2	NM_018965.1	2.2897	Up	1.08131e-06	1.53341e-05
PLEKHO2	NM_025201.3	2.28886	Up	4.82283e-09	2.20861e-07
ID1	NM_181353.1	2.28885	Down	1.27801e-05	0.000125746
JAG1	NM_000214.1	2.28873	Down	1.85455e-08	6.04337e-07
PDE5A	NM_033430.2	2.28827	Down	1.72081e-07	3.39959e-06
IVNS1ABP	NM_006469.4	2.28806	Up	1.4916e-09	9.82465e-08
	CA841942	2.28692	Down	7.90546e-08	1.85591e-06
IFI16	NM_005531.1	2.28682	Up	4.82283e-09	2.20861e-07
PRKCDBP	NM_145040.2	2.28628	Down	1.9888e-10	2.9133e-08
FLJ39827	NM_152424.1	2.2858	Down	1.9888e-10	2.9133e-08
C10orf35	NM_145306.2	2.28562	Down	1.27801e-05	0.000125746
PARP15	NM_152615.1	2.28547	Up	1.33647e-07	2.7886e-06
LOC196752	NM_001010864.1	2.28491	Down	1.03069e-07	2.28291e-06
STMN2	NM_007029.2	2.28458	Up	1.35238e-08	4.75032e-07
LOC220433	XM_941684.2	2.28328	Up	7.02095e-07	1.07157e-05
RNF19A	NM_183419.1	2.28286	Down	2.97872e-06	3.57369e-05
GPD1L	NM_015141.2	2.28258	Down	9.94398e-11	2.13777e-08
	U92981	2.28234	Down	0.00980047	0.0354656
LOC389816	NM_001013653.1	2.28144	Up	1.08131e-06	1.53341e-05
	AB074162	2.2798	Down	2.4493e-06	3.03093e-05
MXRA7	NM_001008528.1	2.2785	Down	4.97199e-11	2.7323e-08
LOC651845	XM_941100.1	2.27635	Up	0.000976068	0.00520914
	AA083643	2.27615	Down	4.48076e-07	7.36395e-06
PLSCR1	NM_021105.1	2.27598	Up	2.80569e-07	5.02062e-06
GOLM1	NM_177937.1	2.27421	Up	4.48076e-07	7.36395e-06
LTA	NM_000595.2	2.27183	Up	8.73231e-07	1.28402e-05
	BC035081	2.26765	Up	5.96639e-10	5.42713e-08
LOC401093	XM_379228.2	2.2674	Down	2.48439e-05	0.000222027
PPT1	NM_000310.2	2.26686	Up	4.97199e-11	2.7323e-08
RARRES3	NM_004585.3	2.26577	Up	2.2374e-09	1.29627e-07
RNASE1	NM_198232.1	2.26569	Up	2.00744e-06	2.56904e-05
TGFB1I1	NM_015927.3	2.26529	Down	1.03069e-07	2.28291e-06
PLEKHG1	NM_001029884.1	2.26524	Up	1.63931e-06	2.17092e-05
COL13A1	NM_080815.2	2.2652	Down	1.03069e-07	2.28291e-06
UPF2	NM_015542.2	2.26442	Down	5.96639e-10	5.42713e-08
NTN4	NM_021229.3	2.26429	Down	7.90546e-08	1.85591e-06
C6	NM_000065.1	2.26428	Down	0.00170147	0.00834755
CSRP2	NM_001321.1	2.26405	Down	3.61036e-06	4.21922e-05
PAG1	NM_018440.3	2.26404	Up	7.02095e-07	1.07157e-05
KIAA1644	XM_936510.2	2.26357	Up	2.00744e-06	2.56904e-05
CXCL5	NM_002994.3	2.26342	Up	7.29689e-05	0.000564448
RGS4	NM_005613.3	2.26318	Up	0.0010937	0.00573738
CDH3	NM_001793.3	2.26314	Up	7.90546e-08	1.85591e-06
VCAN	NM_004385.2	2.26313	Up	2.2374e-09	1.29627e-07
APOC2	NM_000483.3	2.263	Up	1.33647e-07	2.7886e-06
FXYD1	NM_021902.2	2.26226	Down	3.33123e-09	1.71591e-07
LOC399942	XM_934471.1	2.26217	Up	1.03069e-07	2.28291e-06
CCNL1	NM_020307.2	2.26154	Up	2.1115e-05	0.000193468
B2M	NM_004048.2	2.2612	Up	5.96639e-10	5.42713e-08
WSB1	NM_134264.2	2.26111	Down	1.33408e-06	1.82688e-05
LIMCH1	NM_014988.1	2.25899	Down	2.97872e-06	3.57369e-05
ELF1	NM_172373.2	2.25865	Up	4.5444e-08	1.2031e-06
IFI27L2	NM_032036.2	2.25828	Up	4.97199e-11	2.7323e-08
LONRF2	NM_198461.3	2.25782	Down	2.4493e-06	3.03093e-05
KIAA1671	XM_371461.4	2.25713	Down	5.62233e-07	8.909e-06
FLJ22662	NM_024829.4	2.25631	Up	4.48076e-07	7.36395e-06
TBX3	NM_005996.3	2.25502	Down	9.94398e-11	2.13777e-08
SERPINF1	NM_002615.4	2.25501	Up	0.00233854	0.0108963
CDC7	NM_003503.2	2.2548	Up	5.96639e-10	5.42713e-08
MEX3C	NM_016626.3	2.25442	Up	5.62233e-07	8.909e-06
KCNK12	NM_022055.1	2.25345	Up	0.000148487	0.00103897
ATP1B3	XM_001133534.1	2.25343	Up	5.25539e-06	5.84526e-05
OASL	NM_198213.1	2.25338	Up	1.03069e-07	2.28291e-06
FAM46C	NM_017709.3	2.25149	Up	2.1115e-05	0.000193468
AOX1	NM_001159.3	2.25074	Down	1.63931e-06	2.17092e-05
CALCOCO1	NM_020898.1	2.25032	Down	2.2374e-09	1.29627e-07
C10orf125	NM_198472.2	2.24934	Up	1.08131e-06	1.53341e-05
SFRP2	NM_003013.2	2.24895	Up	0.000373291	0.00229926
	BG723262	2.24876	Up	3.61036e-06	4.21922e-05
CFI	NM_000204.2	2.24852	Up	2.80569e-07	5.02062e-06
ZNF654	NM_018293.2	2.24755	Down	4.48076e-07	7.36395e-06
PLEK2	NM_016445.1	2.24507	Up	1.63931e-06	2.17092e-05
GABARAPL2	NM_007285.6	2.24417	Up	2.1115e-05	0.000193468
	BG536707	2.24283	Down	1.08131e-06	1.53341e-05
DUSP10	NM_144729.1	2.24231	Up	4.48076e-07	7.36395e-06
SLC8A2	NM_015063.1	2.24205	Down	1.85455e-08	6.04337e-07
HIAT1	NM_033055.2	2.24201	Up	7.29689e-05	0.000564448
SEPT3	NM_019106.4	2.24153	Up	8.73231e-07	1.28402e-05
FCRL3	NM_001024667.1	2.24151	Up	1.79044e-05	0.000168098
NELL2	NM_006159.1	2.24019	Up	9.74906e-05	0.000723463
CDC2	NM_001786.2	2.23983	Up	4.82283e-09	2.20861e-07
TNFRSF13B	NM_012452.2	2.23961	Up	1.51451e-05	0.000145516
LACTB	NM_032857.2	2.2388	Up	1.63931e-06	2.17092e-05
SPIB	NM_003121.2	2.23879	Up	2.91638e-05	0.000254702
CEBPD	NM_005195.3	2.23865	Up	1.08131e-06	1.53341e-05
LOC650152	XR_018707.1	2.23861	Up	3.40084e-08	9.5652e-07
DNAJC21	NM_194283.3	2.23745	Down	1.9888e-10	2.9133e-08
PXMP4	NM_183397.2	2.23691	Down	3.33123e-09	1.71591e-07
USP1	NM_003368.4	2.23558	Down	0.00136772	0.00694949
BMP2K	NM_017593.3	2.23502	Up	1.72081e-07	3.39959e-06
LOC647673	XM_936731.1	2.23493	Up	1.72081e-07	3.39959e-06
SPOP	NM_001007230.1	2.23412	Down	4.97199e-11	2.7323e-08
	AF038185	2.23406	Up	0.00122387	0.00631673
COL4A6	NM_001847.2	2.23378	Down	2.4493e-06	3.03093e-05
MGC4677	XM_939115.1	2.23363	Up	5.25539e-06	5.84526e-05
FAM70B	XM_001130122.1	2.23288	Up	1.27801e-05	0.000125746
TM7SF2	NM_003273.2	2.23257	Down	0.000289196	0.00184783
SV2A	NM_014849.2	2.23252	Down	2.2374e-09	1.29627e-07
P2RY10	NM_014499.2	2.23193	Up	2.20408e-07	4.14872e-06
SLC16A4	NM_004696.1	2.23178	Down	4.48076e-07	7.36395e-06
LOC643997	XM_292963.6	2.23151	Up	3.416e-05	0.000291913
LOC652113	XM_941444.1	2.23148	Up	2.4493e-06	3.03093e-05
NFIA	NM_005595.1	2.23098	Down	0.000129288	0.000922711
LIPG	NM_006033.2	2.23094	Up	1.9888e-10	2.9133e-08
PRSS35	NM_153362.1	2.23032	Down	1.79044e-05	0.000168098
KLF4	NM_004235.3	2.2303	Up	1.33408e-06	1.82688e-05
OGFRL1	NM_024576.3	2.23025	Up	2.2374e-09	1.29627e-07
	AK094703	2.22991	Down	8.44239e-05	0.000639529
INADL	NM_176878.1	2.22856	Down	6.91107e-09	2.85264e-07
SDCCAG1	NM_004713.3	2.22833	Down	1.08131e-06	1.53341e-05
CCDC34	NM_030771.1	2.22806	Down	9.44678e-10	7.16782e-08
M6PRBP1	NM_005817.3	2.22772	Up	6.91107e-09	2.85264e-07
FXYD5	NM_144779.1	2.22718	Up	1.33647e-07	2.7886e-06
SARM1	NM_015077.2	2.22695	Down	2.80569e-07	5.02062e-06
APOB48R	NM_018690.2	2.22682	Up	6.91107e-09	2.85264e-07
C1orf51	NM_144697.2	2.22665	Down	3.99242e-05	0.00033416
GPRIN3	NM_198281.2	2.22664	Up	4.48076e-07	7.36395e-06
HCG4	NR_002139.1	2.22609	Up	1.72081e-07	3.39959e-06
AMOT	NM_133265.2	2.22498	Down	1.85455e-08	6.04337e-07
CMTM7	NM_181472.1	2.22483	Up	7.02095e-07	1.07157e-05
SNTA1	NM_003098.2	2.2231	Down	6.91107e-09	2.85264e-07
PAQR4	NM_152341.2	2.22268	Up	1.08131e-06	1.53341e-05
EGLN3	NM_022073.3	2.22164	Up	4.97199e-11	2.7323e-08
NPC2	NM_006432.3	2.22098	Up	6.01114e-08	1.49951e-06
IFITM1	NM_003641.3	2.22054	Up	2.80569e-07	5.02062e-06
LRRCC1	NM_033402.3	2.22006	Down	2.48439e-05	0.000222027
MMP19	NM_001032360.1	2.21984	Up	3.55547e-07	6.07215e-06
SLC26A10	NM_001018084.1	2.21923	Down	4.5444e-08	1.2031e-06
ATP11B	NM_014616.1	2.21919	Up	9.03033e-06	9.31125e-05
SELENBP1	NM_003944.2	2.21895	Down	3.33123e-09	1.71591e-07
RCC2	NM_018715.1	2.21866	Up	1.85455e-08	6.04337e-07
PLAC8	NM_016619.1	2.21857	Up	0.000194838	0.00131476
LY6H	NM_002347.2	2.21827	Up	4.36277e-06	4.97886e-05
ASCC3	NM_006828.2	2.2178	Up	2.00744e-06	2.56904e-05
SBNO2	NM_014963.2	2.21753	Up	4.97199e-11	2.7323e-08
CCNE2	NM_057735.1	2.2173	Up	4.48076e-07	7.36395e-06
CDC42SE1	NM_001038707.1	2.21646	Up	3.55547e-07	6.07215e-06
IDS	NM_006123.2	2.21633	Up	8.73231e-07	1.28402e-05
ALDH3A1	NM_000691.3	2.21603	Down	1.33408e-06	1.82688e-05
LOC402057	NM_001080499.1	2.2156	Up	6.91107e-09	2.85264e-07
MAGOH	NM_002370.2	2.21541	Up	7.02095e-07	1.07157e-05
ZNF135	NM_003436.2	2.21517	Down	4.97199e-11	2.7323e-08
	BX537819	2.21502	Down	8.73231e-07	1.28402e-05
RASSF7	NM_003475.2	2.21485	Up	2.48439e-05	0.000222027
CTGF	NM_001901.1	2.21469	Up	1.4916e-09	9.82465e-08
PLIN2	NM_001122.2	2.21457	Up	1.27801e-05	0.000125746
HSPA13	NM_006948.4	2.21402	Up	6.31259e-06	6.83848e-05
SCN2A	NM_001040142.1	2.21319	Down	9.44678e-10	7.16782e-08
C20orf94	NM_001009608.1	2.21293	Down	5.62233e-07	8.909e-06
TLR2	NM_003264.3	2.21243	Up	5.96639e-10	5.42713e-08
ZC3H12B	NM_001010888.2	2.21217	Down	5.96639e-10	5.42713e-08
SEPT6	NM_145799.2	2.21213	Up	1.33647e-07	2.7886e-06
MAFB	NM_005461.3	2.2117	Up	3.55547e-07	6.07215e-06
MAP4	NM_002375.3	2.21153	Down	1.4916e-09	9.82465e-08
LOC338799	XR_000910.1	2.21147	Down	4.36277e-06	4.97886e-05
ARMCX4	NM_152583.1	2.2108	Down	9.44678e-10	7.16782e-08
WASPIP	NM_003387.3	2.20986	Up	5.96639e-10	5.42713e-08
CSAD	NM_015989.3	2.20947	Down	3.33123e-09	1.71591e-07
	AK055969	2.20909	Down	2.20408e-07	4.14872e-06
LOC346950	XM_294473.2	2.20781	Up	2.20408e-07	4.14872e-06
SOX8	NM_014587.2	2.20733	Down	2.00744e-06	2.56904e-05
RDH5	NM_002905.2	2.20688	Down	1.72081e-07	3.39959e-06
PKM2	NM_182470.1	2.20673	Up	2.20408e-07	4.14872e-06
	BX099724	2.20536	Down	6.91107e-09	2.85264e-07
UAP1	NM_003115.3	2.20529	Up	0.000869901	0.00472177
ZNF133	NM_003434.3	2.2037	Down	5.96639e-10	5.42713e-08
BNIP3L	NM_004331.2	2.20331	Up	4.48076e-07	7.36395e-06
CITED4	NM_133467.2	2.20319	Down	1.79044e-05	0.000168098
DTNA	NM_032980.2	2.20302	Down	5.62233e-07	8.909e-06
	AV754732	2.202	Down	5.25539e-06	5.84526e-05
REL	NM_002908.2	2.20165	Up	2.00744e-06	2.56904e-05
ADSS	NM_001126.2	2.20097	Up	6.01114e-08	1.49951e-06
C16orf45	NM_033201.1	2.20036	Down	1.9888e-10	2.9133e-08
LOC440895	XM_290985.6	2.19991	Down	2.1115e-05	0.000193468
FLJ46309	NM_001039797.1	2.19965	Down	9.69538e-09	3.67522e-07
C4orf38	NM_153008.3	2.19933	Down	5.96639e-10	5.42713e-08
PAPD5	NM_001040285.1	2.19907	Down	1.4916e-09	9.82465e-08
TMSB10	NM_021103.3	2.19826	Up	1.4916e-09	9.82465e-08
HLA-G	NM_002127.3	2.19816	Up	1.33647e-07	2.7886e-06
C1orf229	NM_207401.1	2.19797	Down	2.2374e-09	1.29627e-07
SNX24	NM_014035.1	2.19736	Up	1.03069e-07	2.28291e-06
RANBP3L	NM_145000.2	2.19685	Down	7.90546e-08	1.85591e-06
TMX4	NM_021156.2	2.19602	Down	9.03033e-06	9.31125e-05
TBX2	NM_005994.3	2.19601	Down	9.94398e-11	2.13777e-08
IFNG	NM_000619.2	2.19567	Up	1.27801e-05	0.000125746
SERPINB8	NM_002640.3	2.19497	Up	6.91107e-09	2.85264e-07
C6orf105	NM_032744.1	2.19482	Up	1.79044e-05	0.000168098
VSIG4	NM_007268.2	2.19382	Up	3.61036e-06	4.21922e-05
NCALD	NM_032041.1	2.19367	Down	3.99242e-05	0.00033416
ADAM10	NM_001110.2	2.19291	Up	3.48039e-10	3.93225e-08
NSBP1	NM_030763.1	2.1929	Down	1.85455e-08	6.04337e-07
ACTN4	NM_004924.3	2.19175	Down	3.40084e-08	9.5652e-07
DOCK1	NM_001380.3	2.19155	Down	5.96639e-10	5.42713e-08
AMY1C	NM_001008219.1	2.19145	Up	3.33123e-09	1.71591e-07
VPS13A	NM_001018038.1	2.19115	Down	3.55547e-07	6.07215e-06
ABHD12	NM_001042472.1	2.19093	Up	1.08131e-06	1.53341e-05
ATP10B	NM_025153.2	2.19088	Up	7.29689e-05	0.000564448
TM6SF1	NM_023003.2	2.19077	Up	1.72081e-07	3.39959e-06
ZNF699	XM_936462.1	2.19042	Down	3.33123e-09	1.71591e-07
SEL1L2	NM_025229.1	2.19026	Down	0.004276	0.0180157
FAM55C	NM_145037.1	2.19021	Down	1.9888e-10	2.9133e-08
FCER1A	NM_002001.2	2.18948	Up	0.000148487	0.00103897
TLN2	NM_015059.1	2.18872	Down	5.96639e-10	5.42713e-08
TRABD	NM_025204.2	2.18821	Up	9.44678e-10	7.16782e-08
LOC283050	XM_944265.1	2.18789	Up	2.1115e-05	0.000193468
CFL2	NM_021914.5	2.18781	Down	7.02095e-07	1.07157e-05
MAPT	NM_016841.2	2.18777	Down	1.07565e-05	0.000108384
ASGR1	NM_001671.2	2.18715	Up	2.52577e-08	7.6284e-07
CGNL1	NM_032866.3	2.18698	Down	1.9888e-10	2.9133e-08
FREM1	NM_144966.4	2.18616	Down	6.91107e-09	2.85264e-07
ZNF217	NM_006526.2	2.1857	Up	2.2374e-09	1.29627e-07
DNAJB6	NM_058246.3	2.18567	Down	1.9888e-10	2.9133e-08
CSRNP3	NM_024969.2	2.18566	Down	7.90546e-08	1.85591e-06
GATAD2B	NM_020699.1	2.18498	Down	5.96639e-10	5.42713e-08
ODZ3	NM_001080477.1	2.18294	Down	0.00287318	0.0129589
FCGR2B	NM_004001.3	2.18194	Up	3.55547e-07	6.07215e-06
MRPL27	NM_148571.1	2.18192	Down	2.52577e-08	7.6284e-07
FAM70B	XM_001130122.1	2.1812	Up	4.48076e-07	7.36395e-06
LOC645212	XM_928252.2	2.1812	Down	1.85455e-08	6.04337e-07
ZNF346	NM_012279.2	2.18098	Down	2.80569e-07	5.02062e-06
EMCN	NM_016242.2	2.17987	Up	0.000112372	0.000817245
KLF12	NM_016285.2	2.17977	Down	5.96639e-10	5.42713e-08
LAMP2	NM_013995.1	2.17945	Up	5.96639e-10	5.42713e-08
SLC7A6OS	NM_032178.1	2.17905	Down	1.63931e-06	2.17092e-05
LOC650369	XR_018848.1	2.17856	Up	3.33123e-09	1.71591e-07
PER3	NM_016831.1	2.17838	Down	6.01114e-08	1.49951e-06
GOLGA8A	NM_181077.2	2.17838	Down	1.35238e-08	4.75032e-07
SYAP1	NM_032796.2	2.1775	Up	0.000129288	0.000922711
TP53INP1	NM_033285.2	2.17723	Up	6.91107e-09	2.85264e-07
TCTEX1D1	NM_152665.1	2.17685	Up	6.91107e-09	2.85264e-07
TAGAP	NM_138810.2	2.17617	Up	9.74906e-05	0.000723463
CX3CL1	NM_002996.3	2.17598	Down	9.03033e-06	9.31125e-05
PANK1	NM_148978.1	2.17524	Down	5.96639e-10	5.42713e-08
IL2RG	NM_000206.1	2.17522	Up	8.73231e-07	1.28402e-05
LCOR	NM_032440.1	2.17506	Up	6.29471e-05	0.000497661
CIITA	NM_000246.2	2.1738	Up	6.31259e-06	6.83848e-05
GPNMB	NM_001005340.1	2.17289	Up	9.44678e-10	7.16782e-08
PPP1R9A	XM_934519.1	2.17252	Down	4.82283e-09	2.20861e-07
GBGT1	NM_021996.3	2.17224	Up	4.36277e-06	4.97886e-05
AQP3	NM_004925.3	2.17214	Up	0.000423121	0.00255934
CYP27B1	NM_000785.3	2.16979	Up	5.96639e-10	5.42713e-08
IRX5	NM_005853.5	2.1685	Down	1.33408e-06	1.82688e-05
TLR10	NM_030956.2	2.16805	Up	7.90546e-08	1.85591e-06
HLA-C	NM_002117.4	2.168	Up	0.000222618	0.00147468
SCUBE3	NM_152753.2	2.16764	Down	1.08131e-06	1.53341e-05
CSNK1D	NM_001893.3	2.16696	Up	4.82283e-09	2.20861e-07
EIF4E	NM_001968.2	2.16677	Up	2.2374e-09	1.29627e-07
CLEC7A	NM_197950.2	2.16676	Up	1.33647e-07	2.7886e-06
CCR2	NM_000647.3	2.16628	Up	1.63931e-06	2.17092e-05
CLEC4A	NM_194448.1	2.16588	Up	4.5444e-08	1.2031e-06
WISP1	NM_003882.2	2.16542	Up	6.29471e-05	0.000497661
MASP1	NM_139125.2	2.16519	Down	0.000610655	0.00349647
TNFRSF9	NM_001561.4	2.16493	Up	0.000976068	0.00520914
FYCO1	NM_024513.1	2.16473	Down	1.63931e-06	2.17092e-05
SLIT2	NM_004787.1	2.16438	Down	1.72081e-07	3.39959e-06
GCA	NM_012198.2	2.16431	Up	7.90546e-08	1.85591e-06
SERPINB1	NM_030666.2	2.16404	Up	1.63931e-06	2.17092e-05
CASP4	NM_001225.3	2.16377	Up	8.73231e-07	1.28402e-05
C7orf28B	XM_001126212.1	2.16338	Up	3.40084e-08	9.5652e-07
SNORA32	NR_003032.1	2.16285	Up	5.25539e-06	5.84526e-05
STAT1	NM_007315.2	2.16132	Up	3.55547e-07	6.07215e-06
LOC653773	XM_938755.2	2.16063	Up	5.62233e-07	8.909e-06
	AK023660	2.16055	Up	9.94398e-11	2.13777e-08
TMEM45A	NM_018004.1	2.16046	Up	4.82283e-09	2.20861e-07
DPEP2	NM_022355.1	2.16026	Up	7.56036e-06	7.98619e-05
UBE2C	NM_181800.1	2.15962	Up	2.4493e-06	3.03093e-05
CYP1B1	NM_000104.2	2.15761	Up	0.000541163	0.00315221
GCH1	NM_001024071.1	2.1572	Up	2.4493e-06	3.03093e-05
UCHL5IP	NM_207107.2	2.15701	Down	1.85455e-08	6.04337e-07
PREX1	NM_020820.3	2.15669	Up	4.82283e-09	2.20861e-07
KIRREL	NM_018240.4	2.1564	Down	2.00744e-06	2.56904e-05
EPB49	NM_001978.1	2.1558	Down	1.63931e-06	2.17092e-05
ATP2B4	NM_001684.3	2.15579	Down	9.94398e-11	2.13777e-08
CFD	NM_001928.2	2.15553	Down	6.29471e-05	0.000497661
LOC644590	XM_927705.1	2.1554	Up	2.80569e-07	5.02062e-06
BMX	NM_203281.1	2.15415	Down	1.85455e-08	6.04337e-07
LEPR	NM_001003679.1	2.15412	Down	0.000112372	0.000817245
DDX39	NM_005804.2	2.15368	Up	4.82283e-09	2.20861e-07
ST5	NM_213618.1	2.15177	Down	7.90546e-08	1.85591e-06
TPM1	NM_001018004.1	2.15159	Down	2.52577e-08	7.6284e-07
NAP1L1	NM_139207.1	2.15072	Up	1.79044e-05	0.000168098
[truncated: 4,157 more rows]

## Sheet: Carotid
Supplementary file 2. Tab 3. The differentially expressed genes (FDR<0.05) in carotid artery (n=29) in comparison to healthy left internal thoracic artery (LITA) controls (n=28). Genes with FC>±1.5 and FDR<0.05 when comapring atherosclerotic plaques to controls with Wilcoxon signed-rank test are presented.
SYMBOL	ACCESSION	FC	REGULATION	P	FDR
SPP1	NM_001040058.1	135.699	Up	1.18822e-15	3.24566e-13
MMP12	NM_002426.2	124.918	Up	1.18822e-15	3.24566e-13
SPP1	NM_000582.2	113.921	Up	1.18822e-15	3.24566e-13
MMP9	NM_004994.2	98.7456	Up	1.18822e-15	3.24566e-13
MMP7	NM_002423.3	91.8286	Up	1.18822e-15	3.24566e-13
CIDEC	NM_022094.2	90.3907	Down	1.18822e-15	3.24566e-13
KIAA1881	XM_001130790.1	80.093	Down	1.18822e-15	3.24566e-13
APOD	NM_001647.2	68.1108	Down	1.18822e-15	3.24566e-13
MMP12	NM_002426.2	63.1653	Up	1.18822e-15	3.24566e-13
MMP7	NM_002423.3	54.6007	Up	1.18822e-15	3.24566e-13
APOC1	NM_001645.3	53.2306	Up	2.37644e-15	2.80795e-13
LOC647450	XM_936518.1	47.5975	Up	8.71915e-12	2.31295e-10
LOC652694	XM_942302.1	45.9504	Up	2.47981e-12	7.718e-11
LOC652493	XM_941953.1	45.186	Up	4.1659e-12	1.21589e-10
PLA2G7	NM_005084.2	43.6044	Up	1.18822e-15	3.24566e-13
LOC642113	XM_936253.1	36.1392	Up	8.71915e-12	2.31295e-10
HOXA5	NM_019102.2	34.0441	Down	1.18822e-15	3.24566e-13
ACP5	NM_001611.2	31.4161	Up	1.18822e-15	3.24566e-13
CIDEA	NM_001279.2	30.422	Down	8.12742e-13	2.91996e-11
ADAMDEC1	NM_014479.2	28.5376	Up	1.18822e-15	3.24566e-13
APOE	NM_000041.2	27.7226	Up	2.37644e-15	2.80795e-13
SCARA5	NM_173833.4	27.0261	Down	1.18822e-15	3.24566e-13
KIAA1199	NM_018689.1	26.5306	Up	1.18822e-15	3.24566e-13
HOXC6	NM_004503.3	24.7315	Down	1.18822e-15	3.24566e-13
TM4SF19	NM_138461.2	21.9833	Up	1.18822e-15	3.24566e-13
RBPMS2	NM_194272.1	21.2781	Down	2.37644e-15	2.80795e-13
CXCL14	NM_004887.3	19.7103	Down	1.18822e-15	3.24566e-13
ACTA1	NM_001100.3	19.6387	Down	2.25762e-14	1.48596e-12
THRSP	NM_003251.2	19.6263	Down	4.43206e-13	1.74561e-11
IFI30	NM_006332.3	19.611	Up	4.75288e-15	4.46319e-13
IGLL1	NM_020070.2	19.1936	Up	1.3939e-11	3.5054e-10
PLIN	NM_002666.3	18.9862	Down	1.44012e-12	4.74448e-11
HMOX1	NM_002133.1	18.5742	Up	1.15257e-13	5.74258e-12
MYOC	NM_000261.1	17.8421	Down	1.18822e-15	3.24566e-13
PI16	NM_153370.2	17.7869	Down	1.18822e-15	3.24566e-13
LOC285016	NM_001002919.1	17.6464	Down	1.18822e-15	3.24566e-13
ADORA3	NM_001081976.1	17.4662	Up	4.75288e-15	4.46319e-13
PTCHD1	NM_173495.2	17.0777	Down	1.18822e-15	3.24566e-13
LOC652102	XM_941434.1	16.5566	Up	2.53226e-10	4.47273e-09
CNTFR	NM_001842.3	16.3695	Down	1.18822e-15	3.24566e-13
LOC399888	XM_941808.2	16.2676	Down	1.18822e-15	3.24566e-13
MSR1	NM_138715.1	15.8671	Up	1.18822e-15	3.24566e-13
OLR1	NM_002543.3	15.3949	Up	5.34699e-14	3.03166e-12
FBLN1	NM_001996.2	15.3547	Down	1.18822e-15	3.24566e-13
C15orf48	NM_032413.2	15.2785	Up	1.18822e-15	3.24566e-13
HS3ST2	NM_006043.1	14.8631	Up	4.75288e-15	4.46319e-13
SLC2A5	NM_003039.1	14.5326	Up	5.34699e-14	3.03166e-12
NPL	NM_030769.1	13.492	Up	2.37644e-15	2.80795e-13
C6	NM_000065.1	13.4417	Down	1.18822e-15	3.24566e-13
NPL	NM_030769.1	12.9421	Up	1.18822e-15	3.24566e-13
MUSTN1	NM_205853.2	12.9231	Down	7.96107e-14	4.23702e-12
ANKRD33	NM_182608.2	12.5144	Up	1.18822e-15	3.24566e-13
SLAMF8	NM_020125.2	12.42	Up	1.18822e-15	3.24566e-13
ITGAX	NM_000887.3	12.2704	Up	1.18822e-15	3.24566e-13
HOXC8	NM_022658.3	12.2365	Down	1.18822e-15	3.24566e-13
CILP	NM_003613.2	12.1547	Down	1.18822e-15	3.24566e-13
AQP7P2	NR_002823.1	12.0789	Down	2.31703e-13	1.00837e-11
RGS1	NM_002922.3	11.9642	Up	8.12742e-13	2.91996e-11
SLC16A10	NM_018593.3	11.7162	Up	2.25762e-14	1.48596e-12
SLC16A3	NM_004207.2	11.7078	Up	1.18822e-15	3.24566e-13
PNKD	NM_022572.2	11.6759	Up	1.18822e-15	3.24566e-13
HAMP	NM_021175.2	11.4552	Up	7.96107e-14	4.23702e-12
IGJ	NM_144646.2	11.2625	Up	3.94561e-09	5.23107e-08
TSHZ2	NM_173485.4	11.2572	Down	1.18822e-15	3.24566e-13
CTSZ	NM_001336.2	11.1947	Up	1.18822e-15	3.24566e-13
CILP	NM_003613.2	11.0604	Down	1.18822e-15	3.24566e-13
THBS4	NM_003248.3	10.9377	Down	1.18822e-15	3.24566e-13
LILRB4	NM_001081438.1	10.9199	Up	1.18822e-15	3.24566e-13
MAPK13	NM_002754.3	10.8151	Up	1.18822e-15	3.24566e-13
CD68	NM_001251.2	10.7798	Up	2.73421e-11	6.37859e-10
HLA-DQA1	XM_936128.2	10.7061	Up	2.47981e-12	7.718e-11
PLA2G2A	NM_000300.2	10.437	Down	1.18822e-15	3.24566e-13
TM4SF19	XM_001134247.1	10.1588	Up	2.37644e-15	2.80795e-13
FBLN1	NM_006487.2	9.99941	Down	6.84771e-12	1.87323e-10
SRL	NM_001098814.1	9.73428	Down	1.65162e-13	7.658e-12
ANGPTL5	NM_178127.2	9.72063	Down	2.37644e-15	2.80795e-13
PLAUR	NM_001005376.1	9.71024	Up	3.23196e-13	1.33641e-11
ADAMDEC1	NM_014479.2	9.65607	Up	1.18822e-15	3.24566e-13
ABCA8	NM_007168.2	9.6083	Down	1.18822e-15	3.24566e-13
SDS	NM_006843.2	9.55541	Up	4.75288e-15	4.46319e-13
DES	NM_001927.3	9.42761	Down	6.03615e-13	2.26776e-11
SEMA3E	NM_012431.1	9.4274	Down	1.18822e-15	3.24566e-13
BTC	NM_001729.1	9.41297	Down	1.18822e-15	3.24566e-13
MATK	NM_139354.2	9.40855	Up	1.18822e-15	3.24566e-13
RGS7BP	NM_001029875.1	9.22712	Down	1.18822e-15	3.24566e-13
IL1RN	NM_173843.1	9.21472	Up	1.89759e-12	6.07071e-11
LAPTM5	NM_006762.1	9.16776	Up	1.18822e-15	3.24566e-13
AQP7P2	XR_001073.1	9.11387	Down	1.15257e-13	5.74258e-12
AOX1	NM_001159.3	8.81799	Down	1.18822e-15	3.24566e-13
CKB	NM_001823.3	8.79089	Down	2.37644e-15	2.80795e-13
KYNU	NM_003937.2	8.76103	Up	1.18822e-15	3.24566e-13
TNMD	NM_022144.1	8.73018	Down	1.18822e-15	3.24566e-13
ATP1A2	NM_000702.2	8.73012	Down	1.18822e-15	3.24566e-13
CXCL16	NM_022059.1	8.69239	Up	1.18822e-15	3.24566e-13
LOC649362	XM_943669.1	8.69145	Up	2.31703e-13	1.00837e-11
LOC652775	XM_942419.1	8.67502	Up	2.05003e-08	2.31788e-07
MYOC	NM_000261.1	8.65187	Down	1.18822e-15	3.24566e-13
CALD1	NM_033138.2	8.65153	Down	1.18822e-15	3.24566e-13
HAVCR2	NM_032782.3	8.55841	Up	1.18822e-15	3.24566e-13
IL8	NM_000584.2	8.44132	Up	1.04336e-07	1.01828e-06
FBP1	NM_000507.2	8.40127	Up	1.18822e-15	3.24566e-13
TMEM200A	NM_052913.2	8.37741	Up	1.18822e-15	3.24566e-13
FCGR1B	NM_001017986.1	8.19125	Up	4.43206e-13	1.74561e-11
PPP1R1A	NM_006741.2	8.11156	Down	1.18822e-15	3.24566e-13
FPR3	NM_002030.3	8.11151	Up	1.18822e-15	3.24566e-13
SCG2	NM_003469.3	8.03854	Up	1.18822e-15	3.24566e-13
THBS1	NM_003246.2	8.03213	Up	8.31753e-15	6.68802e-13
EMR2	NM_152916.1	7.90079	Up	7.96107e-14	4.23702e-12
PDZRN4	NM_013377.3	7.88813	Down	1.18822e-15	3.24566e-13
CA2	NM_000067.1	7.85104	Up	6.84771e-12	1.87323e-10
GYG2	NM_003918.2	7.77355	Down	2.73421e-11	6.37859e-10
SLC11A1	NM_000578.3	7.71679	Up	1.65162e-13	7.658e-12
CD74	NM_001025159.1	7.69035	Up	2.31703e-13	1.00837e-11
MRAP	NM_178817.3	7.68893	Down	5.35649e-12	1.5139e-10
RYR3	NM_001036.2	7.67516	Down	1.18822e-15	3.24566e-13
LYZ	NM_000239.1	7.59149	Up	1.172e-10	2.26432e-09
SLC14A1	NM_015865.2	7.57609	Up	4.75288e-15	4.46319e-13
HOXC4	NM_014620.4	7.54667	Down	1.18822e-15	3.24566e-13
CXCR4	NM_003467.2	7.53692	Up	1.73133e-10	3.19539e-09
PITX1	NM_002653.3	7.5209	Down	2.25762e-14	1.48596e-12
MSR1	NM_138716.2	7.38873	Up	3.56466e-14	2.1666e-12
CHRNA1	NM_001039523.1	7.36856	Up	4.20903e-11	9.26305e-10
IL8	NM_000584.2	7.2958	Up	2.51473e-07	2.25913e-06
LOC731486	XM_001133149.1	7.2941	Up	1.18822e-15	3.24566e-13
FHL5	NM_020482.3	7.21785	Down	4.75288e-15	4.46319e-13
CTSD	NM_001909.3	7.20392	Up	1.89759e-12	6.07071e-11
ECGF1	NM_001953.2	7.18219	Up	1.18822e-15	3.24566e-13
CXCR4	NM_001008540.1	7.15131	Up	6.84771e-12	1.87323e-10
	BX097190	7.11855	Down	2.37644e-15	2.80795e-13
	BX648964	7.08918	Down	1.18822e-15	3.24566e-13
LAMP3	NM_014398.2	7.08213	Up	5.35649e-12	1.5139e-10
PRICKLE1	NM_153026.1	7.07688	Down	1.18822e-15	3.24566e-13
CALB2	NM_007088.2	7.02608	Down	1.04336e-07	1.01828e-06
PLCB4	NM_000933.2	7.02133	Down	1.18822e-15	3.24566e-13
LOC651751	XM_940969.1	7.00447	Up	1.42624e-10	2.6906e-09
HAPLN1	NM_001884.2	6.97255	Up	1.44012e-12	4.74448e-11
CDH2	NM_001792.2	6.97064	Up	5.34699e-14	3.03166e-12
CD52	NM_001803.2	6.95525	Up	1.08722e-12	3.73142e-11
TTYH3	NM_025250.2	6.94196	Up	4.75288e-15	4.46319e-13
CD86	NM_006889.3	6.93434	Up	4.75288e-15	4.46319e-13
HLA-DRB4	NM_021983.4	6.92338	Up	9.60402e-11	1.89977e-09
CD48	NM_001778.2	6.90749	Up	6.84771e-12	1.87323e-10
REEP1	NM_022912.1	6.90736	Down	3.56466e-14	2.1666e-12
	AA302842	6.77913	Up	3.56466e-14	2.1666e-12
CD300A	NM_007261.2	6.77841	Up	6.84771e-12	1.87323e-10
SGK	NM_005627.2	6.74851	Up	1.08722e-12	3.73142e-11
CYP4B1	NM_000779.2	6.73847	Down	1.18822e-15	3.24566e-13
CCL3	NM_002983.1	6.70878	Up	1.06114e-09	1.61372e-08
FERMT3	NM_031471.4	6.63385	Up	1.18822e-15	3.24566e-13
DNASE2B	NM_021233.2	6.62752	Up	5.34699e-14	3.03166e-12
C1QC	NM_172369.2	6.62678	Up	1.15257e-13	5.74258e-12
LOC646723	XR_017241.1	6.61463	Up	1.18822e-15	3.24566e-13
CD163	NM_004244.4	6.61277	Up	1.15257e-13	5.74258e-12
ABCG1	NM_016818.2	6.55024	Up	7.96107e-14	4.23702e-12
	AK093878	6.5258	Down	1.18822e-15	3.24566e-13
GK	NM_203391.1	6.50293	Up	4.75288e-15	4.46319e-13
C5orf46	NM_206966.2	6.48369	Up	3.23196e-13	1.33641e-11
GPR81	NM_032554.2	6.42839	Down	1.18822e-15	3.24566e-13
CECR1	NM_177405.1	6.4207	Up	8.31753e-15	6.68802e-13
CD300LG	NM_145273.2	6.40569	Down	1.18822e-15	3.24566e-13
FZD3	NM_017412.2	6.37054	Down	3.56466e-14	2.1666e-12
VCAM1	NM_001078.2	6.36239	Up	1.18822e-15	3.24566e-13
	BX093329	6.36004	Up	1.18822e-15	3.24566e-13
SLCO2B1	NM_007256.2	6.30772	Up	1.18822e-15	3.24566e-13
PLAUR	NM_002659.2	6.30624	Up	8.12742e-13	2.91996e-11
IGSF21	NM_032880.2	6.30435	Up	1.18822e-15	3.24566e-13
ABCA6	NM_080284.2	6.28987	Down	1.18822e-15	3.24566e-13
BCAT1	NM_005504.4	6.26783	Up	1.18822e-15	3.24566e-13
FYB	NM_001465.3	6.24707	Up	5.34699e-14	3.03166e-12
CD68	NM_001251.1	6.21406	Up	1.18822e-15	3.24566e-13
PLIN2	NM_001122.2	6.20734	Up	1.44012e-12	4.74448e-11
SLC7A10	NM_019849.1	6.20668	Down	4.20903e-11	9.26305e-10
KRT14	NM_000526.3	6.20189	Up	1.18822e-15	3.24566e-13
ITGB2	NM_000211.1	6.18484	Up	1.18822e-15	3.24566e-13
HLA-DRB3	NM_022555.3	6.17664	Up	1.42586e-14	1.02893e-12
CCL5	NM_002985.2	6.1645	Up	1.44012e-12	4.74448e-11
FCGBP	NM_003890.1	6.16095	Up	2.25762e-14	1.48596e-12
STS-1	NM_032873.3	6.14655	Up	8.31753e-15	6.68802e-13
SNX10	NM_013322.2	6.13568	Up	3.23196e-13	1.33641e-11
CLLU1OS	NM_001025232.1	6.11846	Up	7.50768e-10	1.18098e-08
CD68	NM_001251.2	6.11243	Up	3.56466e-14	2.1666e-12
GK	NM_000167.3	6.09127	Up	2.37644e-15	2.80795e-13
IL1RN	NM_173842.1	6.08146	Up	1.53774e-08	1.78494e-07
TYROBP	NM_003332.2	6.05923	Up	1.18822e-15	3.24566e-13
PLAUR	NM_001005376.1	6.04608	Up	8.31753e-15	6.68802e-13
IRF8	NM_002163.2	6.02879	Up	1.15257e-13	5.74258e-12
FCGR2A	NM_021642.2	6.02117	Up	1.18822e-15	3.24566e-13
LY86	NM_004271.3	6.01041	Up	8.31753e-15	6.68802e-13
SFRP1	NM_003012.3	5.95207	Down	1.06114e-09	1.61372e-08
HOXA9	NM_152739.3	5.94951	Down	2.37644e-15	2.80795e-13
KRT17	NM_000422.1	5.92676	Up	2.37644e-15	2.80795e-13
ADAM8	NM_001109.3	5.90542	Up	8.12742e-13	2.91996e-11
FCGR1B	NM_001004340.1	5.90097	Up	1.18822e-15	3.24566e-13
ITGB2	NM_000211.2	5.8973	Up	1.18822e-15	3.24566e-13
LIPA	NM_000235.2	5.88081	Up	1.18822e-15	3.24566e-13
KYNU	NM_001032998.1	5.87945	Up	1.18822e-15	3.24566e-13
SLC7A7	NM_003982.2	5.8774	Up	1.18822e-15	3.24566e-13
SLCO2B1	NM_007256.2	5.86112	Up	1.42586e-14	1.02893e-12
CAPZA1	NM_006135.1	5.85459	Up	1.18822e-15	3.24566e-13
HLA-DMB	NM_002118.3	5.84487	Up	1.18822e-15	3.24566e-13
POSTN	NM_006475.1	5.83878	Up	2.37644e-15	2.80795e-13
POSTN	NM_006475.1	5.83845	Up	1.18822e-15	3.24566e-13
CD14	NM_000591.2	5.82876	Up	4.75288e-15	4.46319e-13
VIT	NM_053276.2	5.80864	Down	1.18822e-15	3.24566e-13
H19	NR_002196.1	5.80258	Down	1.18822e-15	3.24566e-13
AGTR1	NM_000685.4	5.79094	Down	2.37644e-15	2.80795e-13
PARVG	NM_022141.4	5.77354	Up	4.75288e-15	4.46319e-13
SORBS1	NM_001034954.1	5.77103	Down	1.18822e-15	3.24566e-13
RNASE6	NM_005615.4	5.76474	Up	1.18822e-15	3.24566e-13
CA12	NM_001218.3	5.74874	Up	4.43206e-13	1.74561e-11
CYBA	NM_000101.2	5.73788	Up	5.35649e-12	1.5139e-10
SERPINA1	NM_001002236.1	5.72925	Up	3.23196e-13	1.33641e-11
OSCAR	NM_133169.2	5.72698	Up	4.75288e-15	4.46319e-13
MYOM1	NM_003803.3	5.72109	Down	4.75288e-15	4.46319e-13
LOC387934	XM_937508.2	5.70341	Up	2.37644e-15	2.80795e-13
CXCL10	NM_001565.2	5.69244	Up	5.19703e-11	1.11314e-09
CHST13	NM_152889.1	5.68546	Up	7.84937e-11	1.58648e-09
CCL3L1	NM_021006.4	5.6636	Up	5.39161e-09	6.95168e-08
LYZ	NM_000239.1	5.64663	Up	1.18822e-15	3.24566e-13
ATP1B1	NM_001677.3	5.63238	Up	8.31753e-15	6.68802e-13
CYP2S1	NM_030622.6	5.63144	Up	1.18822e-15	3.24566e-13
LEP	NM_000230.1	5.62883	Down	2.0739e-09	2.92272e-08
TNFRSF11B	NM_002546.3	5.61397	Up	1.18822e-15	3.24566e-13
CD163	NM_203416.2	5.5954	Up	3.22483e-12	9.71444e-11
C9orf58	NM_001002260.1	5.5713	Down	1.08722e-12	3.73142e-11
C5AR1	NM_001736.3	5.56228	Up	4.43206e-13	1.74561e-11
SLC19A3	NM_025243.3	5.55947	Down	2.09629e-10	3.78842e-09
PCDH17	NM_014459.2	5.55895	Down	1.18822e-15	3.24566e-13
PODN	NM_153703.3	5.55774	Down	1.18822e-15	3.24566e-13
CCR1	NM_001295.2	5.55631	Up	2.31703e-13	1.00837e-11
ODZ3	NM_001080477.1	5.54839	Down	1.18822e-15	3.24566e-13
ADH1C	NM_000669.3	5.5453	Down	4.75288e-15	4.46319e-13
CTSB	NM_147780.2	5.53987	Up	1.18822e-15	3.24566e-13
	XM_378360	5.53664	Down	1.18822e-15	3.24566e-13
CNN1	NM_001299.4	5.52651	Down	1.18822e-15	3.24566e-13
ALOX5	XM_001127464.1	5.52617	Up	4.75288e-15	4.46319e-13
PDPN	NM_001006625.1	5.51638	Up	1.18822e-15	3.24566e-13
SERPINA1	NM_001002235.1	5.51637	Up	3.23196e-13	1.33641e-11
HLA-DRB6	NR_001298.1	5.51005	Up	4.7187e-08	4.95405e-07
OSCAR	NM_130771.3	5.49226	Up	2.37644e-15	2.80795e-13
FBLN1	NM_006486.2	5.48698	Down	1.18822e-15	3.24566e-13
TDO2	NM_005651.1	5.47999	Up	4.75288e-15	4.46319e-13
NDUFA4L2	NM_020142.3	5.46832	Up	1.44012e-12	4.74448e-11
C15orf48	NM_032413.2	5.45654	Up	1.18822e-15	3.24566e-13
AGTR1	NM_004835.3	5.44143	Down	3.56466e-14	2.1666e-12
AQP9	NM_020980.2	5.44021	Up	2.19262e-11	5.26456e-10
RPESP	NM_153225.2	5.44018	Down	4.75288e-15	4.46319e-13
PLAU	NM_002658.2	5.42149	Up	1.18822e-15	3.24566e-13
PGM5	NM_021965.3	5.40135	Down	1.18822e-15	3.24566e-13
PLEK	NM_002664.1	5.39653	Up	4.43206e-13	1.74561e-11
EMILIN2	NM_032048.2	5.38716	Up	5.34699e-14	3.03166e-12
CCL4L2	NM_207007.2	5.33452	Up	2.71954e-08	2.99607e-07
SMTN	NM_006932.3	5.32772	Down	2.37644e-15	2.80795e-13
NPY5R	NM_006174.2	5.3224	Down	2.37644e-15	2.80795e-13
MGST1	NM_020300.3	5.31587	Down	7.96107e-14	4.23702e-12
MGST1	NM_145792.1	5.31513	Down	8.12742e-13	2.91996e-11
SYNPO2	XM_942780.2	5.29765	Down	1.18822e-15	3.24566e-13
C3	NM_000064.1	5.28581	Down	5.19703e-11	1.11314e-09
C6orf105	NM_032744.1	5.28282	Up	2.25762e-14	1.48596e-12
IL7R	XM_937367.1	5.22429	Up	1.73133e-10	3.19539e-09
MAPK4	NM_002747.3	5.2154	Down	2.37644e-15	2.80795e-13
PALM	NM_002579.2	5.20567	Down	1.18822e-15	3.24566e-13
AIF1L	NM_031426.2	5.19829	Down	5.35649e-12	1.5139e-10
HLA-DQB1	NM_002123.2	5.19212	Up	0.000243724	0.00103755
CMTM7	NM_181472.1	5.18667	Up	1.18822e-15	3.24566e-13
CAMK2N1	NM_018584.5	5.17457	Down	1.18822e-15	3.24566e-13
PEG3	NM_006210.1	5.1626	Down	1.42586e-14	1.02893e-12
DPY19L2	NM_173812.4	5.16064	Down	3.23196e-13	1.33641e-11
SLC15A3	NM_016582.1	5.15908	Up	1.18822e-15	3.24566e-13
PHGDH	NM_006623.2	5.15101	Down	1.18822e-15	3.24566e-13
LHFPL2	NM_005779.1	5.14695	Up	4.75288e-15	4.46319e-13
CD163	NM_203416.1	5.14647	Up	3.56466e-14	2.1666e-12
HLA-DPA1	NM_033554.2	5.10925	Up	1.18822e-15	3.24566e-13
LCP1	NM_002298.2	5.10692	Up	4.75288e-15	4.46319e-13
	AL109696	5.10601	Down	2.25762e-14	1.48596e-12
CTSB	NM_001908.3	5.10501	Up	1.18822e-15	3.24566e-13
IL4I1	NM_172374.1	5.10281	Up	1.18822e-15	3.24566e-13
CTHRC1	NM_138455.2	5.09843	Up	1.18822e-15	3.24566e-13
IL1B	NM_000576.2	5.06283	Up	2.05003e-08	2.31788e-07
SLAMF6	NM_052931.3	5.06071	Up	4.43206e-13	1.74561e-11
HIF1A	NM_181054.1	5.04998	Up	8.31753e-15	6.68802e-13
LRRN4CL	NM_203422.1	5.03306	Down	1.18822e-15	3.24566e-13
CPVL	NM_019029.2	5.02611	Up	2.73421e-11	6.37859e-10
GPC3	NM_004484.2	4.99847	Down	1.25799e-09	1.87321e-08
GLT25D2	NM_015101.2	4.99087	Down	2.37644e-15	2.80795e-13
PDGFRL	NM_006207.1	4.98182	Down	1.18822e-15	3.24566e-13
TLR7	NM_016562.3	4.98111	Up	4.43206e-13	1.74561e-11
MYO1G	NM_033054.1	4.95264	Up	5.34699e-14	3.03166e-12
DARC	NM_002036.2	4.95155	Down	1.15257e-13	5.74258e-12
VCAM1	NM_080682.1	4.95079	Up	3.22483e-12	9.71444e-11
RASD1	NM_016084.3	4.95042	Down	2.19262e-11	5.26456e-10
SRGN	NM_002727.2	4.92149	Up	4.75288e-15	4.46319e-13
RBPMS	NM_006867.2	4.91581	Down	2.25762e-14	1.48596e-12
KLRB1	NM_002258.2	4.91324	Up	2.73421e-11	6.37859e-10
SORBS1	NM_015385.2	4.90882	Down	1.73133e-10	3.19539e-09
MELK	NM_014791.2	4.90799	Up	4.20903e-11	9.26305e-10
CDCP1	NM_178181.1	4.89694	Up	1.18822e-15	3.24566e-13
FNDC1	NM_032532.1	4.88858	Up	1.65162e-13	7.658e-12
RORB	NM_006914.3	4.88497	Down	1.18822e-15	3.24566e-13
PRDM1	NM_001198.2	4.8772	Up	1.65162e-13	7.658e-12
CCL18	NM_002988.2	4.86176	Up	4.75288e-15	4.46319e-13
EBF3	NM_001005463.1	4.85897	Down	1.18822e-15	3.24566e-13
LOC653879	XM_936226.1	4.84992	Down	8.12742e-13	2.91996e-11
CD4	NM_000616.3	4.84962	Up	1.65162e-13	7.658e-12
TSPAN8	NM_004616.2	4.84866	Down	1.75132e-11	4.31085e-10
IGSF9B	NM_014987.1	4.84711	Down	5.34699e-14	3.03166e-12
TMSB15A	NM_021992.2	4.84463	Down	1.15257e-13	5.74258e-12
GPR137B	NM_003272.1	4.83018	Up	2.37644e-15	2.80795e-13
TBC1D2	NM_018421.2	4.82611	Up	2.37644e-15	2.80795e-13
MS4A4A	NM_148975.1	4.81124	Up	5.34699e-14	3.03166e-12
NFIC	NM_205843.1	4.81052	Down	1.18822e-15	3.24566e-13
GZMK	NM_002104.2	4.79032	Up	2.19262e-11	5.26456e-10
	X00437	4.78979	Up	4.40213e-10	7.29931e-09
FABP5	NM_001444.1	4.77491	Up	9.60402e-11	1.89977e-09
ACADL	NM_001608.2	4.77383	Down	1.18822e-15	3.24566e-13
PLD5	NM_152666.1	4.76704	Down	3.94561e-09	5.23107e-08
FTHL3	NR_002201.1	4.76535	Up	2.37644e-15	2.80795e-13
FTHL11	NR_002204.1	4.76301	Up	1.18822e-15	3.24566e-13
UBN2	NM_173569.2	4.75766	Down	1.18822e-15	3.24566e-13
ABCA9	NM_080283.3	4.7523	Down	2.37644e-15	2.80795e-13
CAST	NM_001042443.1	4.74666	Down	1.18822e-15	3.24566e-13
SUSD2	NM_019601.3	4.73817	Down	1.08722e-12	3.73142e-11
ITGA8	NM_003638.1	4.73105	Down	1.32928e-08	1.56348e-07
TFF3	NM_003226.2	4.73091	Down	2.0739e-09	2.92272e-08
CD300LF	NM_139018.2	4.72724	Up	2.47981e-12	7.718e-11
LOC642678	XM_926130.1	4.72374	Down	1.18822e-15	3.24566e-13
SLA	NM_006748.1	4.68547	Up	6.03615e-13	2.26776e-11
SEZ6L2	NM_201575.1	4.67103	Up	2.37644e-15	2.80795e-13
RN7SK	NR_001445.1	4.67007	Down	4.58443e-07	3.88118e-06
CD53	NM_000560.3	4.66998	Up	7.96107e-14	4.23702e-12
RN7SK	NR_001445.1	4.65903	Down	3.66928e-10	6.21736e-09
CHRNA1	NM_000079.2	4.65603	Up	1.3939e-11	3.5054e-10
PHLDA1	NM_007350.3	4.65068	Up	1.73133e-10	3.19539e-09
LACTB	NM_032857.2	4.64865	Up	8.31753e-15	6.68802e-13
SPI1	NM_001080547.1	4.64865	Up	1.44012e-12	4.74448e-11
LPXN	NM_004811.1	4.64054	Up	1.18822e-15	3.24566e-13
GRP	NM_001012513.1	4.63409	Up	2.37644e-15	2.80795e-13
PCYOX1	NM_016297.2	4.6271	Down	6.03615e-13	2.26776e-11
SLC38A6	NM_153811.1	4.62625	Up	1.18822e-15	3.24566e-13
TMEM176A	NM_018487.2	4.61671	Up	1.89759e-12	6.07071e-11
MYH11	NM_001040114.1	4.60466	Down	2.25762e-14	1.48596e-12
CCL3L3	NM_001001437.3	4.59474	Up	1.06114e-09	1.61372e-08
HOXA4	NM_002141.4	4.59442	Down	1.18822e-15	3.24566e-13
RAB9B	NM_016370.1	4.58196	Down	1.18822e-15	3.24566e-13
LPAR5	NM_020400.4	4.57872	Up	1.18822e-15	3.24566e-13
KCNMA1	NM_001014797.1	4.56339	Down	2.37644e-15	2.80795e-13
ADAP2	NM_018404.2	4.56231	Up	6.03615e-13	2.26776e-11
UCP2	NM_003355.2	4.55995	Up	4.20903e-11	9.26305e-10
MMP11	NM_005940.3	4.55804	Up	1.18822e-15	3.24566e-13
TMEM158	NM_015444.2	4.5566	Up	4.75288e-15	4.46319e-13
CXCL9	NM_002416.1	4.55131	Up	2.22411e-07	2.02052e-06
SORBS1	NM_001034954.1	4.54882	Down	1.18822e-15	3.24566e-13
MS4A7	NM_206938.1	4.54494	Up	1.18822e-15	3.24566e-13
HCK	NM_002110.2	4.54248	Up	1.65162e-13	7.658e-12
OR51E2	NM_030774.2	4.53224	Down	2.37644e-15	2.80795e-13
CTSH	NM_004390.2	4.53134	Up	4.1659e-12	1.21589e-10
GNA15	NM_002068.1	4.52585	Up	3.56466e-14	2.1666e-12
SPON1	NM_006108.2	4.51971	Down	4.75288e-15	4.46319e-13
PILRA	NM_013439.2	4.5078	Up	4.43206e-13	1.74561e-11
F10	NM_000504.3	4.50697	Down	1.18822e-15	3.24566e-13
FCGR1A	NM_000566.2	4.50012	Up	1.18822e-15	3.24566e-13
ABCC3	NM_003786.2	4.49989	Up	1.42586e-14	1.02893e-12
LMOD1	NM_012134.2	4.49595	Down	7.96107e-14	4.23702e-12
	CB135276	4.49325	Down	1.18822e-15	3.24566e-13
CCL2	NM_002982.3	4.49282	Up	4.61572e-09	6.04018e-08
C1QB	NM_000491.3	4.47901	Up	7.96107e-14	4.23702e-12
CD37	NM_001774.1	4.47521	Up	2.31703e-13	1.00837e-11
CSF2RA	NM_172249.1	4.4689	Up	6.84771e-12	1.87323e-10
ZMYND15	NM_032265.1	4.46767	Up	2.37644e-15	2.80795e-13
CD83	NM_001040280.1	4.4656	Up	2.53226e-10	4.47273e-09
C1orf162	NM_174896.2	4.46212	Up	2.31703e-13	1.00837e-11
PILRA	NM_178273.1	4.45046	Up	6.03615e-13	2.26776e-11
TUBB3	NM_006086.2	4.44603	Up	7.96107e-14	4.23702e-12
SHISA3	NM_001080505.1	4.44584	Up	4.75288e-15	4.46319e-13
RASL12	NM_016563.2	4.43913	Down	4.75288e-15	4.46319e-13
CD74	NM_001025159.1	4.4242	Up	5.34699e-14	3.03166e-12
ANKRD20A1	NM_032250.1	4.41638	Down	2.25762e-14	1.48596e-12
GZMB	NM_004131.3	4.39874	Up	1.42624e-10	2.6906e-09
DMD	NM_004006.1	4.39146	Down	8.12742e-13	2.91996e-11
C4orf31	NM_024574.3	4.39097	Down	2.31703e-13	1.00837e-11
LDOC1	NM_012317.2	4.38702	Down	7.96107e-14	4.23702e-12
IL2RA	NM_000417.1	4.3825	Up	4.75288e-15	4.46319e-13
DENND2A	NM_015689.2	4.38113	Down	1.18822e-15	3.24566e-13
SYK	NM_003177.3	4.37996	Up	8.12742e-13	2.91996e-11
	BC070337	4.37349	Up	1.42624e-10	2.6906e-09
LOC283050	XM_944265.1	4.37183	Up	1.42586e-14	1.02893e-12
COL4A6	NM_001847.2	4.37151	Down	2.25762e-14	1.48596e-12
TPR	NM_003292.2	4.36619	Down	9.18245e-06	5.7431e-05
CD2	NM_001767.2	4.35814	Up	5.35649e-12	1.5139e-10
CD53	NM_000560.3	4.35457	Up	4.43206e-13	1.74561e-11
SLC16A6	NM_004694.3	4.35346	Up	4.75288e-15	4.46319e-13
FAM162B	NM_001085480.1	4.35154	Down	8.31753e-15	6.68802e-13
IGLL3	NM_001013618.1	4.34384	Up	2.44157e-09	3.39096e-08
HCLS1	NM_005335.3	4.34275	Up	5.34699e-14	3.03166e-12
CCL13	NM_005408.2	4.34237	Up	2.09629e-10	3.78842e-09
TBXAS1	NM_001061.2	4.34099	Up	8.12742e-13	2.91996e-11
TLR1	NM_003263.3	4.33659	Up	2.37644e-15	2.80795e-13
PCP4	NM_006198.2	4.33342	Down	7.96107e-14	4.23702e-12
GARNL3	NM_032293.3	4.33307	Down	1.18822e-15	3.24566e-13
LGMN	NM_001008530.1	4.32768	Up	1.15257e-13	5.74258e-12
C9orf61	NM_004816.2	4.32608	Down	1.18822e-15	3.24566e-13
CTSS	NM_004079.3	4.3254	Up	3.56466e-14	2.1666e-12
FUCA1	NM_000147.3	4.32528	Up	1.18822e-15	3.24566e-13
GPD1	NM_005276.2	4.31502	Down	7.84937e-11	1.58648e-09
M160	NM_174941.3	4.31013	Up	8.31753e-15	6.68802e-13
MS4A6A	NM_152851.1	4.29294	Up	8.12742e-13	2.91996e-11
FERMT3	NM_031471.4	4.28617	Up	1.18822e-15	3.24566e-13
DDX17	NM_006386.3	4.28449	Down	4.75288e-15	4.46319e-13
BOC	NM_033254.2	4.28389	Down	1.18822e-15	3.24566e-13
NETO2	NM_018092.3	4.28102	Up	4.75288e-15	4.46319e-13
HLA-DRA	NM_019111.3	4.27584	Up	1.18822e-15	3.24566e-13
RNF165	NM_152470.2	4.27269	Down	2.25762e-14	1.48596e-12
ST14	NM_021978.2	4.26447	Up	1.89759e-12	6.07071e-11
MS4A6A	NM_022349.2	4.2528	Up	5.34699e-14	3.03166e-12
C3AR1	NM_004054.2	4.25241	Up	8.12742e-13	2.91996e-11
MGAT4A	NM_012214.2	4.24549	Up	1.65162e-13	7.658e-12
LILRB3	NM_006864.2	4.24515	Up	1.73133e-10	3.19539e-09
SIGLEC10	NM_033130.2	4.2448	Up	5.19703e-11	1.11314e-09
LOC649143	XM_944822.1	4.24051	Up	5.6018e-06	3.69234e-05
SLC29A4	NM_153247.1	4.2303	Down	6.1919e-06	4.04001e-05
LGMN	NM_001008530.1	4.22692	Up	2.73421e-11	6.37859e-10
MAP1B	NM_005909.3	4.2263	Down	2.44157e-09	3.39096e-08
MOSC1	NM_022746.2	4.22405	Down	1.18822e-15	3.24566e-13
CSK	NM_004383.1	4.22005	Up	1.42586e-14	1.02893e-12
NAPSB	NR_002798.1	4.21794	Up	2.51473e-07	2.25913e-06
MAP1B	NM_032010.1	4.21616	Down	2.31703e-13	1.00837e-11
CCL5	NM_002985.2	4.20885	Up	5.19703e-11	1.11314e-09
ANXA2P1	NR_001562.1	4.20327	Up	1.18822e-15	3.24566e-13
FABP4	NM_001442.1	4.20151	Down	6.29654e-10	1.00753e-08
HLA-DPB1	NM_002121.4	4.19801	Up	4.43206e-13	1.74561e-11
GPAM	NM_020918.3	4.19559	Down	1.44012e-12	4.74448e-11
RAD51AP1	NM_006479.3	4.18951	Up	2.25762e-14	1.48596e-12
TIMP4	NM_003256.2	4.18924	Down	3.56466e-14	2.1666e-12
ANKRD1	NM_014391.2	4.18875	Up	9.60402e-11	1.89977e-09
ITGAM	NM_000632.3	4.18586	Up	4.75288e-15	4.46319e-13
LY96	NM_015364.2	4.18492	Up	2.25762e-14	1.48596e-12
VCAM1	NM_001078.2	4.17794	Up	1.18822e-15	3.24566e-13
CSTB	NM_000100.2	4.17778	Up	1.18822e-15	3.24566e-13
PAPSS1	NM_005443.4	4.17589	Up	1.42586e-14	1.02893e-12
ARHGAP30	NM_181720.2	4.17381	Up	8.71915e-12	2.31295e-10
ART3	NM_001179.3	4.15408	Down	2.31703e-13	1.00837e-11
P2RX1	NM_002558.2	4.15065	Down	4.43206e-13	1.74561e-11
CD28	NM_006139.1	4.13874	Up	2.25762e-14	1.48596e-12
TNFRSF21	NM_014452.3	4.13619	Up	3.23196e-13	1.33641e-11
ALPK2	NM_052947.3	4.13262	Up	9.60402e-11	1.89977e-09
SAMSN1	NM_022136.3	4.13199	Up	3.23196e-13	1.33641e-11
CLEC5A	NM_013252.2	4.12738	Up	8.31753e-15	6.68802e-13
STXBP2	NM_006949.1	4.12644	Up	8.71915e-12	2.31295e-10
MT1H	NM_005951.2	4.12491	Up	1.18822e-15	3.24566e-13
C3orf70	NM_001025266.1	4.11845	Down	1.18822e-15	3.24566e-13
MS4A6A	NM_152851.1	4.1157	Up	2.31703e-13	1.00837e-11
MT1G	NM_005950.1	4.11371	Up	6.84771e-12	1.87323e-10
LGALS9	NM_009587.2	4.1099	Up	1.42624e-10	2.6906e-09
CA2	NM_000067.1	4.10987	Up	1.10457e-11	2.84875e-10
ZNF385A	NM_015481.1	4.10499	Up	4.1659e-12	1.21589e-10
GZMA	NM_006144.2	4.0974	Up	5.27036e-10	8.57814e-09
CSF2RA	NM_172245.1	4.0875	Up	3.39854e-11	7.69828e-10
LOC644322	XM_933391.1	4.08517	Down	2.73421e-11	6.37859e-10
DBC1	NM_014618.2	4.0781	Up	1.08722e-12	3.73142e-11
PILRA	NM_178272.1	4.0757	Up	8.12742e-13	2.91996e-11
DENND2D	NM_024901.3	4.07405	Up	1.75132e-11	4.31085e-10
GRN	NM_002087.2	4.07147	Up	1.18822e-15	3.24566e-13
SVEP1	NM_153366.2	4.07051	Down	1.18822e-15	3.24566e-13
KIAA1772	NM_024935.2	4.06088	Down	1.18822e-15	3.24566e-13
KRT86	NM_002284.3	4.05581	Up	2.25762e-14	1.48596e-12
EBF2	NM_022659.2	4.05105	Down	2.37644e-15	2.80795e-13
ABCA6	NM_080284.2	4.04834	Down	2.37644e-15	2.80795e-13
CTSL1	NM_001912.3	4.04052	Up	1.65162e-13	7.658e-12
HLA-DMA	NM_006120.2	4.04006	Up	1.42586e-14	1.02893e-12
MTP18	NM_016498.3	4.03887	Up	6.03615e-13	2.26776e-11
FAM46B	NM_052943.2	4.03816	Down	2.37644e-15	2.80795e-13
CPVL	NM_031311.3	4.03444	Up	1.06114e-09	1.61372e-08
	BG221407	4.03033	Down	9.60402e-11	1.89977e-09
DCLK1	NM_004734.2	4.02775	Down	1.18822e-15	3.24566e-13
CD83	NM_004233.3	4.02734	Up	2.53226e-10	4.47273e-09
LOC652377	XR_019346.1	4.01972	Down	8.31753e-15	6.68802e-13
LPHN3	NM_015236.3	4.01689	Down	1.75132e-11	4.31085e-10
FABP5	NM_001444.1	4.01501	Up	1.89759e-12	6.07071e-11
TM6SF1	NM_023003.2	4.01272	Up	1.18822e-15	3.24566e-13
CCDC149	NM_173463.2	4.01148	Down	2.37644e-15	2.80795e-13
ALAS2	NM_001037968.1	4.00826	Down	3.02794e-06	2.12797e-05
SELE	NM_000450.1	4.00362	Up	9.18245e-06	5.7431e-05
SLIT2	NM_004787.1	3.99516	Down	2.37644e-15	2.80795e-13
CD6	NM_006725.2	3.9945	Up	1.73133e-10	3.19539e-09
XK	NM_021083.2	3.99444	Down	4.75288e-15	4.46319e-13
KCNJ8	NM_004982.2	3.99026	Down	2.37644e-15	2.80795e-13
MCOLN2	NM_153259.2	3.98888	Up	8.31753e-15	6.68802e-13
KIAA0101	NM_014736.4	3.98759	Up	7.84937e-11	1.58648e-09
EVI2B	NM_006495.3	3.98295	Up	2.19262e-11	5.26456e-10
MMP28	NM_001032278.1	3.98259	Down	1.42586e-14	1.02893e-12
HOXA3	NM_153631.2	3.98085	Down	1.18822e-15	3.24566e-13
SVIL	NM_003174.3	3.9797	Down	1.18822e-15	3.24566e-13
PGM5	NM_021965.3	3.9783	Down	1.18822e-15	3.24566e-13
LOC652577	XM_942091.1	3.97534	Up	9.60402e-11	1.89977e-09
TFRC	NM_003234.1	3.97074	Up	2.37644e-15	2.80795e-13
PPP1R12B	NM_032103.1	3.96858	Down	9.16521e-08	9.0668e-07
MARCH1	NM_017923.2	3.95725	Up	5.34699e-14	3.03166e-12
BCHE	NM_000055.1	3.95678	Down	8.31753e-15	6.68802e-13
	U79293	3.94497	Down	4.75288e-15	4.46319e-13
IL17D	NM_138284.1	3.93509	Down	1.18822e-15	3.24566e-13
TIMD4	NM_138379.1	3.93368	Up	1.53002e-07	1.44011e-06
HOXB4	NM_024015.3	3.93338	Down	1.18822e-15	3.24566e-13
KCNA5	NM_002234.2	3.92644	Down	6.84771e-12	1.87323e-10
	CR743148	3.92101	Up	1.18822e-15	3.24566e-13
ADARB1	NM_015833.2	3.91431	Down	2.47981e-12	7.718e-11
RGS4	NM_005613.3	3.91343	Up	3.56466e-14	2.1666e-12
CD8A	NM_171827.2	3.91123	Up	4.43206e-13	1.74561e-11
RUNX3	NM_004350.2	3.91016	Up	3.23196e-13	1.33641e-11
PSCD4	NM_013385.2	3.90998	Up	7.96107e-14	4.23702e-12
FAM49B	NM_016623.3	3.90675	Up	3.56466e-14	2.1666e-12
TSKU	NM_015516.3	3.89633	Down	1.18822e-15	3.24566e-13
MYO5A	NM_000259.2	3.89242	Up	5.34699e-14	3.03166e-12
CCL4L1	NM_001001435.2	3.88187	Up	9.16074e-07	7.26166e-06
LOC644330	XR_017492.1	3.88072	Up	2.37644e-15	2.80795e-13
NUSAP1	NM_018454.5	3.87783	Up	6.29654e-10	1.00753e-08
LOC653888	XM_936251.2	3.87754	Up	1.18822e-15	3.24566e-13
EVI2A	NM_014210.2	3.87439	Up	2.47981e-12	7.718e-11
DOCK2	NM_004946.1	3.87075	Up	1.15257e-13	5.74258e-12
NFE2L3	NM_004289.5	3.86622	Up	4.20903e-11	9.26305e-10
NTRK3	NM_001007156.1	3.86562	Down	8.31753e-15	6.68802e-13
HLA-DRB6	NR_001298.1	3.86454	Up	5.34699e-14	3.03166e-12
SLC16A9	NM_194298.1	3.86259	Down	5.35649e-12	1.5139e-10
TMEM26	NM_178505.5	3.8556	Up	1.18822e-15	3.24566e-13
KLK4	NM_004917.3	3.85276	Up	2.37644e-15	2.80795e-13
	BX537823	3.84779	Down	8.31753e-15	6.68802e-13
LIPE	NM_005357.2	3.83798	Down	7.84937e-11	1.58648e-09
GPX1	NM_201397.1	3.83132	Up	1.18822e-15	3.24566e-13
DHRS9	NM_005771.3	3.82787	Up	2.71954e-08	2.99607e-07
GOLSYN	NM_001099743.1	3.81874	Down	1.18822e-15	3.24566e-13
ABCA1	NM_005502.2	3.81492	Up	3.23196e-13	1.33641e-11
DSC2	NM_004949.2	3.8127	Up	1.18822e-15	3.24566e-13
RASAL3	NM_022904.1	3.81076	Up	3.23196e-13	1.33641e-11
RNASET2	NM_003730.3	3.80987	Up	5.34699e-14	3.03166e-12
AADACL1	NM_020792.3	3.80838	Up	2.25762e-14	1.48596e-12
RTN1	NM_206852.1	3.8022	Down	2.35354e-05	0.00013256
NTNG1	NM_014917.2	3.79833	Down	1.18822e-15	3.24566e-13
BATF	NM_006399.2	3.79437	Up	1.44012e-12	4.74448e-11
GAS1	NM_002048.1	3.78513	Down	2.25762e-14	1.48596e-12
HTR2B	NM_000867.3	3.77783	Up	4.75288e-15	4.46319e-13
BTK	NM_000061.1	3.77743	Up	4.75288e-15	4.46319e-13
PGM5	NM_021965.3	3.77702	Down	1.18822e-15	3.24566e-13
SOD2	NM_001024465.1	3.77411	Up	2.73421e-11	6.37859e-10
MAFB	NM_005461.3	3.77156	Up	2.25762e-14	1.48596e-12
TACC2	NM_206861.1	3.76784	Down	5.34699e-14	3.03166e-12
ZKSCAN1	NM_003439.1	3.76774	Down	7.96107e-14	4.23702e-12
IL10RA	NM_001558.2	3.76771	Up	5.35649e-12	1.5139e-10
PYCARD	NM_013258.3	3.76073	Up	2.31703e-13	1.00837e-11
LOC401845	XM_377426.1	3.75704	Up	4.57573e-06	3.08298e-05
RPRML	NM_203400.1	3.75573	Up	6.84771e-12	1.87323e-10
LEPR	NM_001003679.1	3.75475	Down	2.37644e-15	2.80795e-13
SYNPO2	XM_936336.2	3.75432	Down	1.18822e-15	3.24566e-13
RCOR2	NM_173587.2	3.7511	Down	4.1659e-12	1.21589e-10
DCN	NM_001920.3	3.749	Down	2.19262e-11	5.26456e-10
IGSF1	NM_001555.2	3.74528	Down	1.18822e-15	3.24566e-13
AQP7	NM_001170.1	3.74114	Down	5.27036e-10	8.57814e-09
GALNTL1	NM_020692.1	3.74083	Down	1.42586e-14	1.02893e-12
VMO1	NM_182566.1	3.738	Up	2.37644e-15	2.80795e-13
RHBDF2	NM_001005498.2	3.73408	Up	4.43206e-13	1.74561e-11
BOK	NM_032515.3	3.73194	Up	9.60402e-11	1.89977e-09
OSM	NM_020530.3	3.73036	Up	1.53002e-07	1.44011e-06
SLC29A3	NM_018344.3	3.71323	Up	5.34699e-14	3.03166e-12
CNTN4	NM_175612.1	3.71269	Down	8.51859e-09	1.04745e-07
GRN	NM_002087.2	3.71118	Up	1.18822e-15	3.24566e-13
TLR4	NM_138554.2	3.70896	Up	1.42586e-14	1.02893e-12
MAPK4	NM_002747.2	3.70237	Down	2.37644e-15	2.80795e-13
GM2A	NM_000405.3	3.69877	Up	2.37644e-15	2.80795e-13
FAM129A	NM_052966.2	3.69555	Down	4.75288e-15	4.46319e-13
C17orf60	NM_001085423.1	3.69536	Up	1.42624e-10	2.6906e-09
ANGPTL1	NM_004673.3	3.69215	Down	2.37644e-15	2.80795e-13
PCDH19	NM_020766.1	3.68722	Down	1.18822e-15	3.24566e-13
FMO3	NM_006894.4	3.67399	Up	2.47981e-12	7.718e-11
SLA	NM_001045557.1	3.66658	Up	1.18822e-15	3.24566e-13
CD3D	NM_000732.4	3.66279	Up	1.172e-10	2.26432e-09
MARK1	NM_018650.3	3.66134	Down	1.18822e-15	3.24566e-13
MS4A6E	NM_139249.2	3.65233	Up	1.44012e-12	4.74448e-11
FGR	NM_001042729.1	3.65124	Up	3.39854e-11	7.69828e-10
SERPINE1	NM_000602.1	3.6497	Up	6.39606e-11	1.328e-09
GPR20	NM_005293.2	3.64659	Down	2.37644e-15	2.80795e-13
VIT	NM_053276.2	3.64537	Down	1.18822e-15	3.24566e-13
CD8A	NM_171827.2	3.64484	Up	4.43206e-13	1.74561e-11
PI15	NM_015886.3	3.64095	Down	8.31753e-15	6.68802e-13
TMOD1	NM_003275.2	3.63975	Down	1.18822e-15	3.24566e-13
GAL	NM_015973.3	3.63682	Up	6.84771e-12	1.87323e-10
FMO3	NM_001002294.1	3.63627	Up	1.44012e-12	4.74448e-11
MARCO	NM_006770.3	3.63621	Up	1.75132e-11	4.31085e-10
C7	NM_000587.2	3.63606	Down	2.09629e-10	3.78842e-09
AMPH	NM_001635.2	3.6305	Down	7.96107e-14	4.23702e-12
GPR84	NM_020370.1	3.6229	Up	1.18822e-15	3.24566e-13
SLC7A5	NM_003486.5	3.61691	Up	5.40038e-08	5.60698e-07
LUM	NM_002345.3	3.611	Up	5.34699e-14	3.03166e-12
CHRDL1	NM_145234.2	3.60804	Down	1.18822e-15	3.24566e-13
SPOCD1	NM_144569.4	3.60125	Up	1.18822e-15	3.24566e-13
SLC39A8	NM_022154.5	3.60087	Up	6.03615e-13	2.26776e-11
DUSP26	NM_024025.1	3.59651	Down	5.35649e-12	1.5139e-10
ITGB7	NM_000889.1	3.59639	Up	5.35649e-12	1.5139e-10
HMGA1	NM_145899.1	3.59415	Up	2.73421e-11	6.37859e-10
WAS	NM_000377.1	3.58789	Up	8.71915e-12	2.31295e-10
	BU945037	3.58784	Down	6.39606e-11	1.328e-09
GGTA1	NR_003191.1	3.58608	Down	6.2886e-09	7.97862e-08
SMPDL3A	NM_006714.2	3.57096	Up	3.22483e-12	9.71444e-11
ERP27	NM_152321.1	3.56852	Up	4.43206e-13	1.74561e-11
BRSK1	NM_032430.1	3.56827	Up	2.37644e-15	2.80795e-13
HPSE	NM_006665.3	3.56576	Up	2.25762e-14	1.48596e-12
	CR596519	3.56431	Up	8.93397e-10	1.3824e-08
ASIP	NM_001672.2	3.56268	Up	1.75132e-11	4.31085e-10
	AL133627	3.56138	Down	6.03615e-13	2.26776e-11
	CR616845	3.56087	Down	4.43206e-13	1.74561e-11
SPIN1	NM_006717.2	3.55357	Down	1.65162e-13	7.658e-12
MS4A14	NM_032597.3	3.55302	Up	1.08722e-12	3.73142e-11
GPER	NM_001039966.1	3.54712	Down	1.18822e-15	3.24566e-13
	AK094929	3.54574	Down	1.42586e-14	1.02893e-12
ANPEP	NM_001150.1	3.54566	Up	1.42624e-10	2.6906e-09
OSBPL3	NM_145322.1	3.54253	Up	4.75288e-15	4.46319e-13
FAIM3	NM_005449.3	3.54041	Up	1.06114e-09	1.61372e-08
CKS2	NM_001827.1	3.54016	Up	1.10457e-11	2.84875e-10
PKM2	NM_002654.3	3.53456	Up	2.73421e-11	6.37859e-10
LGALS9	NM_009587.2	3.53359	Up	6.84771e-12	1.87323e-10
	AV737317	3.53292	Up	1.48871e-09	2.16912e-08
NFAT5	NM_173215.1	3.52432	Down	1.42586e-14	1.02893e-12
PDZD2	NM_178140.2	3.52142	Down	8.31753e-15	6.68802e-13
C1QA	NM_015991.1	3.51548	Up	1.3939e-11	3.5054e-10
FGR	NM_005248.2	3.50852	Up	5.19703e-11	1.11314e-09
FREQ	NM_014286.2	3.50505	Down	1.18822e-15	3.24566e-13
SLC1A3	NM_004172.3	3.50431	Up	2.44157e-09	3.39096e-08
PPFIBP1	NM_177444.1	3.50254	Down	1.89759e-12	6.07071e-11
ARPC3	NM_005719.2	3.49955	Up	2.37644e-15	2.80795e-13
FLJ13305	NM_032180.1	3.49753	Down	1.18822e-15	3.24566e-13
SRGN	NM_002727.2	3.49738	Up	5.34699e-14	3.03166e-12
HSPB6	NM_144617.1	3.49319	Down	1.44012e-12	4.74448e-11
CD72	NM_001782.1	3.48457	Up	1.18822e-15	3.24566e-13
GLUL	NM_001033056.1	3.48446	Up	1.25799e-09	1.87321e-08
LOC652545	XM_942035.1	3.48237	Down	1.18822e-15	3.24566e-13
ANXA2P1	NR_001562.1	3.47582	Up	8.31753e-15	6.68802e-13
VIPR1	NM_004624.2	3.46971	Down	1.18822e-15	3.24566e-13
NCF4	NM_000631.3	3.46954	Up	1.89759e-12	6.07071e-11
OBFC2A	NM_001031716.1	3.46922	Up	5.34699e-14	3.03166e-12
FGF9	NM_002010.1	3.4648	Down	4.75288e-15	4.46319e-13
LOC730995	XM_001130291.1	3.45992	Down	4.75288e-15	4.46319e-13
KCNAB1	NM_003471.2	3.45645	Down	1.42586e-14	1.02893e-12
PFTK1	NM_012395.2	3.45564	Down	1.18822e-15	3.24566e-13
CART1	NM_006982.1	3.45551	Down	1.18822e-15	3.24566e-13
LDB3	NM_007078.1	3.4496	Down	4.40213e-10	7.29931e-09
	AK123847	3.44855	Down	1.18822e-15	3.24566e-13
CTHRC1	NM_138455.2	3.44704	Up	1.18822e-15	3.24566e-13
FLJ20273	NM_019027.1	3.44557	Up	1.15257e-13	5.74258e-12
RORA	NM_002943.2	3.44161	Down	4.75288e-15	4.46319e-13
KCNJ5	NM_000890.3	3.43705	Up	5.34699e-14	3.03166e-12
COL21A1	NM_030820.2	3.43674	Up	1.75861e-09	2.5189e-08
CD74	NM_004355.2	3.43629	Up	5.35649e-12	1.5139e-10
CRTAC1	NM_018058.4	3.43185	Up	3.94561e-09	5.23107e-08
SOD2	NM_001024466.1	3.42875	Up	3.05156e-10	5.27657e-09
TSPAN10	NM_031945.3	3.42852	Up	7.96107e-14	4.23702e-12
PMP2	NM_002677.3	3.42624	Down	1.44012e-12	4.74448e-11
PRND	NM_012409.2	3.42387	Up	1.08722e-12	3.73142e-11
APCDD1	NM_153000.3	3.42344	Down	3.23196e-13	1.33641e-11
LSP1	NM_001013253.1	3.42324	Up	1.75861e-09	2.5189e-08
DLX1	NM_178120.4	3.42244	Up	8.31753e-15	6.68802e-13
PDE4D	NM_006203.3	3.42042	Down	1.42624e-10	2.6906e-09
PPFIBP1	NM_003622.2	3.41876	Down	2.31703e-13	1.00837e-11
IGF2	NM_000612.2	3.4149	Down	4.75288e-15	4.46319e-13
EBI2	NM_004951.3	3.41022	Up	7.84937e-11	1.58648e-09
PLIN2	NM_001122.2	3.40815	Up	6.39606e-11	1.328e-09
ACTN2	NM_001103.1	3.4073	Down	1.65162e-13	7.658e-12
LOC652726	XM_942351.2	3.40301	Down	2.37644e-15	2.80795e-13
HLA-DRB1	NM_002124.1	3.40172	Up	0.00173276	0.00571405
SASH3	NM_018990.2	3.39985	Up	8.71915e-12	2.31295e-10
JPH2	NM_020433.4	3.39863	Down	3.39854e-11	7.69828e-10
CTSL1	NM_145918.2	3.39825	Up	1.65162e-13	7.658e-12
PDIA3P	NR_002305.1	3.39797	Up	7.84937e-11	1.58648e-09
FAM149A	NM_015398.2	3.39732	Down	4.75288e-15	4.46319e-13
GPR65	NM_003608.2	3.39606	Up	1.15257e-13	5.74258e-12
CLDN1	NM_021101.3	3.39475	Up	9.60402e-11	1.89977e-09
HIF1A	NM_001530.2	3.39353	Up	7.96107e-14	4.23702e-12
TPP1	NM_000391.3	3.39274	Up	4.75288e-15	4.46319e-13
HTRA4	NM_153692.2	3.39264	Up	8.12742e-13	2.91996e-11
ECT2	NM_018098.4	3.39174	Up	2.25762e-14	1.48596e-12
PIK3AP1	NM_152309.2	3.39033	Up	2.53226e-10	4.47273e-09
TSPAN18	NM_130783.3	3.38894	Down	1.18822e-15	3.24566e-13
ROR1	NM_005012.2	3.38411	Down	8.71915e-12	2.31295e-10
IGDCC4	NM_020962.1	3.38123	Down	1.42586e-14	1.02893e-12
MAOA	NM_000240.2	3.37811	Down	2.37644e-15	2.80795e-13
SAT1	NM_002970.1	3.37765	Up	1.65162e-13	7.658e-12
TPST2	NM_001008566.1	3.37394	Up	5.34699e-14	3.03166e-12
TPST2	NM_001008566.1	3.37345	Up	4.43206e-13	1.74561e-11
PALM	NM_002579.2	3.37289	Down	1.18822e-15	3.24566e-13
DKFZp451A211	NM_001003399.1	3.36757	Down	2.09629e-10	3.78842e-09
SF1	NM_201997.1	3.36499	Down	1.18822e-15	3.24566e-13
ALOX5AP	NM_001629.2	3.36157	Up	2.37644e-15	2.80795e-13
CFD	NM_001928.2	3.35867	Down	1.18822e-15	3.24566e-13
SEMA6D	NM_153619.1	3.35863	Down	1.18822e-15	3.24566e-13
PTPN6	NM_080548.3	3.35677	Up	3.22483e-12	9.71444e-11
GSN	NM_000177.3	3.3518	Down	5.79361e-07	4.79003e-06
HIF1A	NM_001530.2	3.34855	Up	1.65162e-13	7.658e-12
FN1	NM_212474.1	3.34186	Up	1.65162e-13	7.658e-12
F2R	NM_001992.2	3.34138	Up	1.18822e-15	3.24566e-13
CDH6	NM_004932.2	3.33738	Down	5.34699e-14	3.03166e-12
LOC387841	XM_932678.1	3.33492	Up	8.12742e-13	2.91996e-11
ATOH8	NM_032827.4	3.33461	Down	1.3939e-11	3.5054e-10
ITPRIPL2	NM_001034841.2	3.33412	Down	2.31703e-13	1.00837e-11
RDH5	NM_002905.2	3.33228	Down	1.18822e-15	3.24566e-13
FTHL12	NR_002205.1	3.33149	Up	4.75288e-15	4.46319e-13
NCF1	NM_000265.4	3.33023	Up	1.34805e-07	1.28512e-06
SORBS2	NM_003603.4	3.32984	Down	5.35649e-12	1.5139e-10
HCST	NM_014266.3	3.32682	Up	7.96107e-14	4.23702e-12
LILRB2	NM_001080978.1	3.32504	Up	6.39606e-11	1.328e-09
BVES	NM_147147.2	3.31832	Down	8.31753e-15	6.68802e-13
CD33	NM_001772.3	3.30971	Up	4.20903e-11	9.26305e-10
PLTP	NM_006227.2	3.30814	Up	5.19703e-11	1.11314e-09
	AK094703	3.30665	Down	8.12742e-13	2.91996e-11
ATP6V0B	NM_004047.3	3.30585	Up	1.18822e-15	3.24566e-13
SDSL	NM_138432.2	3.30582	Up	2.37644e-15	2.80795e-13
MT1F	NM_005949.2	3.30575	Up	2.25762e-14	1.48596e-12
GSTM5	NM_000851.2	3.30392	Down	1.42586e-14	1.02893e-12
MYO3A	NM_017433.3	3.30316	Down	1.18822e-15	3.24566e-13
ITM2A	NM_004867.3	3.29582	Down	2.37644e-15	2.80795e-13
AIF1	NM_032955.1	3.29509	Up	6.03615e-13	2.26776e-11
CD84	NM_003874.1	3.29212	Up	1.08722e-12	3.73142e-11
GPR65	NM_003608.2	3.29069	Up	3.56466e-14	2.1666e-12
RHOBTB3	NM_014899.3	3.28836	Down	1.18822e-15	3.24566e-13
CD79A	NM_021601.3	3.28809	Up	1.18656e-07	1.14408e-06
MPDZ	NM_003829.3	3.28761	Down	4.43206e-13	1.74561e-11
OAS2	NM_016817.2	3.2798	Up	9.60402e-11	1.89977e-09
SLC2A9	NM_001001290.1	3.27544	Up	2.31703e-13	1.00837e-11
HRCT1	NM_001039792.1	3.27497	Down	3.39854e-11	7.69828e-10
ACACB	NM_001093.3	3.27332	Down	1.18822e-15	3.24566e-13
PLEK2	NM_016445.1	3.27178	Up	2.37644e-15	2.80795e-13
CYBB	NM_000397.2	3.27083	Up	6.29654e-10	1.00753e-08
PON3	NM_000940.1	3.2693	Down	8.31753e-15	6.68802e-13
PLXNB1	NM_002673.3	3.26756	Down	1.18822e-15	3.24566e-13
PMP22	NM_000304.2	3.26733	Down	3.23196e-13	1.33641e-11
	BC039516	3.26578	Down	1.10457e-11	2.84875e-10
LOC650580	XM_942530.1	3.26252	Down	1.18822e-15	3.24566e-13
CD69	NM_001781.1	3.25893	Up	1.98106e-06	1.45316e-05
GAD1	NM_000817.2	3.25365	Down	1.14635e-06	8.89049e-06
WFDC1	NM_021197.2	3.25357	Down	3.66928e-10	6.21736e-09
LPHN3	NM_015236.3	3.25221	Down	2.31703e-13	1.00837e-11
KANK2	NM_015493.4	3.25214	Down	7.50768e-10	1.18098e-08
RASGRP3	NM_170672.1	3.24458	Up	8.93397e-10	1.3824e-08
MYO1F	NM_012335.2	3.24317	Up	7.50768e-10	1.18098e-08
QPCT	NM_012413.3	3.24198	Up	5.35649e-12	1.5139e-10
G3BP1	NM_005754.2	3.24143	Up	4.75288e-15	4.46319e-13
PLTP	NM_182676.1	3.23937	Up	1.10457e-11	2.84875e-10
SPHKAP	NM_030623.2	3.23934	Down	3.12667e-08	3.40024e-07
HSPA6	NM_002155.3	3.23655	Up	3.23196e-13	1.33641e-11
PCYOX1	NM_016297.2	3.23556	Down	1.42586e-14	1.02893e-12
IL18BP	NM_173042.2	3.23514	Up	1.18822e-15	3.24566e-13
CD14	NM_001040021.1	3.22999	Up	2.37644e-15	2.80795e-13
FAM96A	NM_032231.4	3.22937	Up	1.18822e-15	3.24566e-13
RHBDF2	NM_024599.3	3.22839	Up	3.22483e-12	9.71444e-11
GPER	NM_001039966.1	3.22838	Down	1.18822e-15	3.24566e-13
	DA371742	3.22836	Down	2.37644e-15	2.80795e-13
RASSF4	NM_032023.3	3.22728	Up	1.08722e-12	3.73142e-11
LAIR1	NM_021706.2	3.22678	Up	5.27036e-10	8.57814e-09
GPAM	NM_020918.2	3.22363	Down	4.58443e-07	3.88118e-06
TSPAN7	NM_004615.2	3.22287	Down	3.56466e-14	2.1666e-12
CORO6	NM_032854.2	3.21977	Down	3.22483e-12	9.71444e-11
IL6	NM_000600.1	3.21962	Up	0.000130274	0.000600466
FTHL12	NR_002205.1	3.21713	Up	1.18822e-15	3.24566e-13
C6orf192	NM_052831.2	3.21475	Up	5.27036e-10	8.57814e-09
ACTG2	NM_001615.3	3.21439	Down	1.42586e-14	1.02893e-12
PIP5K1B	NM_003558.1	3.21088	Down	1.18822e-15	3.24566e-13
TMEM149	NM_024660.2	3.21064	Up	1.44012e-12	4.74448e-11
ITIH4	NM_002218.3	3.20979	Down	4.40213e-10	7.29931e-09
UNC93B1	NM_030930.2	3.20844	Up	2.47981e-12	7.718e-11
AIF1	NM_001623.3	3.20638	Up	4.1659e-12	1.21589e-10
TFCP2L1	NM_014553.1	3.20391	Up	3.23196e-13	1.33641e-11
C1orf183	NM_198926.1	3.20249	Down	2.37644e-15	2.80795e-13
NRIP3	NM_020645.1	3.1983	Up	1.08722e-12	3.73142e-11
FGD2	NM_173558.2	3.19583	Up	2.47981e-12	7.718e-11
PCSK5	NM_006200.2	3.19575	Down	1.15257e-13	5.74258e-12
NOSTRIN	NM_052946.2	3.19568	Down	2.47981e-12	7.718e-11
PPP1R1B	NM_181505.1	3.19333	Down	1.18822e-15	3.24566e-13
PGBD5	NM_024554.2	3.19243	Up	8.12742e-13	2.91996e-11
CD209	NM_021155.2	3.18918	Up	5.40038e-08	5.60698e-07
CAMK2G	NM_001222.2	3.18795	Down	1.18822e-15	3.24566e-13
C14orf132	NM_020215.2	3.18526	Down	1.75132e-11	4.31085e-10
LAIR2	NM_021270.2	3.18254	Up	1.08722e-12	3.73142e-11
RENBP	NM_002910.4	3.18209	Up	9.60402e-11	1.89977e-09
LGI1	NM_005097.1	3.17945	Down	1.42624e-10	2.6906e-09
RPLP1	NM_001003.2	3.17848	Up	1.18822e-15	3.24566e-13
	BU587445	3.17824	Down	2.19262e-11	5.26456e-10
FLJ90650	NM_173800.3	3.17666	Down	1.42586e-14	1.02893e-12
C19orf10	NM_019107.3	3.17401	Up	6.39606e-11	1.328e-09
PTTG1	NM_004219.2	3.17255	Up	8.71915e-12	2.31295e-10
CDH11	NM_001797.2	3.17117	Up	1.18822e-15	3.24566e-13
CACNB2	NM_201572.1	3.16814	Down	1.18822e-15	3.24566e-13
PKD1L2	NM_052892.3	3.16794	Down	4.75288e-15	4.46319e-13
MFSD1	NM_022736.1	3.16743	Up	1.18822e-15	3.24566e-13
HOXB3	NM_002146.4	3.16626	Down	4.43206e-13	1.74561e-11
DRAM1	NM_018370.2	3.1662	Up	5.34699e-14	3.03166e-12
PIM1	NM_002648.2	3.16392	Up	4.61572e-09	6.04018e-08
TLR8	NM_138636.2	3.16337	Up	3.39854e-11	7.69828e-10
ST8SIA4	NM_005668.3	3.16189	Up	5.34699e-14	3.03166e-12
CD3D	NM_001040651.1	3.15704	Up	2.73421e-11	6.37859e-10
SPI1	NM_003120.2	3.15674	Up	5.19703e-11	1.11314e-09
P2RX7	NM_002562.4	3.15603	Up	2.31703e-13	1.00837e-11
SPINK1	NM_003122.2	3.15506	Up	1.42586e-14	1.02893e-12
KRT222	NM_152349.2	3.15233	Down	1.18822e-15	3.24566e-13
PAK2	XM_001126110.1	3.15139	Down	1.65162e-13	7.658e-12
RNASE2	NM_002934.2	3.15117	Up	1.53002e-07	1.44011e-06
SMOC1	NM_001034852.1	3.15097	Down	7.96107e-14	4.23702e-12
UPP1	NM_003364.2	3.14867	Up	1.10457e-11	2.84875e-10
LST1	NM_007161.2	3.14248	Up	2.05003e-08	2.31788e-07
KIAA1598	NM_018330.4	3.13349	Up	4.75288e-15	4.46319e-13
LEFTY2	NM_003240.2	3.13262	Down	2.20512e-06	1.59908e-05
BAX	NM_138765.2	3.13163	Up	2.37644e-15	2.80795e-13
RASL10A	NM_001007279.1	3.13015	Up	8.71915e-12	2.31295e-10
GLA	NM_000169.2	3.1296	Up	1.73133e-10	3.19539e-09
MEIS2	NM_172315.1	3.12937	Down	2.37644e-15	2.80795e-13
MYO1C	NM_033375.4	3.1272	Down	4.75288e-15	4.46319e-13
TNNT3	NM_001042780.1	3.12675	Down	1.18822e-15	3.24566e-13
PVRL3	NM_015480.1	3.12506	Down	1.42586e-14	1.02893e-12
SPOCK2	NM_014767.1	3.1231	Up	4.1659e-12	1.21589e-10
GDF15	NM_004864.1	3.12003	Up	1.42586e-14	1.02893e-12
LAT2	NM_032464.2	3.11519	Up	5.27036e-10	8.57814e-09
MYOT	NM_006790.1	3.11514	Down	2.31703e-13	1.00837e-11
CORO1A	NM_007074.2	3.11008	Up	4.07282e-07	3.49326e-06
CYB5R4	NM_016230.3	3.10911	Up	4.75288e-15	4.46319e-13
PCDH10	NM_032961.1	3.10785	Up	1.44012e-12	4.74448e-11
JPH2	NM_175913.3	3.10589	Down	6.03615e-13	2.26776e-11
IRX6	NM_024335.2	3.10098	Down	1.3939e-11	3.5054e-10
SLC6A12	NM_003044.2	3.09414	Up	1.65162e-13	7.658e-12
TSPAN7	NM_004615.2	3.09351	Down	4.75288e-15	4.46319e-13
TMEM163	NM_030923.3	3.0927	Up	4.75288e-15	4.46319e-13
UBE2C	NM_181803.1	3.09084	Up	1.172e-10	2.26432e-09
CYP27B1	NM_000785.3	3.09076	Up	6.03615e-13	2.26776e-11
TLR6	NM_006068.2	3.09046	Up	1.75132e-11	4.31085e-10
GPNMB	NM_001005340.1	3.08951	Up	1.18822e-15	3.24566e-13
HLA-DRA	NM_019111.3	3.08744	Up	5.34699e-14	3.03166e-12
GRTP1	NM_024719.2	3.08715	Down	1.65162e-13	7.658e-12
RAPH1	NM_213589.1	3.08287	Up	6.03615e-13	2.26776e-11
SMAD9	NM_005905.3	3.08182	Down	1.18822e-15	3.24566e-13
TOP2A	NM_001067.2	3.08034	Up	2.86975e-09	3.93097e-08
ALDH1L1	NM_012190.2	3.07853	Down	5.19703e-11	1.11314e-09
MAN2B1	NM_000528.2	3.07787	Up	3.22483e-12	9.71444e-11
TMEM35	NM_021637.1	3.07553	Down	8.12742e-13	2.91996e-11
BID	NM_197967.1	3.07415	Up	1.06114e-09	1.61372e-08
PCDH10	NM_020815.1	3.07261	Up	1.65162e-13	7.658e-12
	AK057885	3.06401	Down	4.1659e-12	1.21589e-10
CTSC	NM_001814.2	3.06019	Up	2.19262e-11	5.26456e-10
FN1	NM_002026.2	3.05845	Up	1.18822e-15	3.24566e-13
PTPN22	NM_015967.3	3.05689	Up	1.15257e-13	5.74258e-12
C13orf15	NM_014059.2	3.05378	Up	4.20903e-11	9.26305e-10
VAV3	NM_006113.4	3.05305	Up	0.00125135	0.00430841
SAMD3	NM_001017373.1	3.0513	Up	4.1659e-12	1.21589e-10
ZBTB16	NM_001018011.1	3.05058	Down	2.0739e-09	2.92272e-08
ZBTB16	NM_006006.4	3.05021	Down	1.42624e-10	2.6906e-09
LOC650546	XM_942469.1	3.04809	Down	1.18822e-15	3.24566e-13
CCL3L1	NM_021006.4	3.04694	Up	5.79361e-07	4.79003e-06
RRM2B	NM_015713.3	3.0454	Up	4.43206e-13	1.74561e-11
RBM9	NM_001082576.1	3.04375	Down	1.18822e-15	3.24566e-13
ME2	NM_002396.3	3.04303	Up	1.18822e-15	3.24566e-13
CASP1	NM_033294.2	3.03998	Up	1.15257e-13	5.74258e-12
VCAN	NM_004385.2	3.03926	Up	1.18822e-15	3.24566e-13
GREM2	NM_022469.3	3.03911	Down	6.84771e-12	1.87323e-10
ANKS1B	NM_181670.2	3.03673	Down	6.03615e-13	2.26776e-11
SRPK3	NM_014370.2	3.03521	Down	5.35649e-12	1.5139e-10
FXYD5	NM_014164.4	3.03506	Up	2.37644e-15	2.80795e-13
SNX8	NM_013321.1	3.03306	Up	1.15257e-13	5.74258e-12
COL11A1	NM_001854.3	3.03281	Up	3.39854e-11	7.69828e-10
XLKD1	NM_006691.2	3.02766	Down	2.19262e-11	5.26456e-10
LOC648526	XM_937579.1	3.0272	Down	4.40213e-10	7.29931e-09
MAPKAPK3	NM_004635.3	3.02578	Up	1.08722e-12	3.73142e-11
ITGA4	NM_000885.4	3.02341	Up	2.37644e-15	2.80795e-13
RUNX1	NM_001754.3	3.02127	Up	1.18822e-15	3.24566e-13
PRO0628	NR_002764.1	3.01795	Down	2.37644e-15	2.80795e-13
MARCKS	NM_002356.5	3.01756	Up	7.96107e-14	4.23702e-12
CA12	NM_001218.3	3.01429	Up	9.60402e-11	1.89977e-09
MEF2C	NM_002397.2	3.01097	Down	2.25762e-14	1.48596e-12
HES2	NM_019089.3	3.00828	Up	5.34699e-14	3.03166e-12
MXRA5	NM_015419.2	3.00804	Up	1.65162e-13	7.658e-12
SLC47A1	NM_018242.2	3.00496	Up	1.15257e-13	5.74258e-12
HIST1H4C	NM_003542.3	3.00234	Down	4.75288e-15	4.46319e-13
S1PR3	NM_005226.2	3.00112	Down	1.42586e-14	1.02893e-12
CCNB2	NM_004701.2	3.00095	Up	5.19703e-11	1.11314e-09
GPNMB	NM_002510.2	2.9949	Up	4.75288e-15	4.46319e-13
C7orf28B	NM_198097.1	2.99433	Up	1.14757e-08	1.36708e-07
TRPV1	NM_080705.3	2.99311	Down	2.37644e-15	2.80795e-13
ACOT7	NM_181866.2	2.99309	Up	5.35649e-12	1.5139e-10
PTPRE	NM_130435.2	2.99224	Up	1.42586e-14	1.02893e-12
ASPA	NM_000049.2	2.99056	Down	2.25762e-14	1.48596e-12
ARRB2	NM_199004.1	2.98638	Up	1.75132e-11	4.31085e-10
DDR2	NM_006182.2	2.98423	Down	1.18822e-15	3.24566e-13
TCEAL7	NM_152278.2	2.98292	Down	7.84937e-11	1.58648e-09
ARHGAP30	NM_001025598.1	2.98159	Up	2.05003e-08	2.31788e-07
NLRP3	NM_001079821.1	2.98154	Up	1.73133e-10	3.19539e-09
AAK1	NM_014911.3	2.97469	Down	8.31753e-15	6.68802e-13
SP140	NM_001005176.1	2.97446	Up	2.09629e-10	3.78842e-09
BHMT2	NM_017614.3	2.97009	Down	1.3939e-11	3.5054e-10
TF	NM_001063.2	2.96938	Down	2.44157e-09	3.39096e-08
CDKN2A	NM_000077.3	2.969	Up	1.18822e-15	3.24566e-13
CYP27A1	NM_000784.2	2.96812	Up	8.31753e-15	6.68802e-13
CLECL1	NM_172004.2	2.96748	Up	2.71954e-08	2.99607e-07
NPR3	NM_000908.2	2.96704	Down	2.31703e-13	1.00837e-11
AMY1A	NM_004038.3	2.96668	Up	2.25762e-14	1.48596e-12
HEY2	NM_012259.1	2.96451	Down	1.10457e-11	2.84875e-10
NTRK2	NM_001018065.1	2.96427	Down	1.18822e-15	3.24566e-13
TMC6	NM_007267.5	2.96303	Up	2.0739e-09	2.92272e-08
DOCK8	NM_203447.1	2.9625	Up	8.12742e-13	2.91996e-11
NT5DC3	NM_016575.1	2.96123	Down	1.10457e-11	2.84875e-10
ADAM23	NM_003812.2	2.96094	Up	1.3939e-11	3.5054e-10
ARHGAP9	NM_001080157.1	2.95966	Up	1.42624e-10	2.6906e-09
AHDC1	NM_001029882.1	2.95852	Down	1.18822e-15	3.24566e-13
RRM2B	NM_015713.3	2.95609	Up	2.73421e-11	6.37859e-10
NR4A3	NM_173199.1	2.95472	Down	3.02794e-06	2.12797e-05
SPINT2	NM_021102.2	2.95469	Up	9.18245e-06	5.7431e-05
FBXW7	NM_033632.2	2.9545	Down	1.18822e-15	3.24566e-13
RCAN1	NM_203418.1	2.95347	Up	8.17933e-07	6.55985e-06
	AL109791	2.95339	Down	1.18822e-15	3.24566e-13
MN1	NM_002430.2	2.94773	Down	3.39854e-11	7.69828e-10
CXCR7	NM_001047841.1	2.94757	Down	1.42586e-14	1.02893e-12
IL17B	NM_014443.2	2.94473	Down	1.89759e-12	6.07071e-11
CDC2L2	NM_024011.2	2.94398	Down	2.25762e-14	1.48596e-12
LOC399942	XM_934471.1	2.94108	Up	7.84937e-11	1.58648e-09
NR2F1	NM_005654.4	2.9406	Down	1.18822e-15	3.24566e-13
TDG	NM_003211.3	2.93985	Down	1.89759e-12	6.07071e-11
LHX2	NM_004789.3	2.93973	Up	4.75288e-15	4.46319e-13
GPR64	NM_005756.2	2.93912	Down	2.73421e-11	6.37859e-10
KCNK17	NM_031460.3	2.93759	Down	1.43002e-06	1.08557e-05
SLC2A6	NM_017585.2	2.93633	Up	3.56466e-14	2.1666e-12
ZNF565	NM_152477.2	2.93568	Down	2.37644e-15	2.80795e-13
LRRC25	NM_145256.2	2.93481	Up	1.75861e-09	2.5189e-08
HSPA12A	NM_025015.2	2.93426	Down	4.75288e-15	4.46319e-13
DST	NM_183380.1	2.9321	Down	3.23196e-13	1.33641e-11
CLEC4A	NM_194447.2	2.9316	Up	2.19262e-11	5.26456e-10
WTIP	NM_001080436.1	2.92931	Down	9.89395e-09	1.19645e-07
HK2	NM_000189.4	2.92494	Up	1.06114e-09	1.61372e-08
JSRP1	NM_144616.2	2.92317	Up	5.79361e-07	4.79003e-06
IL13RA2	NM_000640.2	2.92248	Up	3.66928e-10	6.21736e-09
LOC441155	XM_926112.2	2.91974	Down	1.18822e-15	3.24566e-13
PAQR4	NM_152341.2	2.91845	Up	1.08722e-12	3.73142e-11
CDCP1	NM_022842.3	2.91767	Up	1.18822e-15	3.24566e-13
LRRC33	NM_198565.1	2.91683	Up	3.36757e-09	4.53594e-08
LYVE1	NM_006691.3	2.91289	Down	8.51859e-09	1.04745e-07
CA4	NM_000717.2	2.91175	Down	4.75288e-15	4.46319e-13
PPM1B	NM_001033556.1	2.91143	Down	1.18822e-15	3.24566e-13
DHRS9	NM_005771.3	2.9095	Up	1.172e-10	2.26432e-09
MAPT	NM_016841.2	2.90708	Down	1.65162e-13	7.658e-12
LOC375295	XM_374020.4	2.90647	Down	3.56466e-14	2.1666e-12
WNT11	NM_004626.2	2.90391	Down	1.18822e-15	3.24566e-13
SUSD1	NM_022486.3	2.90361	Up	7.50768e-10	1.18098e-08
	BC030766	2.90298	Down	3.23196e-13	1.33641e-11
GSN	NM_198252.2	2.90238	Down	1.65162e-13	7.658e-12
FAT3	XM_926199.2	2.90169	Down	7.96107e-14	4.23702e-12
IGFBP1	NM_001013029.1	2.90158	Up	3.56466e-14	2.1666e-12
ARHGDIB	NM_001175.4	2.8999	Up	1.18822e-15	3.24566e-13
CTSC	NM_001814.2	2.89956	Up	1.75132e-11	4.31085e-10
HSPB2	NM_001541.2	2.89701	Down	4.75288e-15	4.46319e-13
ARID4B	NM_016374.5	2.89338	Down	4.43206e-13	1.74561e-11
SCRG1	NM_007281.1	2.89259	Down	6.50476e-07	5.32255e-06
PRODH	NM_016335.2	2.88898	Down	2.47981e-12	7.718e-11
NFIA	NM_005595.1	2.88881	Down	3.05156e-10	5.27657e-09
CDCA5	NM_080668.2	2.88729	Up	6.84771e-12	1.87323e-10
FTHL2	NR_002200.1	2.8872	Up	5.35649e-12	1.5139e-10
IL2RB	NM_000878.2	2.88655	Up	2.73421e-11	6.37859e-10
SEMA6A	NM_020796.3	2.88534	Down	2.25762e-14	1.48596e-12
CD96	NM_198196.2	2.8836	Up	1.172e-10	2.26432e-09
NP	NM_000270.1	2.88314	Up	2.36261e-08	2.63695e-07
SCIN	NM_033128.1	2.88297	Up	8.12742e-13	2.91996e-11
ARPC1B	NM_005720.2	2.88258	Up	1.75132e-11	4.31085e-10
FLJ20718	NM_017939.1	2.87951	Up	4.1659e-12	1.21589e-10
VIPR2	NM_003382.3	2.87763	Down	1.3939e-11	3.5054e-10
MPP1	NM_002436.2	2.8731	Up	1.08722e-12	3.73142e-11
STOX2	NM_020225.1	2.87221	Down	4.75288e-15	4.46319e-13
CMTM3	NM_144601.2	2.8711	Up	1.15257e-13	5.74258e-12
MYOZ1	NM_021245.2	2.87104	Down	7.96107e-14	4.23702e-12
FGD3	NM_033086.2	2.87024	Up	7.50768e-10	1.18098e-08
	XM_379190	2.87017	Up	1.04336e-07	1.01828e-06
FXYD1	NM_005031.3	2.86656	Down	5.34699e-14	3.03166e-12
DEFA1	NM_004084.2	2.86633	Down	0.00545426	0.0151688
CD37	NM_001774.2	2.86618	Up	1.44012e-12	4.74448e-11
KCNK13	NM_022054.2	2.86482	Up	8.93397e-10	1.3824e-08
DAB2	NM_001343.2	2.86284	Up	4.20903e-11	9.26305e-10
AFF3	NM_001025108.1	2.86101	Down	4.75288e-15	4.46319e-13
NFIC	NM_205843.1	2.85937	Down	8.31753e-15	6.68802e-13
HRK	NM_003806.1	2.85923	Up	1.172e-10	2.26432e-09
ARRDC4	NM_183376.1	2.85888	Up	6.1919e-06	4.04001e-05
ST8SIA4	NM_005668.3	2.8586	Up	3.22483e-12	9.71444e-11
FLJ22662	NM_024829.4	2.8567	Up	5.27036e-10	8.57814e-09
SEL1L3	NM_015187.3	2.85417	Up	3.22483e-12	9.71444e-11
ITGB4	NM_001005619.1	2.85338	Down	2.31703e-13	1.00837e-11
GPR125	XM_944791.1	2.84773	Down	4.43206e-13	1.74561e-11
GCNT1	NM_001097635.1	2.8473	Up	7.96107e-14	4.23702e-12
TGFBRAP1	NM_004257.3	2.847	Down	1.18822e-15	3.24566e-13
CHRDL1	NM_145234.2	2.84614	Down	6.03615e-13	2.26776e-11
TNC	NM_002160.2	2.84563	Up	5.06455e-06	3.37511e-05
EPHB6	NM_004445.2	2.84507	Down	2.37644e-15	2.80795e-13
SERPINB8	NM_002640.3	2.84368	Up	6.84771e-12	1.87323e-10
IL28RA	NM_170743.2	2.84329	Up	2.37644e-15	2.80795e-13
	AK023104	2.84062	Down	1.10457e-11	2.84875e-10
SNX24	NM_014035.1	2.83954	Up	1.18822e-15	3.24566e-13
FCRLB	NM_001002901.2	2.83949	Up	1.65162e-13	7.658e-12
CLDN5	NM_003277.2	2.83595	Down	3.05156e-10	5.27657e-09
C10orf125	NM_198472.2	2.83094	Up	1.73133e-10	3.19539e-09
ESR1	NM_000125.2	2.83039	Down	1.42586e-14	1.02893e-12
SH3BGRL3	NM_031286.3	2.82621	Up	1.42586e-14	1.02893e-12
TSPAN33	NM_178562.2	2.82479	Up	1.15257e-13	5.74258e-12
LMX1A	NM_177398.2	2.82174	Down	1.10457e-11	2.84875e-10
AMICA1	NM_153206.1	2.82161	Up	1.18656e-07	1.14408e-06
FXYD5	NM_144779.1	2.82094	Up	2.37644e-15	2.80795e-13
FAM164A	NM_016010.1	2.81881	Down	7.96107e-14	4.23702e-12
IRAK2	NM_001570.3	2.8178	Up	1.15257e-13	5.74258e-12
BCL11B	NM_138576.2	2.81381	Up	1.14757e-08	1.36708e-07
SLC20A1	NM_005415.3	2.81368	Up	2.31703e-13	1.00837e-11
FTH1	NM_002032.2	2.81361	Up	4.75288e-15	4.46319e-13
CTSC	NM_001814.2	2.8123	Up	1.25799e-09	1.87321e-08
RNF19A	NM_183419.1	2.81229	Down	1.18822e-15	3.24566e-13
MLLT11	NM_006818.3	2.81197	Up	1.34805e-07	1.28512e-06
CMTM3	NM_001048251.1	2.81169	Up	3.22483e-12	9.71444e-11
DPEP2	NM_022355.1	2.80958	Up	9.16521e-08	9.0668e-07
ZNF641	NM_152320.1	2.80903	Down	1.18822e-15	3.24566e-13
STEAP3	NM_018234.2	2.80899	Up	4.75288e-15	4.46319e-13
GLYAT	NM_005838.3	2.80667	Down	1.08722e-12	3.73142e-11
OAS3	NM_006187.2	2.80613	Up	1.25799e-09	1.87321e-08
PPL	NM_002705.4	2.80399	Down	1.15257e-13	5.74258e-12
EFHD2	NM_024329.4	2.80288	Up	3.22483e-12	9.71444e-11
SELENBP1	NM_003944.2	2.79991	Down	1.18822e-15	3.24566e-13
ENAH	NM_018212.4	2.79884	Down	3.22483e-12	9.71444e-11
PLD3	NM_001031696.1	2.79622	Up	1.18822e-15	3.24566e-13
RGS19	NM_005873.2	2.79574	Up	1.25799e-09	1.87321e-08
TACC2	NM_006997.2	2.79496	Down	6.03615e-13	2.26776e-11
ATP6V1A	NM_001690.2	2.79474	Up	1.18822e-15	3.24566e-13
VSIG4	NM_007268.2	2.7941	Up	3.05156e-10	5.27657e-09
CCR2	NM_000647.4	2.79274	Up	3.12667e-08	3.40024e-07
SH2B3	NM_005475.1	2.79169	Up	5.34699e-14	3.03166e-12
LILRB5	NM_006840.3	2.7883	Up	7.05028e-08	7.16539e-07
TSPAN13	NM_014399.3	2.7882	Up	4.40213e-10	7.29931e-09
GBP5	NM_052942.2	2.78746	Up	6.2886e-09	7.97862e-08
TLR8	NM_016610.2	2.78699	Up	3.36757e-09	4.53594e-08
PLCXD3	NM_001005473.1	2.78368	Down	6.84771e-12	1.87323e-10
APEG1	NM_005876.3	2.78323	Down	1.65162e-13	7.658e-12
LARGE	NM_004737.3	2.77868	Down	1.18822e-15	3.24566e-13
CD38	NM_001775.2	2.77014	Up	6.17375e-08	6.34608e-07
HPSE	NM_006665.2	2.76935	Up	1.18822e-15	3.24566e-13
VENTX	NM_014468.2	2.76884	Up	1.15257e-13	5.74258e-12
TMEFF2	NM_016192.2	2.76738	Up	3.12667e-08	3.40024e-07
	BX102161	2.76698	Down	2.25762e-14	1.48596e-12
NR1D2	XM_001130839.1	2.76678	Down	3.59054e-08	3.85503e-07
CCRN4L	NM_012118.2	2.76641	Up	4.7187e-08	4.95405e-07
G0S2	NM_015714.2	2.76613	Down	5.06455e-06	3.37511e-05
UBD	NM_006398.2	2.76414	Up	3.12667e-08	3.40024e-07
RERG	NM_032918.1	2.76353	Down	1.10457e-11	2.84875e-10
BOLA2	NM_001031827.1	2.76309	Up	5.35649e-12	1.5139e-10
SLMAP	NM_007159.2	2.75984	Down	4.43206e-13	1.74561e-11
DHDH	NM_014475.3	2.75923	Up	6.39606e-11	1.328e-09
GNG10	NM_001017998.2	2.75831	Up	8.31753e-15	6.68802e-13
TM7SF2	NM_003273.2	2.75671	Down	2.09629e-10	3.78842e-09
CAMK1G	NM_020439.2	2.75664	Up	1.22571e-05	7.42173e-05
GALNTL2	NM_054110.3	2.75449	Down	2.09629e-10	3.78842e-09
PSCD1	NM_017456.1	2.75404	Up	1.15257e-13	5.74258e-12
CCL3L1	NM_021006.4	2.75154	Up	7.97427e-05	0.000389721
AADAT	NM_182662.1	2.75122	Down	4.1659e-12	1.21589e-10
FLRT2	NM_013231.4	2.75093	Down	5.34699e-14	3.03166e-12
SDF2L1	NM_022044.2	2.74994	Up	4.75288e-15	4.46319e-13
WTIP	XM_059037.7	2.74945	Down	1.42586e-14	1.02893e-12
FAM13A	NM_001015045.1	2.74888	Down	8.31753e-15	6.68802e-13
	BU935198	2.74717	Up	1.75132e-11	4.31085e-10
CYP4F12	NM_023944.2	2.74494	Down	2.73421e-11	6.37859e-10
LGR6	NM_001017404.1	2.74489	Down	1.3939e-11	3.5054e-10
RYBP	NM_012234.4	2.74337	Down	4.75288e-15	4.46319e-13
FAM184A	NM_024581.4	2.74221	Down	2.25762e-14	1.48596e-12
PLCB2	NM_004573.2	2.74126	Up	9.60402e-11	1.89977e-09
KLF12	NM_016285.2	2.74094	Down	3.22483e-12	9.71444e-11
FAR2	NM_018099.3	2.73726	Up	6.03615e-13	2.26776e-11
UNC93B1	NM_030930.2	2.73525	Up	3.36757e-09	4.53594e-08
CSAD	NM_015989.3	2.73365	Down	1.42586e-14	1.02893e-12
HLA-F	NM_018950.1	2.73269	Up	2.53226e-10	4.47273e-09
SH3TC1	NM_018986.3	2.73001	Up	1.15257e-13	5.74258e-12
RRAD	NM_004165.1	2.72719	Down	1.73133e-10	3.19539e-09
MRGPRF	NM_145015.2	2.726	Down	7.05028e-08	7.16539e-07
PCNA	NM_182649.1	2.72515	Up	8.31753e-15	6.68802e-13
CSDC2	NM_014460.2	2.72513	Down	3.22483e-12	9.71444e-11
FPR1	NM_002029.3	2.72452	Up	6.83963e-06	4.41824e-05
FAM49B	NM_016623.3	2.72355	Up	6.84771e-12	1.87323e-10
	AK128758	2.72154	Down	3.22483e-12	9.71444e-11
C19orf59	NM_174918.2	2.72085	Up	2.72618e-06	1.93464e-05
SHISA3	NM_001080505.1	2.7203	Up	4.1659e-12	1.21589e-10
RSPO3	NM_032784.3	2.71871	Down	8.31753e-15	6.68802e-13
GMFG	NM_004877.1	2.71707	Up	1.73133e-10	3.19539e-09
NLRP3	NM_004895.3	2.71553	Up	3.22483e-12	9.71444e-11
ARHGAP30	NM_001025598.1	2.71458	Up	2.19262e-11	5.26456e-10
HPGD	NM_000860.3	2.71324	Up	6.2886e-09	7.97862e-08
LAMP2	NM_002294.1	2.71135	Up	2.31703e-13	1.00837e-11
IL21R	NM_181078.1	2.70941	Up	6.84771e-12	1.87323e-10
TMEM100	NM_018286.2	2.70856	Down	6.03615e-13	2.26776e-11
NTNG1	NM_014917.2	2.70854	Down	4.75288e-15	4.46319e-13
LOC646100	XM_929061.1	2.7085	Down	1.44012e-12	4.74448e-11
ACTC1	NM_005159.4	2.70729	Down	2.82069e-05	0.000155847
C17orf87	NM_207103.1	2.70627	Up	1.44012e-12	4.74448e-11
MMP28	NM_024302.3	2.7052	Down	1.18822e-15	3.24566e-13
LOC642033	XM_936103.1	2.70459	Down	1.18822e-15	3.24566e-13
GNL3L	NM_019067.4	2.70359	Down	1.18822e-15	3.24566e-13
ABLIM1	NM_006720.3	2.70195	Down	4.43206e-13	1.74561e-11
CMTM7	NM_138410.2	2.70126	Up	3.39854e-11	7.69828e-10
EPB41L5	NM_020909.2	2.70099	Down	3.23196e-13	1.33641e-11
LOC650695	XM_939781.1	2.70026	Down	4.57573e-06	3.08298e-05
PLOD1	NM_000302.2	2.6985	Up	1.18822e-15	3.24566e-13
AR	NM_001011645.1	2.69827	Down	7.96107e-14	4.23702e-12
HS3ST3A1	NM_006042.1	2.69687	Up	8.17933e-07	6.55985e-06
S100A9	NM_002965.2	2.69658	Up	4.58443e-07	3.88118e-06
HEATR3	NM_182922.2	2.69542	Up	3.94561e-09	5.23107e-08
OGFRL1	NM_024576.3	2.69521	Up	2.47981e-12	7.718e-11
PLXNC1	NM_005761.1	2.69485	Up	3.12667e-08	3.40024e-07
CLDN7	NM_001307.3	2.69214	Up	2.25762e-14	1.48596e-12
	BG436024	2.69132	Down	1.08722e-12	3.73142e-11
RYR2	NM_001035.2	2.68972	Down	3.22483e-12	9.71444e-11
ZFPM2	NM_012082.2	2.68964	Down	4.1659e-12	1.21589e-10
VPS13A	NM_033305.2	2.68897	Down	6.39606e-11	1.328e-09
FAM164A	NM_016010.1	2.68789	Down	2.37644e-15	2.80795e-13
NPC1	NM_000271.3	2.68396	Up	1.15257e-13	5.74258e-12
SSTR1	NM_001049.2	2.68049	Down	1.44012e-12	4.74448e-11
TBX3	NM_005996.3	2.67854	Down	1.18822e-15	3.24566e-13
BIRC7	NM_022161.2	2.6771	Up	1.3939e-11	3.5054e-10
IFI6	NM_022872.2	2.67592	Up	4.61572e-09	6.04018e-08
SPTBN1	NM_003128.2	2.67591	Down	5.19703e-11	1.11314e-09
GPSM3	NM_022107.1	2.67527	Up	1.42624e-10	2.6906e-09
C1orf21	NM_030806.3	2.67517	Down	2.37644e-15	2.80795e-13
DSTN	NM_001011546.1	2.67509	Down	1.18822e-15	3.24566e-13
RGS16	NM_002928.2	2.67427	Up	2.72618e-06	1.93464e-05
LOC650737	XM_944786.1	2.67423	Down	1.42586e-14	1.02893e-12
SYNJ2BP	NM_018373.1	2.67326	Down	1.18822e-15	3.24566e-13
ESM1	NM_007036.2	2.67201	Up	1.73133e-10	3.19539e-09
CD80	NM_005191.3	2.66895	Up	1.65162e-13	7.658e-12
RARRES2	NM_002889.2	2.66745	Down	2.31703e-13	1.00837e-11
HLA-H	NR_001434.1	2.66609	Up	3.94561e-09	5.23107e-08
SLC39A8	NM_022154.5	2.66597	Up	2.20512e-06	1.59908e-05
FOXC1	NM_001453.1	2.66504	Down	8.71915e-12	2.31295e-10
APLN	NM_017413.3	2.66395	Up	4.75288e-15	4.46319e-13
ANKRD36B	NM_025190.2	2.66391	Down	1.18822e-15	3.24566e-13
LAT2	NM_022040.2	2.66331	Up	4.40213e-10	7.29931e-09
LOC727948	XM_001126216.1	2.66299	Down	5.35649e-12	1.5139e-10
OSTF1	NM_012383.3	2.66248	Up	2.31703e-13	1.00837e-11
KIAA0363	XM_001133202.1	2.66177	Down	1.06114e-09	1.61372e-08
ARHGAP4	NM_001666.2	2.66162	Up	3.66928e-10	6.21736e-09
LIMS2	NM_017980.3	2.66135	Down	1.18822e-15	3.24566e-13
	BX096301	2.66106	Down	1.06114e-09	1.61372e-08
EBI3	NM_005755.2	2.65951	Up	7.96107e-14	4.23702e-12
ZNF533	NM_152520.3	2.65925	Down	1.73133e-10	3.19539e-09
BST2	NM_004335.2	2.65865	Up	1.65162e-13	7.658e-12
IGFBP6	NM_002178.2	2.65793	Down	1.08722e-12	3.73142e-11
OAS1	NM_002534.2	2.65566	Up	1.25799e-09	1.87321e-08
SLC22A18AS	NM_007105.1	2.65476	Up	4.20903e-11	9.26305e-10
ARID4B	NM_016374.5	2.65457	Down	3.23196e-13	1.33641e-11
SEPT3	NM_019106.4	2.65385	Up	4.20903e-11	9.26305e-10
VOPP1	NM_030796.3	2.65385	Up	2.73421e-11	6.37859e-10
IGF2BP3	NM_006547.2	2.65326	Up	3.22483e-12	9.71444e-11
ADORA3	NM_000677.3	2.65306	Up	5.35649e-12	1.5139e-10
LAIR2	NM_002288.3	2.6527	Up	8.31753e-15	6.68802e-13
CGNL1	NM_032866.3	2.65149	Down	1.18822e-15	3.24566e-13
SLC36A1	NM_078483.2	2.64999	Up	3.39854e-11	7.69828e-10
LOC644743	XR_016703.1	2.6498	Up	2.53226e-10	4.47273e-09
LYN	NM_002350.1	2.64926	Up	3.66928e-10	6.21736e-09
TRA1P2	XR_000203.3	2.64923	Up	1.42586e-14	1.02893e-12
MOXD1	NM_015529.2	2.64893	Up	1.172e-10	2.26432e-09
CLIP1	NM_002956.2	2.64863	Down	1.42586e-14	1.02893e-12
RUNX1T1	NM_004349.2	2.64861	Down	1.15257e-13	5.74258e-12
CDC20	NM_001255.2	2.64784	Up	7.84937e-11	1.58648e-09
MCTS1	NM_014060.1	2.64747	Up	9.60402e-11	1.89977e-09
LIMS1	NM_004987.3	2.64724	Down	3.56466e-14	2.1666e-12
	BQ019141	2.64709	Down	3.66928e-10	6.21736e-09
LILRA2	NM_006866.1	2.64382	Up	4.61572e-09	6.04018e-08
	AW364673	2.64351	Down	3.23196e-13	1.33641e-11
ISM1	NM_080826.1	2.64308	Down	9.16521e-08	9.0668e-07
APOB48R	NM_018690.2	2.64156	Up	8.93397e-10	1.3824e-08
WASF3	NM_006646.4	2.64143	Down	8.12742e-13	2.91996e-11
GOLGA8A	NM_181077.2	2.64059	Down	1.14757e-08	1.36708e-07
CAPG	NM_001747.2	2.63995	Up	8.12742e-13	2.91996e-11
CACNA1C	NM_000719.5	2.63969	Down	1.65162e-13	7.658e-12
SH3GL3	NM_003027.2	2.63564	Down	8.31753e-15	6.68802e-13
PCDH18	NM_019035.2	2.63482	Down	4.1659e-12	1.21589e-10
PGD	NM_002631.2	2.63411	Up	1.73486e-07	1.61313e-06
GJA4	NM_002060.2	2.63167	Down	2.19262e-11	5.26456e-10
FLRT3	NM_198391.1	2.631	Down	3.23196e-13	1.33641e-11
GALNT5	NM_014568.1	2.63089	Up	1.18822e-15	3.24566e-13
FREM1	NM_144966.4	2.62881	Down	1.42586e-14	1.02893e-12
SOBP	NM_018013.3	2.62826	Down	2.37644e-15	2.80795e-13
UQCRH	NM_006004.1	2.62739	Up	2.25762e-14	1.48596e-12
ACTR3	NM_005721.3	2.62613	Up	6.03615e-13	2.26776e-11
SLC2A3	NM_006931.1	2.62553	Up	7.29714e-07	5.91464e-06
DSC2	NM_024422.2	2.62481	Up	4.75288e-15	4.46319e-13
	AK094744	2.62455	Down	1.15257e-13	5.74258e-12
SNAP91	NM_014841.1	2.62215	Down	4.11848e-08	4.37233e-07
GAPT	NM_152687.2	2.62198	Up	2.71954e-08	2.99607e-07
	BM670327	2.62054	Down	2.19262e-11	5.26456e-10
CNDP2	NM_018235.1	2.6177	Up	6.03615e-13	2.26776e-11
NR2E3	NM_014249.2	2.6167	Down	3.22483e-12	9.71444e-11
STAT4	NM_003151.2	2.61536	Up	4.43206e-13	1.74561e-11
SEL1L2	NM_025229.1	2.61411	Down	1.25799e-09	1.87321e-08
TREM2	NM_018965.1	2.61232	Up	8.31753e-15	6.68802e-13
CDC2	NM_001786.2	2.60911	Up	2.25762e-14	1.48596e-12
	BX355045	2.6066	Down	0.00184705	0.00603714
FTHL2	NR_002200.1	2.60444	Up	1.3939e-11	3.5054e-10
PTPRO	NM_030667.1	2.60318	Up	4.75288e-15	4.46319e-13
PLN	NM_002667.2	2.6024	Down	5.35649e-12	1.5139e-10
LOC653352	XM_934316.1	2.60203	Down	1.10457e-11	2.84875e-10
CACNA2D4	NM_172364.4	2.60177	Up	6.84771e-12	1.87323e-10
PCSK6	NM_138325.2	2.60081	Up	4.43206e-13	1.74561e-11
CCL19	NM_006274.2	2.60067	Up	0.000727368	0.00269196
PFKFB4	NM_004567.2	2.59949	Up	3.22483e-12	9.71444e-11
ENG	NM_000118.1	2.59909	Up	8.31753e-15	6.68802e-13
ATP1B1	NM_001001787.1	2.59874	Up	3.39854e-11	7.69828e-10
RPS6KA1	NM_002953.3	2.59845	Up	1.10457e-11	2.84875e-10
SYNPO2	XM_936336.2	2.59751	Down	6.84771e-12	1.87323e-10
NOD2	NM_022162.1	2.59719	Up	6.84771e-12	1.87323e-10
AKR1B1	NM_001628.2	2.59509	Up	1.65162e-13	7.658e-12
TMEM45A	NM_018004.1	2.59495	Up	2.31703e-13	1.00837e-11
ADSS	NM_001126.2	2.59425	Up	4.1659e-12	1.21589e-10
LOC653232	XM_944104.2	2.59413	Up	1.18822e-15	3.24566e-13
GLB1	NM_001079811.1	2.59234	Up	1.18822e-15	3.24566e-13
RBPMS	NM_001008710.1	2.59185	Down	6.03615e-13	2.26776e-11
MS4A7	NM_206938.1	2.59071	Up	2.73421e-11	6.37859e-10
PTPN22	NM_015967.3	2.58913	Up	1.15257e-13	5.74258e-12
APH1B	NM_031301.2	2.58862	Up	7.96107e-14	4.23702e-12
ROR2	NM_004560.2	2.58826	Up	3.05156e-10	5.27657e-09
CHSY3	NM_175856.4	2.58824	Up	4.43206e-13	1.74561e-11
SCO2	NM_005138.1	2.58717	Up	1.44012e-12	4.74448e-11
NFAT5	NM_138713.2	2.58402	Down	3.39854e-11	7.69828e-10
PDZD4	NM_032512.2	2.5837	Down	4.43206e-13	1.74561e-11
LILRA3	NM_006865.2	2.58356	Up	2.20512e-06	1.59908e-05
ETV5	NM_004454.1	2.58278	Up	4.75288e-15	4.46319e-13
DIXDC1	NM_001037954.2	2.58049	Down	2.09629e-10	3.78842e-09
UBE2E3	XM_944999.1	2.57821	Down	3.23196e-13	1.33641e-11
LOC441377	XM_938599.2	2.57731	Up	2.05003e-08	2.31788e-07
TXNDC5	NM_030810.2	2.57632	Up	1.06114e-09	1.61372e-08
C1orf165	NM_024603.1	2.57598	Down	2.44157e-09	3.39096e-08
	BC090942	2.57592	Up	6.29654e-10	1.00753e-08
C9orf167	NM_017723.2	2.57498	Up	8.31753e-15	6.68802e-13
MXI1	NM_005962.4	2.5748	Down	2.36261e-08	2.63695e-07
GMIP	NM_016573.1	2.57448	Up	3.66928e-10	6.21736e-09
ACAP1	NM_014716.2	2.57414	Up	3.66928e-10	6.21736e-09
FCGR2B	NM_004001.3	2.57305	Up	1.75861e-09	2.5189e-08
CLEC7A	NM_197948.2	2.57254	Up	5.27036e-10	8.57814e-09
PLEKHO2	NM_025201.3	2.57206	Up	2.73421e-11	6.37859e-10
TNFSF13B	NM_006573.3	2.57186	Up	2.09629e-10	3.78842e-09
ZBTB40	NM_001083621.1	2.57154	Down	7.96107e-14	4.23702e-12
TRIM46	NM_025058.3	2.5709	Up	1.18822e-15	3.24566e-13
ST5	NM_213618.1	2.56875	Down	2.25762e-14	1.48596e-12
THY1	NM_006288.2	2.56875	Up	4.20903e-11	9.26305e-10
ECOP	NM_030796.2	2.56808	Up	3.66928e-10	6.21736e-09
FILIP1	NM_015687.2	2.56777	Down	1.3939e-11	3.5054e-10
APOC2	NM_000483.3	2.5675	Up	2.09629e-10	3.78842e-09
ITGB1BP3	NM_170678.2	2.5673	Down	1.14757e-08	1.36708e-07
IL12RB1	NM_153701.1	2.56718	Up	1.65162e-13	7.658e-12
TMEM2	NM_013390.1	2.56704	Up	1.172e-10	2.26432e-09
RRAD	NM_004165.1	2.56501	Down	3.36757e-09	4.53594e-08
IGFBP2	NM_000597.2	2.56495	Up	6.39606e-11	1.328e-09
EDNRA	NM_001957.1	2.56435	Down	3.23196e-13	1.33641e-11
HYAL1	NM_153282.1	2.56406	Down	5.19703e-11	1.11314e-09
TENC1	NM_015319.2	2.55985	Down	5.34699e-14	3.03166e-12
CRYAB	NM_001885.1	2.55892	Down	2.31703e-13	1.00837e-11
CLDN23	NM_194284.2	2.55729	Up	4.61572e-09	6.04018e-08
SOX15	NM_006942.1	2.55553	Down	1.06114e-09	1.61372e-08
HK2	NM_000189.4	2.55425	Up	1.65162e-13	7.658e-12
MARCH1	NM_017923.2	2.55364	Up	1.3939e-11	3.5054e-10
DFFA	NM_004401.2	2.55117	Down	8.31753e-15	6.68802e-13
MOCOS	NM_017947.1	2.55028	Up	3.22483e-12	9.71444e-11
LOC649841	XM_938906.2	2.55027	Down	3.12667e-08	3.40024e-07
UBE2C	NM_181800.1	2.55007	Up	3.66928e-10	6.21736e-09
WDR73	NM_032856.2	2.54999	Down	2.37644e-15	2.80795e-13
P2RX4	NM_002560.2	2.54947	Up	1.18822e-15	3.24566e-13
BMF	NM_001003943.1	2.54912	Up	7.96107e-14	4.23702e-12
LOC645464	XM_928495.1	2.54904	Down	1.3939e-11	3.5054e-10
HLA-B	NM_005514.5	2.54868	Up	2.73421e-11	6.37859e-10
KIAA0922	NM_015196.2	2.54854	Down	1.18822e-15	3.24566e-13
C21orf70	NM_058190.2	2.54753	Down	1.42586e-14	1.02893e-12
TCEAL2	NM_080390.3	2.54702	Down	4.57573e-06	3.08298e-05
GIMAP2	NM_015660.2	2.54696	Up	6.39606e-11	1.328e-09
TNFAIP3	NM_006290.2	2.54625	Up	3.12667e-08	3.40024e-07
STK10	NM_005990.3	2.54323	Up	2.53226e-10	4.47273e-09
KANK1	NM_015158.2	2.54255	Down	1.53002e-07	1.44011e-06
ASPM	NM_018136.3	2.54197	Up	2.47981e-12	7.718e-11
HSPB7	NM_014424.3	2.54048	Down	8.32909e-06	5.26575e-05
CDKN1C	NM_000076.1	2.54028	Down	2.19262e-11	5.26456e-10
MCOLN1	NM_020533.1	2.5386	Up	2.47981e-12	7.718e-11
FLNC	NM_001458.3	2.53697	Down	1.75861e-09	2.5189e-08
CORO7	NM_024535.2	2.53562	Up	3.56466e-14	2.1666e-12
AZIN1	NM_015878.4	2.53456	Up	2.19262e-11	5.26456e-10
PAPD5	NM_001040285.1	2.53214	Down	1.18822e-15	3.24566e-13
KRT16	NM_005557.2	2.53128	Up	1.65162e-13	7.658e-12
CRIM1	NM_016441.1	2.53071	Down	0.000178887	0.000794908
ANXA11	NM_001157.2	2.53067	Down	6.03615e-13	2.26776e-11
FRMD4B	XM_114303.3	2.53064	Up	1.08722e-12	3.73142e-11
IDS	NM_006123.2	2.53058	Up	1.15257e-13	5.74258e-12
ADH1B	NM_000668.3	2.52986	Down	5.19703e-11	1.11314e-09
CSF1R	NM_005211.2	2.52978	Up	6.84771e-12	1.87323e-10
IQGAP2	NM_006633.2	2.52897	Up	1.48871e-09	2.16912e-08
IFNAR2	NM_207584.1	2.52805	Up	2.25762e-14	1.48596e-12
ATG7	NM_006395.1	2.52784	Up	2.25762e-14	1.48596e-12
BMP2K	NM_017593.3	2.52782	Up	2.53226e-10	4.47273e-09
LOC644615	XM_927730.1	2.5257	Up	1.14757e-08	1.36708e-07
BMF	NM_033503.3	2.52538	Up	6.84771e-12	1.87323e-10
TNNC1	NM_003280.1	2.52531	Down	1.77663e-08	2.03526e-07
NNAT	NM_181689.1	2.52429	Down	4.20903e-11	9.26305e-10
CKLF	NM_001040138.1	2.52425	Up	3.23196e-13	1.33641e-11
KCNIP3	NM_013434.4	2.52394	Down	1.18822e-15	3.24566e-13
CD36	NM_001001547.1	2.52307	Down	9.60402e-11	1.89977e-09
MYL9	NM_006097.3	2.52235	Down	4.40213e-10	7.29931e-09
CD248	NM_020404.2	2.52232	Down	2.47981e-12	7.718e-11
PRDM6	XM_937753.2	2.52062	Down	6.84771e-12	1.87323e-10
	AA083643	2.5193	Down	3.39854e-11	7.69828e-10
RHOG	NM_001665.3	2.51885	Up	1.65162e-13	7.658e-12
ZBTB47	NM_145166.2	2.5188	Down	5.34699e-14	3.03166e-12
SLC38A1	NM_030674.3	2.51582	Down	1.18822e-15	3.24566e-13
BEX2	NM_032621.2	2.51534	Down	1.14635e-06	8.89049e-06
	CB051459	2.51512	Down	1.3939e-11	3.5054e-10
OAS1	NM_001032409.1	2.51453	Up	4.7187e-08	4.95405e-07
LY9	NM_001033667.1	2.5136	Up	3.39854e-11	7.69828e-10
PGM5	XM_936702.1	2.51274	Down	4.1659e-12	1.21589e-10
FOLR2	NM_000803.3	2.51238	Up	1.73133e-10	3.19539e-09
LOC654346	XM_934665.1	2.51144	Up	2.44157e-09	3.39096e-08
SEC24D	NM_014822.1	2.5106	Up	5.35649e-12	1.5139e-10
MGC87042	XM_001128032.1	2.50798	Up	8.31753e-15	6.68802e-13
	AK023660	2.50789	Up	1.18822e-15	3.24566e-13
ANK2	NM_020977.2	2.50706	Down	2.37644e-15	2.80795e-13
HBD	NM_000519.3	2.50552	Down	0.000178887	0.000794908
ABHD12	NM_001042472.1	2.50472	Up	1.172e-10	2.26432e-09
CHN2	NM_004067.2	2.5021	Up	7.32435e-09	9.15145e-08
DNASE2B	NM_058248.1	2.50119	Up	1.42624e-10	2.6906e-09
GUCY1A3	NM_000856.3	2.50068	Down	6.39606e-11	1.328e-09
TNFSF13B	NM_006573.3	2.49887	Up	1.25799e-09	1.87321e-08
APOBEC3H	NM_181773.2	2.49878	Up	7.96107e-14	4.23702e-12
MGC20983	NM_145045.3	2.4986	Up	1.18822e-15	3.24566e-13
COQ2	NM_015697.6	2.49434	Up	1.172e-10	2.26432e-09
APBB1IP	NM_019043.3	2.49431	Up	1.77844e-06	1.31986e-05
MS4A4A	NM_024021.2	2.49426	Up	1.10457e-11	2.84875e-10
GFOD1	NM_018988.2	2.49408	Down	1.18822e-15	3.24566e-13
RAB6B	NM_016577.3	2.49398	Down	5.34699e-14	3.03166e-12
ARHGAP20	NM_020809.2	2.49171	Down	1.25799e-09	1.87321e-08
CACNA1H	NM_001005407.1	2.49129	Down	3.02794e-06	2.12797e-05
NLGN4X	NM_020742.2	2.48496	Up	3.36757e-09	4.53594e-08
PTPRD	NM_130391.2	2.48396	Down	3.39854e-11	7.69828e-10
ANKRD50	NM_020337.1	2.48379	Down	1.18822e-15	3.24566e-13
MARCH4	NM_020814.1	2.48324	Up	4.75288e-15	4.46319e-13
EGFR	NM_005228.3	2.48313	Down	1.15257e-13	5.74258e-12
ADARB1	NM_001112.2	2.48291	Down	1.18822e-15	3.24566e-13
SLIT3	NM_003062.1	2.48288	Down	6.39606e-11	1.328e-09
EXTL2	NM_001033025.1	2.48273	Down	2.25762e-14	1.48596e-12
OGFRL1	NM_024576.3	2.48215	Up	5.19703e-11	1.11314e-09
PTPRO	NM_030671.1	2.48191	Up	3.56466e-14	2.1666e-12
AMOT	NM_133265.2	2.48177	Down	5.35649e-12	1.5139e-10
HCCA2	NM_053005.3	2.47854	Down	8.31753e-15	6.68802e-13
PLEKHG3	NM_015549.1	2.47839	Down	1.3939e-11	3.5054e-10
DCN	NM_133503.2	2.477	Down	2.53226e-10	4.47273e-09
	BX105338	2.47662	Down	4.75288e-15	4.46319e-13
ST5	NM_213618.1	2.47645	Down	4.1659e-12	1.21589e-10
ABHD12	NM_001042472.1	2.47431	Up	1.65162e-13	7.658e-12
C9orf72	NM_018325.1	2.47425	Up	2.37644e-15	2.80795e-13
NLRC4	NM_021209.3	2.47419	Up	3.66928e-10	6.21736e-09
C21orf34	NM_001005734.1	2.47259	Down	1.75132e-11	4.31085e-10
RPL23AP13	NR_002229.1	2.47253	Down	2.19262e-11	5.26456e-10
ITIH5	NM_001001851.1	2.47115	Down	3.59054e-08	3.85503e-07
UTP3	NM_020368.1	2.47095	Up	2.19262e-11	5.26456e-10
CSRP2	NM_001321.1	2.47034	Down	2.47981e-12	7.718e-11
IRF7	NM_004029.2	2.46902	Up	1.89759e-12	6.07071e-11
HSD11B1	NM_181755.1	2.46752	Down	5.27036e-10	8.57814e-09
SLC39A11	NM_139177.2	2.46746	Up	2.25762e-14	1.48596e-12
NAPSB	XR_001413.1	2.46621	Up	3.20606e-07	2.81377e-06
GPR132	NM_013345.2	2.46541	Up	2.31703e-13	1.00837e-11
TMEM159	NM_020422.3	2.4652	Down	2.73421e-11	6.37859e-10
FCGRT	NM_004107.3	2.46328	Up	6.17375e-08	6.34608e-07
KDELR3	NM_016657.1	2.46261	Up	2.31703e-13	1.00837e-11
DUSP10	NM_144729.1	2.46089	Up	1.172e-10	2.26432e-09
ECHDC3	NM_024693.2	2.45995	Down	7.50768e-10	1.18098e-08
TCIRG1	NM_006053.2	2.4599	Up	2.25762e-14	1.48596e-12
LAMA2	NM_001079823.1	2.45772	Down	7.96107e-14	4.23702e-12
GPR34	NM_005300.3	2.45534	Up	8.71915e-12	2.31295e-10
EPHB1	NM_004441.3	2.45355	Down	5.39161e-09	6.95168e-08
TRPV2	NM_016113.3	2.45093	Up	2.19262e-11	5.26456e-10
KBTBD8	NM_032505.1	2.4507	Up	7.84937e-11	1.58648e-09
SPPL2A	NM_032802.3	2.4496	Up	1.42586e-14	1.02893e-12
BEX5	NM_001012978.1	2.44905	Down	6.29654e-10	1.00753e-08
TBC1D9	NM_015130.2	2.4489	Up	1.18822e-15	3.24566e-13
LOC644739	XM_933679.1	2.44874	Down	8.31753e-15	6.68802e-13
BTBD1	NM_025238.3	2.4481	Up	2.0739e-09	2.92272e-08
GLI2	NM_005270.3	2.44787	Down	2.31703e-13	1.00837e-11
CASC3	NM_007359.3	2.4478	Down	8.31753e-15	6.68802e-13
LAMP2	NM_002294.1	2.44747	Up	1.65162e-13	7.658e-12
IBSP	NM_004967.2	2.4468	Up	2.25762e-14	1.48596e-12
DAAM2	NM_015345.2	2.44612	Down	5.35649e-12	1.5139e-10
LOC644222	XM_932052.2	2.44574	Down	2.37644e-15	2.80795e-13
HEXB	NM_000521.2	2.44446	Up	1.18822e-15	3.24566e-13
ITGB1BP1	NM_022334.3	2.44408	Down	9.41111e-05	0.000450298
	BC034319	2.44298	Up	9.60402e-11	1.89977e-09
SMPDL3A	NM_006714.2	2.44285	Up	1.3939e-11	3.5054e-10
LEPR	NM_002303.3	2.44161	Down	4.75288e-15	4.46319e-13
FBLN2	NM_001998.2	2.44134	Down	5.34699e-14	3.03166e-12
MATK	NM_139355.2	2.43971	Up	6.39606e-11	1.328e-09
CEP55	NM_018131.3	2.43812	Up	1.3939e-11	3.5054e-10
AKAP12	NM_144497.1	2.43458	Down	2.37644e-15	2.80795e-13
KLF15	NM_014079.2	2.43385	Down	3.36757e-09	4.53594e-08
CCL7	NM_006273.2	2.43308	Up	1.32928e-08	1.56348e-07
PARVB	NM_013327.3	2.43289	Up	2.86975e-09	3.93097e-08
	AK024680	2.4328	Up	3.23196e-13	1.33641e-11
KLHL21	NM_014851.2	2.43229	Down	1.15257e-13	5.74258e-12
GPR68	NM_003485.3	2.43226	Up	1.42586e-14	1.02893e-12
P4HA1	NM_000917.2	2.43211	Up	5.19703e-11	1.11314e-09
C5orf41	NM_153607.1	2.43209	Down	2.25762e-14	1.48596e-12
AHSP	NM_016633.2	2.43113	Down	0.000102159	0.000484093
HSD17B11	NM_016245.3	2.42995	Up	1.3939e-11	3.5054e-10
LOC285929	XM_209824.5	2.42965	Down	5.34699e-14	3.03166e-12
ARSB	NM_000046.2	2.42844	Up	1.18822e-15	3.24566e-13
ZNF385D	NM_024697.1	2.42821	Down	1.77844e-06	1.31986e-05
LATS2	NM_014572.2	2.42736	Down	8.71915e-12	2.31295e-10
VKORC1	NM_024006.4	2.42675	Up	5.39161e-09	6.95168e-08
XBP1	NM_001079539.1	2.42654	Up	1.18822e-15	3.24566e-13
SIGLEC9	NM_014441.1	2.4264	Up	6.39606e-11	1.328e-09
NXPH3	NM_007225.1	2.42589	Down	1.77844e-06	1.31986e-05
HNRPDL	NR_003249.1	2.42503	Down	2.73421e-11	6.37859e-10
HSPE1	NM_002157.1	2.42478	Up	9.60402e-11	1.89977e-09
MEIS1	NM_002398.2	2.42313	Down	1.75132e-11	4.31085e-10
SYNM	NM_015286.5	2.42036	Down	1.08722e-12	3.73142e-11
ITGAL	NM_002209.1	2.42004	Up	4.61572e-09	6.04018e-08
KCNS3	NM_002252.3	2.41937	Up	3.39854e-11	7.69828e-10
TRAF3IP3	NM_025228.1	2.41913	Up	1.04336e-07	1.01828e-06
ZNF827	NM_178835.3	2.41869	Down	4.1659e-12	1.21589e-10
SDCBP	NM_001007067.1	2.41854	Up	3.05156e-10	5.27657e-09
SIX5	NM_175875.3	2.41819	Down	1.44012e-12	4.74448e-11
CXCL5	NM_002994.3	2.41743	Up	1.42624e-10	2.6906e-09
AP1S1	NM_001283.2	2.41535	Up	1.172e-10	2.26432e-09
RABL2A	NM_013412.1	2.41337	Up	3.39854e-11	7.69828e-10
C5orf23	NM_024563.3	2.41285	Down	8.93397e-10	1.3824e-08
PKM2	NM_182470.1	2.41194	Up	1.44012e-12	4.74448e-11
ANKRD37	NM_181726.2	2.41016	Up	2.71954e-08	2.99607e-07
SFRP4	NM_003014.2	2.40997	Down	1.14757e-08	1.36708e-07
CHODL	NM_024944.2	2.40982	Down	1.73133e-10	3.19539e-09
TSPAN2	NM_005725.3	2.40918	Down	9.89395e-09	1.19645e-07
	AK021701	2.40794	Down	1.18822e-15	3.24566e-13
LOC649555	XM_945579.1	2.40721	Up	6.03615e-13	2.26776e-11
TYMS	NM_001071.1	2.4068	Up	4.20903e-11	9.26305e-10
	AL136588	2.40651	Down	5.06455e-06	3.37511e-05
PRCP	NM_005040.2	2.40576	Up	3.56466e-14	2.1666e-12
GPT2	NM_133443.1	2.4047	Down	8.12742e-13	2.91996e-11
GAA	NM_001079804.1	2.40372	Up	1.18822e-15	3.24566e-13
	AL359560	2.40355	Down	6.03615e-13	2.26776e-11
CCNY	NM_145012.3	2.40312	Down	2.37644e-15	2.80795e-13
LOC651524	XM_940688.1	2.40293	Up	1.53774e-08	1.78494e-07
CDC45L	NM_003504.3	2.40109	Up	6.39606e-11	1.328e-09
APOBEC3G	NM_021822.1	2.4008	Up	1.48871e-09	2.16912e-08
WNT5A	NM_003392.3	2.40059	Down	5.27036e-10	8.57814e-09
DMXL2	NM_015263.2	2.4005	Up	2.36261e-08	2.63695e-07
CEP68	NM_015147.1	2.3987	Down	2.73421e-11	6.37859e-10
	AI349750	2.39851	Down	5.35649e-12	1.5139e-10
PTPN13	NM_080684.1	2.3976	Down	4.1659e-12	1.21589e-10
EDN1	NM_001955.2	2.39689	Down	6.84771e-12	1.87323e-10
ALMS1	NM_015120.2	2.39594	Down	8.31753e-15	6.68802e-13
LAMP2	NM_013995.1	2.3953	Up	1.18822e-15	3.24566e-13
STK17B	NM_004226.2	2.39527	Up	1.73133e-10	3.19539e-09
C14orf82	XM_944991.1	2.39454	Down	3.22483e-12	9.71444e-11
FXYD1	NM_021902.2	2.39439	Down	5.35649e-12	1.5139e-10
TBL1X	NM_005647.2	2.39413	Down	1.08722e-12	3.73142e-11
PTGES3	NM_006601.4	2.39403	Up	1.42586e-14	1.02893e-12
ZNF471	NM_020813.2	2.39253	Down	3.22483e-12	9.71444e-11
ADARB1	NM_001112.2	2.39108	Down	7.05028e-08	7.16539e-07
	BX097814	2.39059	Down	1.08722e-12	3.73142e-11
CD34	NM_001773.1	2.3902	Down	2.37644e-15	2.80795e-13
AKIRIN1	NM_024595.1	2.38988	Down	2.37644e-15	2.80795e-13
SPTBN1	NM_178313.2	2.38972	Down	3.56466e-14	2.1666e-12
ADAM28	NM_014265.4	2.38903	Up	7.96107e-14	4.23702e-12
IRAK1	NM_001025243.1	2.38855	Up	2.73421e-11	6.37859e-10
KHDRBS3	NM_006558.1	2.38845	Down	4.11848e-08	4.37233e-07
MFSD7	XM_001127310.1	2.38764	Up	2.09629e-10	3.78842e-09
OTUD1	XM_939698.1	2.38725	Up	4.40213e-10	7.29931e-09
CASP1	NM_033294.2	2.38692	Up	4.40213e-10	7.29931e-09
CDKN1A	NM_000389.2	2.3864	Up	3.61514e-07	3.13663e-06
CARD9	NM_052813.3	2.38584	Up	2.19262e-11	5.26456e-10
PLCE1	NM_016341.3	2.38572	Down	6.84771e-12	1.87323e-10
SEMA5A	NM_003966.2	2.38562	Up	3.22483e-12	9.71444e-11
RPS28	NM_001031.4	2.38396	Up	4.43206e-13	1.74561e-11
LOC646900	XM_929862.1	2.38308	Up	1.65162e-13	7.658e-12
RASSF7	NM_003475.2	2.383	Up	3.23196e-13	1.33641e-11
GRAMD4	NM_015124.2	2.38268	Up	3.23196e-13	1.33641e-11
DOK3	NM_024872.1	2.38243	Up	3.66928e-10	6.21736e-09
LOC653157	XM_926258.1	2.3817	Down	9.60402e-11	1.89977e-09
KBTBD11	NM_014867.1	2.38155	Down	1.18822e-15	3.24566e-13
C1orf115	NM_024709.4	2.37969	Down	2.37644e-15	2.80795e-13
EBI2	NM_004951.3	2.37804	Up	4.7187e-08	4.95405e-07
C16orf45	NM_033201.1	2.3779	Down	2.37644e-15	2.80795e-13
CKS2	NM_001827.1	2.37762	Up	6.29654e-10	1.00753e-08
HS3ST1	NM_005114.2	2.37613	Up	2.36261e-08	2.63695e-07
RGS2	NM_002923.1	2.37433	Up	1.77844e-06	1.31986e-05
CCDC109B	NM_017918.3	2.37417	Up	1.25799e-09	1.87321e-08
RHOQ	NM_012249.3	2.37413	Down	1.18822e-15	3.24566e-13
RNF149	NM_173647.2	2.37303	Up	1.42586e-14	1.02893e-12
TRIM36	NM_001017397.1	2.37294	Down	2.22411e-07	2.02052e-06
AP2S1	NM_004069.3	2.37257	Up	3.56466e-14	2.1666e-12
FOXC2	NM_005251.1	2.37238	Down	3.56466e-14	2.1666e-12
APM-1	XM_113971.4	2.37208	Down	2.37644e-15	2.80795e-13
C13orf34	NM_024808.2	2.37197	Up	2.31703e-13	1.00837e-11
PLA2G15	NM_012320.3	2.37059	Up	8.12742e-13	2.91996e-11
NDP	NM_000266.1	2.3704	Up	6.39606e-11	1.328e-09
ADORA2B	NM_000676.2	2.36792	Up	8.71915e-12	2.31295e-10
XPNPEP2	NM_003399.5	2.36769	Down	2.31703e-13	1.00837e-11
MCL1	NM_021960.3	2.36699	Up	7.32435e-09	9.15145e-08
SCD	NM_005063.4	2.36632	Up	0.000411183	0.0016346
IL11RA	NM_004512.3	2.366	Down	7.50768e-10	1.18098e-08
LOC402644	XM_938297.1	2.36536	Up	1.3939e-11	3.5054e-10
MMRN1	NM_007351.2	2.36516	Down	1.02517e-06	8.03795e-06
VAV3	NM_006113.4	2.36474	Up	6.39606e-11	1.328e-09
STX11	NM_003764.2	2.36468	Up	6.39606e-11	1.328e-09
CMTM7	NM_181472.1	2.3646	Up	3.36757e-09	4.53594e-08
ATP6V1B2	NM_001693.3	2.36407	Up	1.18822e-15	3.24566e-13
LOC652184	XM_941546.1	2.3638	Up	3.05156e-10	5.27657e-09
ADHFE1	NM_144650.2	2.3631	Down	6.03615e-13	2.26776e-11
SHRM	NM_020859.1	2.36242	Down	7.29714e-07	5.91464e-06
KDELR3	NM_016657.1	2.36065	Up	3.39854e-11	7.69828e-10
IKBIP	NM_153687.2	2.3606	Up	2.47981e-12	7.718e-11
F2RL1	NM_005242.3	2.35823	Up	1.10457e-11	2.84875e-10
DMPK	NM_001081562.1	2.35727	Down	1.65162e-13	7.658e-12
LOC283953	XM_208930.4	2.35697	Up	2.25762e-14	1.48596e-12
DLC1	NM_024767.2	2.35665	Down	1.18822e-15	3.24566e-13
TYRO3	NM_006293.2	2.356	Down	1.96524e-07	1.80655e-06
SNCG	NM_003087.1	2.35597	Down	4.11848e-08	4.37233e-07
CIDEA	NM_198289.1	2.35515	Down	4.78978e-05	0.000248484
MCOLN3	NM_018298.9	2.35404	Up	1.75861e-09	2.5189e-08
PDE1C	NM_005020.1	2.35382	Down	1.18822e-15	3.24566e-13
ABI3BP	NM_015429.2	2.35299	Down	1.18822e-15	3.24566e-13
ARPC5	NM_005717.2	2.34985	Up	2.37644e-15	2.80795e-13
ABCC2	NM_000392.1	2.34947	Down	8.31753e-15	6.68802e-13
SLC22A18	NM_002555.3	2.34864	Up	4.1659e-12	1.21589e-10
HTR4	NM_001040172.1	2.34747	Down	5.35649e-12	1.5139e-10
GOLGA7B	NM_001010917.1	2.34746	Up	1.08722e-12	3.73142e-11
GLI3	NM_000168.2	2.34714	Down	8.71915e-12	2.31295e-10
	BX105743	2.34643	Up	4.43206e-13	1.74561e-11
OSR2	XM_001126824.1	2.34522	Down	7.96107e-14	4.23702e-12
ZNRF3	NM_032173.2	2.34478	Down	2.47981e-12	7.718e-11
ZNF160	NM_198893.1	2.34318	Down	3.56466e-14	2.1666e-12
TGFB3	NM_003239.1	2.34307	Down	8.31753e-15	6.68802e-13
TIMP2	NM_003255.4	2.34249	Up	4.40213e-10	7.29931e-09
MAP4K1	NM_001042600.1	2.34247	Up	6.29654e-10	1.00753e-08
THRA	NM_003250.4	2.3407	Down	5.39161e-09	6.95168e-08
SLC43A2	NM_152346.1	2.34035	Up	1.53774e-08	1.78494e-07
	BX093900	2.3397	Down	9.60402e-11	1.89977e-09
	BX538057	2.33798	Down	1.18822e-15	3.24566e-13
NTRK3	NM_002530.2	2.33764	Down	5.34699e-14	3.03166e-12
MMP1	NM_002421.2	2.33756	Up	3.94561e-09	5.23107e-08
TCIRG1	NM_006019.2	2.33712	Up	2.53226e-10	4.47273e-09
OSR1	NM_145260.2	2.33703	Down	3.20606e-07	2.81377e-06
HMMR	NM_012485.1	2.33611	Up	8.04269e-08	8.06805e-07
RASSF5	NM_182664.2	2.33602	Up	6.39606e-11	1.328e-09
FOXS1	NM_004118.3	2.33533	Down	1.04336e-07	1.01828e-06
GJA1	NM_000165.3	2.33377	Up	6.84771e-12	1.87323e-10
ALDOA	NM_184041.1	2.33352	Up	3.12667e-08	3.40024e-07
CCL15	NM_032964.2	2.33348	Down	2.19262e-11	5.26456e-10
ZBTB16	NM_006006.4	2.33216	Down	0.000178887	0.000794908
FAP	NM_004460.2	2.33213	Up	6.03615e-13	2.26776e-11
OAS2	NM_001032731.1	2.3315	Up	1.10457e-11	2.84875e-10
FAM96A	NM_001014812.1	2.33146	Up	7.84937e-11	1.58648e-09
TREM1	NM_018643.2	2.33072	Up	2.47981e-12	7.718e-11
PSCDBP	NM_004288.3	2.33037	Up	6.03615e-13	2.26776e-11
CD276	NM_001024736.1	2.33028	Up	6.84771e-12	1.87323e-10
	BU151653	2.33022	Down	7.84937e-11	1.58648e-09
C21orf122	XM_926239.1	2.3301	Down	6.39606e-11	1.328e-09
ISL1	NM_002202.1	2.32991	Down	1.06114e-09	1.61372e-08
LAMB1	NM_002291.1	2.32979	Up	1.75861e-09	2.5189e-08
	BQ446712	2.32864	Down	1.18656e-07	1.14408e-06
ADAM10	NM_001110.2	2.32763	Up	8.12742e-13	2.91996e-11
C12orf5	NM_020375.2	2.32756	Up	3.56466e-14	2.1666e-12
SORCS2	NM_020777.1	2.32752	Down	4.11848e-08	4.37233e-07
AP1B1	NM_145730.1	2.32655	Up	1.10457e-11	2.84875e-10
MGC72104	NM_207350.1	2.32625	Down	1.18822e-15	3.24566e-13
ANKRD47	NM_198471.1	2.32596	Down	4.1659e-12	1.21589e-10
HIF3A	NM_022462.3	2.32554	Down	8.31753e-15	6.68802e-13
ADCY9	NM_001116.2	2.32504	Down	6.39606e-11	1.328e-09
SPAST	NM_199436.1	2.3246	Up	1.18822e-15	3.24566e-13
IRAK1BP1	NM_001010844.1	2.32457	Down	1.65162e-13	7.658e-12
	BX114974	2.32453	Down	2.25762e-14	1.48596e-12
FBXO38	NM_030793.3	2.32272	Up	3.39854e-11	7.69828e-10
SUCNR1	NM_033050.3	2.32271	Up	3.23196e-13	1.33641e-11
SPCS3	NM_021928.1	2.32259	Up	6.03615e-13	2.26776e-11
TBC1D10C	NM_198517.2	2.3225	Up	5.79361e-07	4.79003e-06
CCL20	NM_004591.1	2.32219	Up	4.43206e-13	1.74561e-11
CXorf39	NM_207318.1	2.32204	Up	2.73421e-11	6.37859e-10
C19orf28	NM_174983.3	2.32189	Up	6.03615e-13	2.26776e-11
MXRA7	NM_001008528.1	2.32114	Down	3.56466e-14	2.1666e-12
TNS3	NM_022748.10	2.32095	Up	1.18822e-15	3.24566e-13
HMMR	NM_012484.1	2.32092	Up	7.50768e-10	1.18098e-08
H2AFY	NM_004893.2	2.32085	Up	1.44012e-12	4.74448e-11
LOC643997	XM_292963.6	2.32059	Up	6.29654e-10	1.00753e-08
CAV1	NM_001753.3	2.3203	Down	2.09629e-10	3.78842e-09
FCGR2A	NM_021642.2	2.32002	Up	3.12667e-08	3.40024e-07
KRT8	NM_002273.2	2.31998	Up	2.31703e-13	1.00837e-11
C20orf175	NM_080829.1	2.31974	Down	2.0739e-09	2.92272e-08
PRKACB	NM_002731.2	2.31967	Up	1.53774e-08	1.78494e-07
CHN2	NM_004067.2	2.31922	Up	6.39606e-11	1.328e-09
C6orf115	NM_021243.2	2.31825	Up	2.37644e-15	2.80795e-13
ZNF364	NM_014455.1	2.31819	Down	1.15257e-13	5.74258e-12
NSBP1	NM_030763.1	2.31627	Down	4.40213e-10	7.29931e-09
RAMP1	NM_005855.2	2.31599	Down	3.02794e-06	2.12797e-05
RGMA	NM_020211.1	2.31579	Down	7.84937e-11	1.58648e-09
TLR2	NM_003264.3	2.31529	Up	3.23196e-13	1.33641e-11
VAC14	NM_018052.3	2.31403	Up	2.09629e-10	3.78842e-09
FLJ35429	NM_001003807.1	2.31388	Down	3.56466e-14	2.1666e-12
KIAA0125	NM_014792.2	2.31372	Up	1.62701e-05	9.57322e-05
S100A11	NM_005620.1	2.31368	Up	4.75288e-15	4.46319e-13
MIAT	NR_003491.1	2.31275	Up	1.14757e-08	1.36708e-07
GCHFR	NM_005258.2	2.31234	Up	6.2886e-09	7.97862e-08
IGDCC4	NM_020962.1	2.31167	Down	1.42586e-14	1.02893e-12
C5orf41	NM_153607.1	2.31114	Down	2.37644e-15	2.80795e-13
PLCG2	NM_002661.2	2.31062	Up	8.51859e-09	1.04745e-07
PCDH18	NM_019035.2	2.31029	Down	9.60402e-11	1.89977e-09
PTPRE	NM_130435.2	2.31005	Up	4.40213e-10	7.29931e-09
CMPK1	NM_016308.1	2.30952	Up	4.75288e-15	4.46319e-13
	AL080095	2.30888	Down	3.61514e-07	3.13663e-06
KDELR3	NM_006855.2	2.30834	Up	8.71915e-12	2.31295e-10
	AK000776	2.30816	Down	4.07282e-07	3.49326e-06
PTGER4	NM_000958.2	2.3078	Up	2.0739e-09	2.92272e-08
GALNT1	NM_020474.2	2.30774	Up	1.18822e-15	3.24566e-13
	AK055969	2.30768	Down	1.3939e-11	3.5054e-10
FSCN1	NM_003088.2	2.30722	Up	2.37644e-15	2.80795e-13
FLJ10781	NM_018215.2	2.30683	Down	6.17375e-08	6.34608e-07
LOC389787	XM_497072.2	2.30373	Up	8.31753e-15	6.68802e-13
PTPRCAP	NM_005608.2	2.30227	Up	9.89395e-09	1.19645e-07
TEF	NM_003216.2	2.30142	Down	6.2886e-09	7.97862e-08
	AK057112	2.29999	Down	2.86975e-09	3.93097e-08
STX7	NM_003569.1	2.29894	Up	1.15257e-13	5.74258e-12
HLA-DOB	NM_002120.3	2.29845	Up	2.20512e-06	1.59908e-05
ZRANB1	NM_017580.2	2.29742	Down	2.31703e-13	1.00837e-11
	BX107738	2.29704	Down	1.15257e-13	5.74258e-12
C15orf41	NM_032499.3	2.29693	Down	3.56466e-14	2.1666e-12
MYC	NM_002467.3	2.29678	Up	3.08528e-05	0.0001686
IL10RB	NM_000628.3	2.29577	Up	2.31703e-13	1.00837e-11
C7orf10	NM_024728.1	2.29207	Up	5.27036e-10	8.57814e-09
OTC	NM_000531.3	2.29159	Down	1.14635e-06	8.89049e-06
SDPR	NM_004657.4	2.29127	Down	6.39606e-11	1.328e-09
GNA13	NM_006572.3	2.29117	Up	1.43002e-06	1.08557e-05
PLEKHA6	NM_014935.2	2.29049	Down	4.20903e-11	9.26305e-10
EFS	NM_032459.1	2.28984	Down	3.22483e-12	9.71444e-11
SLC11A2	NM_000617.1	2.28812	Up	1.18822e-15	3.24566e-13
FILIP1L	NM_001042459.1	2.28788	Down	9.16521e-08	9.0668e-07
PPT1	NM_000310.2	2.28775	Up	1.18822e-15	3.24566e-13
BAGE5	NM_182484.1	2.28768	Down	4.75288e-15	4.46319e-13
DKFZP564J102	NM_015398.1	2.28659	Down	1.44012e-12	4.74448e-11
M6PRBP1	NM_005817.3	2.28525	Up	8.31753e-15	6.68802e-13
KMO	NM_003679.2	2.28412	Up	1.25799e-09	1.87321e-08
PLSCR1	NM_021105.1	2.28293	Up	2.0739e-09	2.92272e-08
RBPMS	NM_001008712.1	2.2829	Down	3.56466e-14	2.1666e-12
PAG1	NM_018440.3	2.28171	Up	6.84771e-12	1.87323e-10
BBX	NM_020235.3	2.28139	Down	6.84771e-12	1.87323e-10
CFB	NM_001710.4	2.28133	Up	7.96107e-14	4.23702e-12
CST7	NM_003650.2	2.28108	Up	7.32435e-09	9.15145e-08
KLHL23	NM_144711.3	2.28104	Down	1.10457e-11	2.84875e-10
TMEM86A	NM_153347.1	2.28038	Up	1.48871e-09	2.16912e-08
HES4	NM_021170.2	2.28035	Down	2.37644e-15	2.80795e-13
CXorf57	NM_018015.4	2.27908	Down	2.37644e-15	2.80795e-13
ZSWIM5	NM_020883.1	2.27825	Down	1.15257e-13	5.74258e-12
ADCY5	NM_183357.1	2.27778	Down	6.29654e-10	1.00753e-08
BCOR	NM_017745.4	2.27686	Down	2.19262e-11	5.26456e-10
CLEC4A	NM_194448.1	2.27621	Up	2.0739e-09	2.92272e-08
CDCP1	NM_178181.1	2.27621	Up	3.39854e-11	7.69828e-10
CC2D2A	NM_001080522.1	2.27618	Down	5.35649e-12	1.5139e-10
MAP1A	NM_002373.4	2.2756	Down	1.65162e-13	7.658e-12
	BX109404	2.27468	Up	7.84937e-11	1.58648e-09
OAF	NM_178507.2	2.27411	Down	2.47981e-12	7.718e-11
SLFN11	NM_152270.2	2.27332	Up	2.31703e-13	1.00837e-11
RNASE1	NM_198235.1	2.27329	Up	3.72742e-06	2.56386e-05
GPD1L	NM_015141.2	2.2716	Down	8.31753e-15	6.68802e-13
DHRS3	NM_004753.4	2.27098	Down	7.96107e-14	4.23702e-12
ROBO3	NM_022370.2	2.27002	Down	1.3939e-11	3.5054e-10
LY6H	NM_002347.2	2.26954	Up	4.43206e-13	1.74561e-11
CD55	NM_000574.2	2.26757	Up	2.37644e-15	2.80795e-13
CTSK	NM_000396.2	2.26711	Up	2.31703e-13	1.00837e-11
PGK1	NM_000291.2	2.26568	Up	2.31703e-13	1.00837e-11
EMX2	NM_004098.2	2.26545	Down	2.25762e-14	1.48596e-12
APOBEC3G	NM_021822.1	2.26428	Up	2.44157e-09	3.39096e-08
IFI27L2	NM_032036.2	2.26419	Up	2.73421e-11	6.37859e-10
FLJ39827	NM_152424.1	2.26388	Down	4.1659e-12	1.21589e-10
FBXO17	NM_024907.5	2.26305	Down	8.71915e-12	2.31295e-10
GPR160	NM_014373.1	2.26297	Up	2.47981e-12	7.718e-11
CD96	NM_005816.4	2.26258	Up	6.39606e-11	1.328e-09
HTATIP2	NM_006410.3	2.26233	Up	5.34699e-14	3.03166e-12
HSD11B1	NM_005525.2	2.26221	Down	1.77663e-08	2.03526e-07
GATAD2B	NM_020699.1	2.26192	Down	1.18822e-15	3.24566e-13
ELF2	NM_201999.1	2.26107	Down	8.31753e-15	6.68802e-13
TMEM37	NM_183240.2	2.26102	Up	2.45274e-06	1.75792e-05
MGC39900	NM_194324.1	2.26012	Down	2.09629e-10	3.78842e-09
CAND2	NM_012298.1	2.25951	Down	2.19262e-11	5.26456e-10
DNAJB5	NM_012266.3	2.25873	Down	1.10457e-11	2.84875e-10
PKIB	NM_032471.4	2.25645	Up	8.51859e-09	1.04745e-07
RCC2	NM_018715.1	2.256	Up	3.23196e-13	1.33641e-11
HIST1H4H	NM_003543.3	2.25581	Down	1.65162e-13	7.658e-12
MAGOH	NM_002370.2	2.2554	Up	1.44012e-12	4.74448e-11
ZNF462	NM_021224.4	2.25367	Down	2.25762e-14	1.48596e-12
PMFBP1	NM_031293.1	2.25343	Up	1.44012e-12	4.74448e-11
CCL8	NM_005623.2	2.25339	Up	2.84072e-07	2.5227e-06
ERO1L	NM_014584.1	2.25252	Up	3.23196e-13	1.33641e-11
PPM2C	NM_018444.2	2.25214	Up	1.3939e-11	3.5054e-10
CMTM6	NM_017801.2	2.25129	Up	8.71915e-12	2.31295e-10
TPM1	NM_001018020.1	2.25114	Down	6.39606e-11	1.328e-09
FBLN2	NM_001998.2	2.2509	Down	1.75132e-11	4.31085e-10
C6orf141	NM_153344.1	2.25032	Down	1.15257e-13	5.74258e-12
	CR748318	2.24981	Up	3.94561e-09	5.23107e-08
CIITA	NM_000246.2	2.24977	Up	3.39854e-11	7.69828e-10
ATP8B4	NM_024837.2	2.24945	Up	2.19262e-11	5.26456e-10
DKK1	NM_012242.2	2.24939	Up	2.47981e-12	7.718e-11
YTHDC1	NM_001031732.2	2.24893	Down	1.18822e-15	3.24566e-13
LOC654069	XM_942086.1	2.24856	Down	1.18822e-15	3.24566e-13
DNASE1L3	NM_004944.2	2.24756	Up	1.3479e-05	8.07937e-05
GALC	NM_000153.2	2.24721	Up	2.73421e-11	6.37859e-10
DCLK1	NM_004734.2	2.24666	Down	1.3939e-11	3.5054e-10
TCN2	NM_000355.2	2.24646	Up	3.20606e-07	2.81377e-06
ENTPD3	NM_001248.1	2.24606	Down	1.08722e-12	3.73142e-11
SGCE	NM_001099400.1	2.24605	Down	6.2886e-09	7.97862e-08
C17orf75	NM_022344.2	2.24575	Down	1.53774e-08	1.78494e-07
KIAA1644	XM_936510.2	2.24372	Up	3.39854e-11	7.69828e-10
FAM107A	NM_001076778.1	2.24324	Down	3.36757e-09	4.53594e-08
IL1RL1	NM_003856.2	2.24284	Up	3.36757e-09	4.53594e-08
ALDH3B1	NM_000694.2	2.24283	Up	1.08722e-12	3.73142e-11
CXCR6	NM_006564.1	2.24273	Up	1.3939e-11	3.5054e-10
C8orf46	NM_152765.2	2.24261	Down	1.10457e-11	2.84875e-10
C20orf24	NM_018840.2	2.24227	Up	1.42586e-14	1.02893e-12
PRUNE2	NM_138818.2	2.24208	Down	1.18656e-07	1.14408e-06
VLDLR	NM_001018056.1	2.24202	Down	1.65162e-13	7.658e-12
CLEC7A	NM_197950.2	2.24091	Up	7.50768e-10	1.18098e-08
HM13	NM_178582.1	2.24073	Down	3.23196e-13	1.33641e-11
PPP1R9A	XM_934519.1	2.2407	Down	1.15257e-13	5.74258e-12
LAX1	NM_017773.2	2.24045	Up	5.39161e-09	6.95168e-08
CLIC3	NM_004669.2	2.24029	Up	2.05003e-08	2.31788e-07
ZNF234	NM_006630.1	2.23908	Down	4.75288e-15	4.46319e-13
ABCG1	NM_016818.2	2.23886	Up	4.43206e-13	1.74561e-11
MGC39900	NM_194324.1	2.23744	Down	2.09629e-10	3.78842e-09
UST	NM_005715.1	2.23722	Down	3.56466e-14	2.1666e-12
C1QTNF7	NM_031911.3	2.23689	Down	0.00058926	0.00223846
RGS10	NM_001005339.1	2.23668	Up	4.43206e-13	1.74561e-11
GREM1	NM_013372.5	2.23659	Up	2.20512e-06	1.59908e-05
ASGR1	NM_001671.2	2.23653	Up	1.73133e-10	3.19539e-09
RAPGEF3	NM_006105.3	2.23651	Down	3.66928e-10	6.21736e-09
MTUS1	NM_001001924.1	2.23523	Down	1.89759e-12	6.07071e-11
TK1	NM_003258.2	2.23479	Up	3.39854e-11	7.69828e-10
LAMP2	NM_013995.1	2.2345	Up	4.75288e-15	4.46319e-13
NAALAD2	NM_005467.2	2.23441	Down	5.39161e-09	6.95168e-08
INPP5A	XM_001133189.1	2.23415	Down	9.60402e-11	1.89977e-09
PDIA4	NM_004911.3	2.23204	Up	7.84937e-11	1.58648e-09
SIRPA	NM_001040023.1	2.23153	Up	4.40213e-10	7.29931e-09
TMEM130	NM_152913.1	2.23124	Up	6.39606e-11	1.328e-09
ERP29	NM_006817.3	2.23055	Up	5.27036e-10	8.57814e-09
UFM1	NM_016617.1	2.22955	Up	9.16521e-08	9.0668e-07
CLCN7	NM_001287.3	2.22849	Up	8.12742e-13	2.91996e-11
TMED10P	NR_002807.1	2.22833	Up	8.31753e-15	6.68802e-13
	AI655567	2.22827	Down	2.25762e-14	1.48596e-12
STXBP6	NM_014178.6	2.22784	Down	1.48871e-09	2.16912e-08
KIAA1949	NM_133471.1	2.22726	Up	2.19262e-11	5.26456e-10
ANXA2	NM_001002857.1	2.22701	Up	2.0739e-09	2.92272e-08
CFL2	NM_021914.5	2.22698	Down	3.22483e-12	9.71444e-11
IL34	NM_152456.1	2.22651	Up	7.96107e-14	4.23702e-12
ITGA7	NM_002206.1	2.2262	Down	1.15257e-13	5.74258e-12
SERPINB8	NM_198833.1	2.22501	Up	4.1659e-12	1.21589e-10
C1orf85	NM_144580.1	2.22445	Up	1.18822e-15	3.24566e-13
FCGBP	XM_001131379.1	2.22435	Up	7.84937e-11	1.58648e-09
TAOK1	NM_020791.1	2.22435	Down	4.7187e-08	4.95405e-07
KHDRBS3	NM_006558.1	2.22432	Down	1.18822e-15	3.24566e-13
FBLIM1	NM_001024215.1	2.22416	Down	9.16521e-08	9.0668e-07
PYGB	NM_002862.3	2.22403	Down	6.84771e-12	1.87323e-10
LAMA2	NM_000426.3	2.2238	Down	1.44012e-12	4.74448e-11
LGALS3	NM_002306.1	2.2229	Up	1.32928e-08	1.56348e-07
SOBP	NM_018013.3	2.22178	Down	1.3939e-11	3.5054e-10
LOC649210	XM_938277.1	2.22171	Up	1.98106e-06	1.45316e-05
VAMP4	NM_003762.3	2.22152	Up	4.40213e-10	7.29931e-09
TBC1D24	NM_020705.1	2.22012	Down	2.47981e-12	7.718e-11
	AA450153	2.22004	Down	1.14757e-08	1.36708e-07
LGALS8	NM_201545.1	2.21893	Up	7.84937e-11	1.58648e-09
MRAP	NM_206898.1	2.21849	Down	1.25799e-09	1.87321e-08
LOC645018	XM_930178.1	2.21822	Up	4.43206e-13	1.74561e-11
C1QTNF5	NM_015645.2	2.21799	Up	1.15257e-13	5.74258e-12
LOC644590	XM_927705.1	2.21798	Up	2.53226e-10	4.47273e-09
KCNMA1	NM_002247.2	2.21783	Down	7.96107e-14	4.23702e-12
ARHGAP10	NM_024605.3	2.21728	Down	1.53774e-08	1.78494e-07
ABLIM1	NM_001003407.1	2.21675	Down	1.53774e-08	1.78494e-07
BID	NM_197966.1	2.21603	Up	1.75861e-09	2.5189e-08
LOC644830	XM_927926.1	2.21599	Down	2.47981e-12	7.718e-11
LILRA4	NM_012276.3	2.21564	Up	8.93397e-10	1.3824e-08
CCDC85A	NM_001080433.1	2.21543	Down	1.06114e-09	1.61372e-08
BRWD1	NM_033656.2	2.21543	Down	2.37644e-15	2.80795e-13
IL11RA	NM_004512.3	2.21531	Down	5.35649e-12	1.5139e-10
EGR2	NM_000399.2	2.21496	Up	3.72742e-06	2.56386e-05
NFIX	NM_002501.2	2.21469	Down	5.27036e-10	8.57814e-09
CAB39L	NM_001079670.1	2.2138	Down	9.60402e-11	1.89977e-09
FAM70B	XM_001130122.1	2.21136	Up	4.61572e-09	6.04018e-08
OPN3	NM_014322.2	2.21054	Up	3.94561e-09	5.23107e-08
GPR63	NM_030784.1	2.21004	Down	6.03615e-13	2.26776e-11
PVRL3	NM_015480.1	2.21003	Down	1.14757e-08	1.36708e-07
HECA	NM_016217.2	2.20888	Up	8.31753e-15	6.68802e-13
C13orf7	NM_024546.2	2.20848	Up	4.75288e-15	4.46319e-13
NAP1L1	NM_139207.1	2.20717	Up	1.73133e-10	3.19539e-09
H2AFY	NM_138609.2	2.20717	Up	4.40213e-10	7.29931e-09
VCL	NM_003373.3	2.20696	Down	3.94561e-09	5.23107e-08
KAZALD1	NM_030929.3	2.20654	Down	3.39854e-11	7.69828e-10
ECM1	NM_022664.1	2.20605	Up	1.89759e-12	6.07071e-11
GCNT2	NM_001491.2	2.2059	Up	2.37644e-15	2.80795e-13
TUBB1	NM_030773.2	2.20585	Down	0.000102159	0.000484093
P2RY10	NM_198333.1	2.20572	Up	3.12667e-08	3.40024e-07
C14orf28	NM_001017923.1	2.20568	Down	8.71915e-12	2.31295e-10
CDC42SE2	NM_001038702.1	2.20557	Up	1.10457e-11	2.84875e-10
RGS10	NM_001005339.1	2.20398	Up	2.53226e-10	4.47273e-09
COL3A1	NM_000090.3	2.20364	Up	4.75288e-15	4.46319e-13
MYD88	NM_002468.3	2.20204	Up	3.36757e-09	4.53594e-08
NGFRAP1	NM_014380.1	2.201	Down	1.15257e-13	5.74258e-12
CCR7	NM_001838.2	2.20042	Up	4.58443e-07	3.88118e-06
FANCD2	NM_001018115.1	2.20008	Up	2.19262e-11	5.26456e-10
INPP5D	NM_005541.3	2.19885	Up	1.08722e-12	3.73142e-11
CNPY3	NM_006586.3	2.19795	Up	2.73421e-11	6.37859e-10
SKAP1	NM_003726.3	2.19555	Up	1.42624e-10	2.6906e-09
MPRIP	NM_201274.2	2.19502	Down	1.42624e-10	2.6906e-09
FAIM2	NM_012306.2	2.1945	Down	8.12742e-13	2.91996e-11
ARHGAP22	NM_021226.2	2.19428	Up	6.84771e-12	1.87323e-10
LOC643007	XM_938089.2	2.19413	Up	1.44012e-12	4.74448e-11
DKFZp761P0423	XM_291277.4	2.19348	Up	1.53774e-08	1.78494e-07
GLB1	NM_000404.1	2.1931	Up	1.42586e-14	1.02893e-12
AOAH	NM_001637.1	2.19276	Up	2.53226e-10	4.47273e-09
KRT80	NM_182507.2	2.19202	Up	3.39854e-11	7.69828e-10
TMEM180	NM_024789.3	2.19181	Up	1.44012e-12	4.74448e-11
LEF1	NM_016269.2	2.19161	Up	6.50476e-07	5.32255e-06
MYL9	NM_006097.3	2.19142	Down	1.172e-10	2.26432e-09
PARP15	NM_152615.1	2.19139	Up	8.93397e-10	1.3824e-08
TIMP1	NM_003254.2	2.19071	Up	2.31703e-13	1.00837e-11
ZNF395	NM_018660.2	2.18933	Down	1.18822e-15	3.24566e-13
ZAK	NM_016653.2	2.18893	Down	3.59054e-08	3.85503e-07
THSD7B	NM_001080427.1	2.18804	Down	4.0238e-05	0.000213128
COL6A3	NM_004369.2	2.18792	Up	4.07282e-07	3.49326e-06
WFS1	NM_006005.2	2.18696	Down	6.2886e-09	7.97862e-08
ETS1	NM_005238.2	2.18686	Up	5.19703e-11	1.11314e-09
GALC	NM_001037525.1	2.18479	Up	6.84771e-12	1.87323e-10
NCAPG	NM_022346.3	2.18326	Up	2.05003e-08	2.31788e-07
ZNF654	NM_018293.2	2.18312	Down	2.36261e-08	2.63695e-07
FBXO32	NM_148177.1	2.18312	Down	6.39606e-11	1.328e-09
GDF11	NM_005811.2	2.18286	Up	9.89395e-09	1.19645e-07
LOC606724	NR_002454.2	2.18258	Up	9.16074e-07	7.26166e-06
AGRP	NM_007316.1	2.18228	Up	2.71954e-08	2.99607e-07
	BX095522	2.18176	Down	0.00142711	0.00482695
UPF2	NM_015542.2	2.18172	Down	8.31753e-15	6.68802e-13
OCA2	NM_000275.1	2.18155	Down	2.53226e-10	4.47273e-09
TLE1	NM_005077.3	2.1805	Down	7.96107e-14	4.23702e-12
ECM1	NM_004425.2	2.18009	Up	6.03615e-13	2.26776e-11
PPP2R5E	NM_006246.2	2.17919	Down	1.18822e-15	3.24566e-13
SEC14L5	NM_014692.1	2.1786	Down	8.31753e-15	6.68802e-13
TMEM16C	NM_031418.1	2.17784	Down	1.3939e-11	3.5054e-10
GRAP	NM_006613.3	2.17783	Up	3.66928e-10	6.21736e-09
HOXA10	NM_018951.3	2.17709	Down	4.75288e-15	4.46319e-13
NTN1	NM_004822.2	2.17689	Down	3.66928e-10	6.21736e-09
VPS13D	NM_015378.2	2.17654	Down	1.65162e-13	7.658e-12
WIPF1	NM_001077269.1	2.17651	Up	9.60402e-11	1.89977e-09
	AF070571	2.17596	Down	2.09629e-10	3.78842e-09
SCN2B	NM_004588.3	2.17474	Down	1.48871e-09	2.16912e-08
KRT16	NM_005557.2	2.17465	Up	1.172e-10	2.26432e-09
CTSH	NM_004390.3	2.17454	Up	7.05028e-08	7.16539e-07
CR1	NM_000651.4	2.17432	Up	1.01168e-05	6.25585e-05
KIAA1324L	NM_152748.2	2.17411	Down	4.1659e-12	1.21589e-10
C20orf24	NM_199483.1	2.17385	Up	2.25762e-14	1.48596e-12
INADL	NM_176878.1	2.1738	Down	4.20903e-11	9.26305e-10
PTPRB	NM_002837.2	2.17228	Down	1.25799e-09	1.87321e-08
CYTL1	NM_018659.2	2.17177	Up	3.59054e-08	3.85503e-07
GLT25D1	NM_024656.2	2.17161	Up	1.172e-10	2.26432e-09
FZD6	NM_003506.2	2.17107	Up	8.04269e-08	8.06805e-07
PACSIN3	NM_016223.3	2.17071	Down	3.66928e-10	6.21736e-09
PIWIL2	NM_018068.2	2.17053	Down	3.66928e-10	6.21736e-09
TGFB1I1	NM_015927.3	2.17042	Down	8.93397e-10	1.3824e-08
ID1	NM_181353.1	2.17029	Down	1.73133e-10	3.19539e-09
RASL11A	NM_206827.1	2.16995	Down	4.20903e-11	9.26305e-10
FBLN5	NM_006329.2	2.16989	Down	1.01168e-05	6.25585e-05
ELF2	NM_006874.2	2.16971	Down	1.18822e-15	3.24566e-13
DBT	NM_001918.2	2.16877	Down	1.18822e-15	3.24566e-13
SIRPA	NM_080792.2	2.16825	Up	4.11848e-08	4.37233e-07
ODC1	NM_002539.1	2.16743	Down	2.37644e-15	2.80795e-13
RNF144	NM_014746.2	2.16732	Down	4.75288e-15	4.46319e-13
FAM129B	NM_022833.2	2.16722	Up	3.56466e-14	2.1666e-12
MAP6	NM_207577.1	2.16711	Down	1.14757e-08	1.36708e-07
C16orf93	NM_001014979.1	2.16663	Up	6.03615e-13	2.26776e-11
FAM110A	NM_001042353.1	2.16631	Up	1.89759e-12	6.07071e-11
EPHA1	NM_005232.3	2.16607	Up	1.75132e-11	4.31085e-10
SH3BGRL2	NM_031469.2	2.16591	Down	1.172e-10	2.26432e-09
	BF996074	2.16465	Down	1.73133e-10	3.19539e-09
PGM2L1	NM_173582.3	2.16262	Up	3.56466e-14	2.1666e-12
PI4K2A	NM_018425.2	2.16261	Up	9.60402e-11	1.89977e-09
ATF3	NM_001040619.1	2.16193	Up	0.000283668	0.00118318
ABHD3	NM_138340.3	2.1612	Up	3.23196e-13	1.33641e-11
ITGAD	NM_005353.2	2.16112	Up	1.65162e-13	7.658e-12
LY6E	NM_002346.1	2.1601	Up	2.84072e-07	2.5227e-06
WWOX	NM_130844.1	2.16005	Down	7.84937e-11	1.58648e-09
SLC6A6	NM_003043.3	2.15986	Up	3.66928e-10	6.21736e-09
MGC18216	XM_927732.1	2.15976	Down	2.19262e-11	5.26456e-10
PTPRF	NM_130440.1	2.15937	Down	2.47981e-12	7.718e-11
AURKA	NM_198434.1	2.15933	Up	3.36757e-09	4.53594e-08
RBP7	NM_052960.1	2.15888	Down	1.43002e-06	1.08557e-05
LOC645236	XM_928275.1	2.1581	Up	5.19703e-11	1.11314e-09
LHX6	NM_199160.2	2.15566	Down	3.68497e-05	0.000197285
MEOX1	NM_001040002.1	2.15556	Down	9.16074e-07	7.26166e-06
TFAP2A	NM_001042425.1	2.15553	Up	1.48871e-09	2.16912e-08
NMNAT3	NM_178177.2	2.1555	Down	8.12742e-13	2.91996e-11
LRCH4	NM_002319.3	2.15533	Up	1.53774e-08	1.78494e-07
IFNGR2	NM_005534.2	2.15471	Up	2.37644e-15	2.80795e-13
TMEM88	NM_203411.1	2.15456	Down	2.45274e-06	1.75792e-05
GZMH	NM_033423.3	2.15392	Up	0.00125135	0.00430841
NFIB	NM_005596.2	2.15359	Down	5.35649e-12	1.5139e-10
GYG2	NM_003918.1	2.15341	Down	5.27036e-10	8.57814e-09
	AK092074	2.1531	Down	1.15257e-13	5.74258e-12
C7orf28B	XM_001126212.1	2.15183	Up	1.73133e-10	3.19539e-09
SCG5	NM_003020.1	2.1517	Up	4.57573e-06	3.08298e-05
PTPLA	NM_014241.3	2.1508	Down	2.71954e-08	2.99607e-07
LST1	NM_205839.1	2.15037	Up	1.04336e-07	1.01828e-06
SEPP1	NM_005410.2	2.14967	Up	1.59534e-06	1.19766e-05
HSD11B1	NM_181755.1	2.1496	Down	1.77844e-06	1.31986e-05
GBA	NM_001005742.1	2.14957	Up	3.56466e-14	2.1666e-12
MSR1	NM_002445.3	2.14787	Up	7.96107e-14	4.23702e-12
MGC4677	NM_052871.3	2.14718	Up	5.19703e-11	1.11314e-09
CLDN11	NM_005602.4	2.14705	Down	1.34805e-07	1.28512e-06
GUSBL2	NM_206910.1	2.14703	Down	1.15257e-13	5.74258e-12
STEAP1	NM_012449.2	2.14662	Up	6.84771e-12	1.87323e-10
C21orf34	NM_001005732.1	2.14606	Down	8.71915e-12	2.31295e-10
	BC017440	2.14603	Down	2.0739e-09	2.92272e-08
ALDH1A1	NM_000689.3	2.14561	Down	3.05156e-10	5.27657e-09
HPRT1	NM_000194.1	2.14545	Up	1.18822e-15	3.24566e-13
ZRANB2	NM_005455.3	2.14526	Down	4.43206e-13	1.74561e-11
DIRC2	NM_032839.1	2.1452	Up	6.03615e-13	2.26776e-11
ADARB1	NM_001033049.1	2.14434	Down	3.56466e-14	2.1666e-12
RALGDS	NM_006266.2	2.14426	Up	3.05156e-10	5.27657e-09
SNTB1	NM_021021.2	2.14292	Up	8.71915e-12	2.31295e-10
KCTD9	NM_017634.2	2.14246	Down	1.06114e-09	1.61372e-08
SLC26A4	NM_000441.1	2.14236	Up	2.31703e-13	1.00837e-11
HNMT	NM_001024074.1	2.14202	Up	6.03615e-13	2.26776e-11
NEXN	NM_144573.3	2.1418	Down	1.01168e-05	6.25585e-05
HLF	NM_002126.4	2.14099	Down	1.32928e-08	1.56348e-07
COLEC12	NM_130386.1	2.14082	Up	6.39606e-11	1.328e-09
PPP2CB	NM_004156.2	2.1395	Up	6.17375e-08	6.34608e-07
MICB	NM_005931.2	2.1395	Up	1.15257e-13	5.74258e-12
	BX538295	2.13806	Up	1.08722e-12	3.73142e-11
C13orf18	NM_025113.1	2.13764	Up	3.66928e-10	6.21736e-09
TGFBR3	NM_003243.2	2.13726	Down	1.42586e-14	1.02893e-12
	BF510052	2.13628	Down	2.20512e-06	1.59908e-05
LOC401052	NM_001008737.1	2.13545	Down	1.44012e-12	4.74448e-11
SRPX	NM_006307.3	2.13507	Down	8.12742e-13	2.91996e-11
	BC040327	2.13476	Down	1.15257e-13	5.74258e-12
CUEDC1	NM_017949.1	2.13437	Down	1.18822e-15	3.24566e-13
	BQ575227	2.13345	Up	2.53226e-10	4.47273e-09
MN1	NM_002430.2	2.13315	Down	2.84072e-07	2.5227e-06
EPB41L3	NM_012307.2	2.1329	Up	4.58443e-07	3.88118e-06
TNFRSF1B	NM_001066.2	2.13225	Up	8.71915e-12	2.31295e-10
PER3	NM_016831.1	2.13194	Down	1.08722e-12	3.73142e-11
MYO5C	NM_018728.2	2.13165	Down	4.43206e-13	1.74561e-11
EFEMP1	NM_004105.3	2.13146	Up	3.94561e-09	5.23107e-08
LOC641978	XM_935752.1	2.13116	Down	1.08722e-12	3.73142e-11
CLUAP1	NM_024793.1	2.13101	Down	1.15257e-13	5.74258e-12
	BM459591	2.13083	Down	1.10457e-11	2.84875e-10
PITPNM1	NM_004910.1	2.13065	Up	1.65162e-13	7.658e-12
	AK130294	2.12985	Down	8.31753e-15	6.68802e-13
LOC653907	XM_936496.2	2.12829	Up	5.27036e-10	8.57814e-09
HM13	NM_178580.1	2.12816	Up	6.39606e-11	1.328e-09
GPC6	NM_005708.2	2.128	Down	1.15257e-13	5.74258e-12
PBX1	NM_002585.1	2.12774	Down	8.31753e-15	6.68802e-13
PHYHD1	NM_174933.2	2.12774	Down	7.32435e-09	9.15145e-08
ATP6V0D1	NM_004691.4	2.12741	Up	3.66928e-10	6.21736e-09
CPEB1	NM_001079534.1	2.12719	Down	6.84771e-12	1.87323e-10
TUBA3D	NM_080386.1	2.12661	Up	2.09629e-10	3.78842e-09
C15orf59	NM_001039614.1	2.1261	Down	2.86975e-09	3.93097e-08
RASGRP2	NM_005825.2	2.12607	Down	6.39606e-11	1.328e-09
NEK6	NM_014397.3	2.12568	Up	5.27036e-10	8.57814e-09
RWDD1	NM_016104.2	2.1256	Down	3.22483e-12	9.71444e-11
LOC255620	XM_173132.4	2.12548	Up	1.25799e-09	1.87321e-08
	BX337332	2.12381	Down	1.42624e-10	2.6906e-09
PGAM4	NM_001029891.2	2.1236	Up	6.03615e-13	2.26776e-11
LOC644538	XM_927661.2	2.12285	Down	1.3939e-11	3.5054e-10
	BC042023	2.12134	Down	1.78592e-05	0.000104002
PLAGL1	NM_001080952.1	2.11965	Up	1.14635e-06	8.89049e-06
KCNMB1	NM_004137.2	2.11865	Down	2.09629e-10	3.78842e-09
PTMA	NM_001099285.1	2.11828	Up	3.59054e-08	3.85503e-07
CKAP2	NM_018204.2	2.11819	Up	9.60402e-11	1.89977e-09
FARP1	NM_005766.2	2.11729	Up	3.56466e-14	2.1666e-12
LSM5	NM_012322.1	2.11676	Up	4.1659e-12	1.21589e-10
CRTAP	NM_006371.3	2.11641	Down	1.42586e-14	1.02893e-12
SORBS2	NM_003603.4	2.1163	Down	5.79361e-07	4.79003e-06
PREX1	NM_020820.3	2.11572	Up	7.84937e-11	1.58648e-09
ZMAT1	NM_001011656.1	2.11566	Down	4.20903e-11	9.26305e-10
OXTR	NM_000916.3	2.1155	Up	1.06114e-09	1.61372e-08
AFAP1L2	NM_001001936.1	2.11546	Down	1.75132e-11	4.31085e-10
DNAJB5	NM_012266.3	2.11538	Down	1.75132e-11	4.31085e-10
C11orf75	NM_020179.1	2.11519	Up	7.50768e-10	1.18098e-08
HPCAL1	NM_134421.1	2.11507	Up	2.0739e-09	2.92272e-08
HM13	NM_178582.1	2.11471	Down	1.15257e-13	5.74258e-12
CYTH1	NM_017456.2	2.11439	Up	1.25799e-09	1.87321e-08
SH3BP1	NM_018957.3	2.11421	Up	1.25799e-09	1.87321e-08
	AK097979	2.1136	Up	9.18245e-06	5.7431e-05
LOC390354	XR_000900.1	2.11315	Up	2.37644e-15	2.80795e-13
FAIM	NM_001033032.1	2.11238	Up	8.71915e-12	2.31295e-10
CD247	NM_198053.1	2.11175	Up	5.79361e-07	4.79003e-06
P2RY5	NM_005767.4	2.1114	Up	6.84771e-12	1.87323e-10
FCRLA	NM_032738.3	2.11093	Up	5.79361e-07	4.79003e-06
FAM162A	NM_014367.3	2.1106	Up	2.25762e-14	1.48596e-12
DTX3L	NM_138287.2	2.11055	Up	5.19703e-11	1.11314e-09
GNRH1	NM_000825.3	2.11044	Down	4.20903e-11	9.26305e-10
	AK092638	2.10998	Down	1.18822e-15	3.24566e-13
RNASE1	NM_198232.1	2.1099	Up	3.02794e-06	2.12797e-05
SPATA18	NM_145263.2	2.1093	Up	5.19703e-11	1.11314e-09
	AW292488	2.10903	Up	7.32435e-09	9.15145e-08
	AL117570	2.10875	Down	3.23196e-13	1.33641e-11
DUSP10	NM_144729.1	2.10875	Up	1.75132e-11	4.31085e-10
SNX21	NM_001042632.1	2.10845	Down	4.43206e-13	1.74561e-11
	AK095472	2.10835	Down	1.42586e-14	1.02893e-12
UGP2	NM_006759.3	2.10821	Down	2.31703e-13	1.00837e-11
LOC440926	NR_002315.1	2.10789	Up	1.18822e-15	3.24566e-13
	AK057981	2.10786	Up	4.20903e-11	9.26305e-10
[truncated: 3,906 more rows]

## Sheet: Femoral
Supplementary file 2. Tab 4. The differentially expressed genes (FDR<0.05) in femoral artery (n=24) in comparison to healthy left internal thoracic artery (LITA) controls (n=28). Genes with FC>±1.5 and FDR<0.05 when comapring atherosclerotic plaques to controls with Wilcoxon signed-rank test are presented.
SYMBOL	ACCESSION	FC	REGULATION	P	FDR
SPP1	NM_001040058.1	105.386	Up	3.16429e-14	1.94619e-11
SPP1	NM_000582.2	99.9283	Up	3.16429e-14	1.94619e-11
MMP9	NM_004994.2	76.92	Up	3.16429e-14	1.94619e-11
MMP12	NM_002426.2	68.3347	Up	3.16429e-14	1.94619e-11
KIAA1881	XM_001130790.1	50.9197	Down	6.60388e-11	2.83025e-09
CIDEC	NM_022094.2	50.1104	Down	3.71108e-10	1.20762e-08
APOD	NM_001647.2	43.8878	Down	3.16429e-14	1.94619e-11
LOC642113	XM_936253.1	38.6608	Up	3.71108e-10	1.20762e-08
MMP7	NM_002423.3	36.2421	Up	3.16429e-14	1.94619e-11
APOC1	NM_001645.3	32.7769	Up	6.32858e-14	1.64175e-11
LOC647450	XM_936518.1	32.4527	Up	2.94121e-10	9.90413e-09
LOC652493	XM_941953.1	32.0702	Up	1.82358e-10	6.61045e-09
ACP5	NM_001611.2	32.0185	Up	3.16429e-14	1.94619e-11
SFRP1	NM_003012.3	29.7302	Down	3.16429e-14	1.94619e-11
PLA2G7	NM_005084.2	28.0177	Up	3.16429e-14	1.94619e-11
MMP12	NM_002426.2	25.4784	Up	1.42646e-10	5.38311e-09
SCARA5	NM_173833.4	23.8321	Down	3.16429e-14	1.94619e-11
CIDEA	NM_001279.2	23.4376	Down	1.69783e-09	4.46436e-08
LOC652694	XM_942302.1	22.1563	Up	1.42646e-10	5.38311e-09
MMP7	NM_002423.3	21.1919	Up	3.16429e-14	1.94619e-11
KIAA1199	NM_018689.1	19.4802	Up	3.16429e-14	1.94619e-11
PLIN	NM_002666.3	18.4738	Down	1.69783e-09	4.46436e-08
OLR1	NM_002543.3	17.0722	Up	1.26572e-13	2.43879e-11
APOE	NM_000041.2	16.3902	Up	3.16429e-14	1.94619e-11
MYOC	NM_000261.1	16.3175	Down	6.32858e-14	1.64175e-11
IGLL1	NM_020070.2	16.0344	Up	1.69783e-09	4.46436e-08
PI16	NM_153370.2	16.0216	Down	3.16429e-14	1.94619e-11
LOC285016	NM_001002919.1	15.9456	Down	3.16429e-14	1.94619e-11
CNTFR	NM_001842.3	15.2248	Down	3.16429e-14	1.94619e-11
ADAMDEC1	NM_014479.2	15.0447	Up	3.16429e-14	1.94619e-11
IFI30	NM_006332.3	14.8032	Up	3.16429e-14	1.94619e-11
TM4SF19	NM_138461.2	14.3092	Up	3.16429e-14	1.94619e-11
IL8	NM_000584.2	14.0466	Up	8.6628e-08	1.42647e-06
HMOX1	NM_002133.1	13.9095	Up	1.26572e-13	2.43879e-11
CXCL14	NM_004887.3	13.6975	Down	1.64983e-08	3.27889e-07
RBPMS2	NM_194272.1	13.1271	Down	9.49287e-13	9.73093e-11
ABCA8	NM_007168.2	12.9078	Down	1.26572e-13	2.43879e-11
SLC16A10	NM_018593.3	12.7616	Up	8.60687e-12	5.32537e-10
LOC399888	XM_941808.2	12.7167	Down	3.16429e-14	1.94619e-11
THRSP	NM_003251.2	12.6801	Down	1.69783e-09	4.46436e-08
RGS1	NM_002922.3	12.6327	Up	3.79715e-13	4.98796e-11
FBLN1	NM_001996.2	12.5371	Down	3.06936e-12	2.36956e-10
FBLN1	NM_006487.2	12.3309	Down	1.38042e-09	3.74752e-08
LOC652102	XM_941434.1	11.9371	Up	7.39807e-08	1.23931e-06
LOC731682	XM_001129369.1	11.8782	Up	0.000114102	0.000844506
IL8	NM_000584.2	11.4189	Up	5.11352e-07	6.85384e-06
CTSZ	NM_001336.2	11.4087	Up	1.26572e-13	2.43879e-11
SLC2A5	NM_003039.1	11.1472	Up	1.18028e-11	6.91577e-10
MYOC	NM_000261.1	10.8755	Down	1.26572e-13	2.43879e-11
LMO3	NM_018640.3	10.702	Down	9.49287e-13	9.73093e-11
	BX095522	10.6001	Down	3.79715e-13	4.98796e-11
MMP11	NM_005940.3	10.5671	Up	3.16429e-14	1.94619e-11
LOC646723	XR_017241.1	10.5494	Up	2.12008e-12	1.78509e-10
SLC16A3	NM_004207.2	10.3328	Up	3.16429e-14	1.94619e-11
ADORA3	NM_001081976.1	10.2698	Up	1.42393e-12	1.32508e-10
COL11A1	NM_001854.3	10.1311	Up	1.42646e-10	5.38311e-09
C15orf48	NM_032413.2	10.0894	Up	3.16429e-14	1.94619e-11
RGS7BP	NM_001029875.1	9.65123	Down	3.16429e-14	1.94619e-11
POSTN	NM_006475.1	9.45002	Up	3.16429e-14	1.94619e-11
ACTA1	NM_001100.3	9.19528	Down	3.85788e-07	5.35319e-06
ATP1A2	NM_000702.2	9.04841	Down	6.32858e-14	1.64175e-11
AQP7P2	NR_002823.1	8.94372	Down	4.66163e-10	1.4646e-08
THBS1	NM_003246.2	8.91972	Up	1.26572e-13	2.43879e-11
CA2	NM_000067.1	8.55967	Up	2.12008e-12	1.78509e-10
SLAMF8	NM_020125.2	8.49449	Up	3.16429e-14	1.94619e-11
PNKD	NM_022572.2	8.41774	Up	6.32858e-14	1.64175e-11
NPL	NM_030769.1	8.1485	Up	3.16429e-14	1.94619e-11
C6	NM_000065.1	8.07275	Down	1.18028e-11	6.91577e-10
PPP1R1A	NM_006741.2	8.01795	Down	3.16429e-14	1.94619e-11
BTC	NM_001729.1	8.01186	Down	3.16429e-14	1.94619e-11
CILP	NM_003613.2	7.97609	Down	1.3775e-07	2.14578e-06
CCL4L2	NM_207007.2	7.91917	Up	6.60388e-11	2.83025e-09
CILP	NM_003613.2	7.91549	Down	2.50099e-06	2.80861e-05
GYG2	NM_003918.2	7.87049	Down	5.36831e-08	9.31725e-07
PLA2G2A	NM_000300.2	7.85021	Down	9.65466e-09	2.0383e-07
TCEAL2	NM_080390.3	7.82859	Down	3.06936e-12	2.36956e-10
AOX1	NM_001159.3	7.80034	Down	2.215e-13	3.44e-11
NPL	NM_030769.1	7.79253	Up	3.79715e-13	4.98796e-11
PLAUR	NM_001005376.1	7.73341	Up	1.18028e-11	6.91577e-10
CAPZA1	NM_006135.1	7.63015	Up	1.38042e-09	3.74752e-08
LILRB4	NM_001081438.1	7.62948	Up	3.79715e-13	4.98796e-11
CXCR4	NM_003467.2	7.61358	Up	4.56103e-08	8.05613e-07
ITGAX	NM_000887.3	7.60968	Up	2.215e-13	3.44e-11
MATK	NM_139354.2	7.59828	Up	3.16429e-14	1.94619e-11
TNMD	NM_022144.1	7.59689	Down	2.12008e-12	1.78509e-10
MRAP	NM_178817.3	7.57941	Down	2.54564e-09	6.35534e-08
SCG2	NM_003469.3	7.53949	Up	3.16429e-14	1.94619e-11
AQP7P2	XR_001073.1	7.5169	Down	1.69783e-09	4.46436e-08
IL1RN	NM_173843.1	7.46988	Up	1.18028e-11	6.91577e-10
IGJ	NM_144646.2	7.36591	Up	4.44449e-07	6.063e-06
KYNU	NM_003937.2	7.2564	Up	3.16429e-14	1.94619e-11
CXCR4	NM_001008540.1	7.25521	Up	3.79715e-13	4.98796e-11
HLA-DQA1	XM_936128.2	7.15606	Up	6.32858e-14	1.64175e-11
MAPK13	NM_002754.3	7.15282	Up	6.32858e-14	1.64175e-11
KCNK17	NM_031460.3	7.06505	Down	6.01215e-13	6.85105e-11
HS3ST2	NM_006043.1	7.00625	Up	3.79715e-13	4.98796e-11
CALB2	NM_007088.2	7.00094	Down	1.60281e-07	2.45475e-06
LAPTM5	NM_006762.1	6.98825	Up	3.16429e-14	1.94619e-11
POSTN	NM_006475.1	6.97421	Up	3.16429e-14	1.94619e-11
FPR3	NM_002030.3	6.92827	Up	6.32858e-14	1.64175e-11
LOC651751	XM_940969.1	6.90416	Up	1.11861e-09	3.11881e-08
RTN1	NM_206852.1	6.8972	Down	1.69783e-09	4.46436e-08
	AA302842	6.85184	Up	1.26572e-13	2.43879e-11
LOC387934	XM_937508.2	6.82276	Up	3.79715e-13	4.98796e-11
TM4SF19	XM_001134247.1	6.7582	Up	6.32858e-14	1.64175e-11
TMEM200A	NM_052913.2	6.6754	Up	3.16429e-14	1.94619e-11
TSHZ2	NM_173485.4	6.63391	Down	7.27312e-10	2.14367e-08
PTCHD1	NM_173495.2	6.61068	Down	1.42393e-12	1.32508e-10
HIF1A	NM_181054.1	6.59794	Up	3.06936e-12	2.36956e-10
LUM	NM_002345.3	6.59678	Up	1.60746e-11	8.90209e-10
SEMA3E	NM_012431.1	6.58554	Down	2.215e-13	3.44e-11
SPON1	NM_006108.2	6.52806	Down	1.38297e-08	2.80007e-07
PLD5	NM_152666.1	6.51689	Down	2.89533e-11	1.4418e-09
SDS	NM_006843.2	6.49403	Up	3.16429e-14	1.94619e-11
HLA-DRB4	NM_021983.4	6.44199	Up	1.1094e-10	4.36392e-09
CYP2S1	NM_030622.6	6.35986	Up	3.16429e-14	1.94619e-11
OSM	NM_020530.3	6.32837	Up	1.11861e-09	3.11881e-08
MMP13	NM_002427.2	6.29104	Up	9.03658e-10	2.5815e-08
ADH1C	NM_000669.3	6.25738	Down	1.26572e-13	2.43879e-11
LOC731486	XM_001133149.1	6.23853	Up	3.16429e-14	1.94619e-11
ECGF1	NM_001953.2	6.21659	Up	3.16429e-14	1.94619e-11
ABCA6	NM_080284.2	6.20091	Down	1.26572e-13	2.43879e-11
TIMD4	NM_138379.1	6.18752	Up	1.01273e-07	1.63659e-06
SLC11A1	NM_000578.3	6.17999	Up	8.60687e-12	5.32537e-10
SGK	NM_005627.2	6.16592	Up	1.42393e-12	1.32508e-10
ANKRD33	NM_182608.2	6.16442	Up	6.32858e-14	1.64175e-11
MSR1	NM_138715.1	6.15628	Up	7.27312e-10	2.14367e-08
CD86	NM_006889.3	6.13792	Up	3.16429e-14	1.94619e-11
HAVCR2	NM_032782.3	6.09506	Up	1.26572e-13	2.43879e-11
CD52	NM_001803.2	6.08573	Up	9.49287e-13	9.73093e-11
PHLDA1	NM_007350.3	6.0563	Up	9.03658e-10	2.5815e-08
SNX10	NM_013322.2	6.03913	Up	6.32858e-14	1.64175e-11
FNDC1	NM_032532.1	6.01328	Up	4.39837e-12	3.14461e-10
	BX355045	5.99871	Down	9.49287e-13	9.73093e-11
FBP1	NM_000507.2	5.98554	Up	6.32858e-14	1.64175e-11
GRIA2	NM_000826.2	5.98072	Down	6.67925e-09	1.47413e-07
F10	NM_000504.3	5.97633	Down	3.16429e-14	1.94619e-11
GPR81	NM_032554.2	5.95945	Down	3.16429e-14	1.94619e-11
CHST13	NM_152889.1	5.92709	Up	4.39837e-12	3.14461e-10
SLC14A1	NM_015865.2	5.87177	Up	2.54564e-09	6.35534e-08
FERMT3	NM_031471.4	5.8451	Up	3.16429e-14	1.94619e-11
MAP1B	NM_005909.3	5.82958	Down	1.18204e-07	1.87207e-06
PLCB4	NM_000933.2	5.77309	Down	3.16429e-14	1.94619e-11
TLR1	NM_003263.3	5.75425	Up	9.49287e-13	9.73093e-11
RYR3	NM_001036.2	5.75142	Down	1.1094e-10	4.36392e-09
ACADL	NM_001608.2	5.74814	Down	4.39837e-12	3.14461e-10
OSCAR	NM_130771.3	5.73742	Up	2.215e-13	3.44e-11
CCL3	NM_002983.1	5.73204	Up	7.27312e-10	2.14367e-08
HLA-DRB6	NR_001298.1	5.72588	Up	4.09594e-06	4.39107e-05
VCAM1	NM_001078.2	5.70662	Up	3.79715e-13	4.98796e-11
LAMP3	NM_014398.2	5.68685	Up	3.79715e-13	4.98796e-11
CTHRC1	NM_138455.2	5.67516	Up	2.32196e-10	8.10086e-09
MGST1	NM_145792.1	5.64566	Down	1.60746e-11	8.90209e-10
MGST1	NM_020300.3	5.64386	Down	3.06936e-12	2.36956e-10
TTYH3	NM_025250.2	5.62273	Up	3.16429e-14	1.94619e-11
ADAMDEC1	NM_014479.2	5.60351	Up	1.26572e-13	2.43879e-11
SLC7A10	NM_019849.1	5.59688	Down	1.01273e-07	1.63659e-06
CCL4L1	NM_001001435.2	5.5938	Up	2.76707e-08	5.17382e-07
CXCL16	NM_022059.1	5.59065	Up	6.32858e-14	1.64175e-11
CCR1	NM_001295.2	5.58731	Up	3.06936e-12	2.36956e-10
AGTR1	NM_004835.3	5.57772	Down	6.60388e-11	2.83025e-09
HLA-DRB4	NM_021983.4	5.55953	Up	0.00227734	0.0116581
LOC649362	XM_943669.1	5.52965	Up	5.05337e-11	2.28601e-09
CYP4B1	NM_000779.2	5.52577	Down	3.16429e-14	1.94619e-11
SRL	NM_001098814.1	5.5115	Down	5.83464e-10	1.77315e-08
EMR2	NM_152916.1	5.43748	Up	1.42393e-12	1.32508e-10
FCGR1B	NM_001017986.1	5.43568	Up	2.54564e-09	6.35534e-08
PRDM1	NM_001198.2	5.42588	Up	3.16429e-14	1.94619e-11
KLK4	NM_004917.3	5.41605	Up	6.32858e-14	1.64175e-11
CD68	NM_001251.1	5.40322	Up	3.16429e-14	1.94619e-11
LY86	NM_004271.3	5.39623	Up	6.32858e-14	1.64175e-11
SELE	NM_000450.1	5.38732	Up	3.62636e-06	3.93351e-05
CCL3L1	NM_021006.4	5.38728	Up	9.65466e-09	2.0383e-07
FAM49B	NM_016623.3	5.38704	Up	9.03658e-10	2.5815e-08
OSCAR	NM_133169.2	5.35516	Up	6.60388e-11	2.83025e-09
C1QC	NM_172369.2	5.34218	Up	6.17037e-12	4.08449e-10
CD48	NM_001778.2	5.34196	Up	8.58789e-11	3.51819e-09
GGTA1	NR_003191.1	5.34053	Down	6.01215e-13	6.85105e-11
THBS4	NM_003248.3	5.33164	Down	5.11352e-07	6.85384e-06
CD300A	NM_007261.2	5.32804	Up	2.12008e-12	1.78509e-10
ABCA9	NM_080283.3	5.30947	Down	1.26572e-13	2.43879e-11
AGTR1	NM_000685.4	5.30913	Down	4.66163e-10	1.4646e-08
VCAM1	NM_001078.2	5.30443	Up	3.16429e-14	1.94619e-11
HAMP	NM_021175.2	5.29197	Up	8.60687e-12	5.32537e-10
IL7R	XM_937367.1	5.28128	Up	5.05337e-11	2.28601e-09
FYB	NM_001465.3	5.28014	Up	9.49287e-13	9.73093e-11
TDO2	NM_005651.1	5.27834	Up	3.16429e-14	1.94619e-11
C5AR1	NM_001736.3	5.27735	Up	1.26572e-13	2.43879e-11
TSPAN8	NM_004616.2	5.26375	Down	6.17037e-12	4.08449e-10
MEGF10	NM_032446.1	5.22943	Up	1.60746e-11	8.90209e-10
MUSTN1	NM_205853.2	5.22032	Down	1.15675e-08	2.38574e-07
PARVG	NM_022141.4	5.20782	Up	1.26572e-13	2.43879e-11
	AK123741	5.19412	Up	3.16429e-14	1.94619e-11
GPC3	NM_004484.2	5.15752	Down	3.10392e-09	7.53836e-08
CXCL10	NM_001565.2	5.15085	Up	1.1094e-10	4.36392e-09
CD83	NM_001040280.1	5.14246	Up	5.05337e-11	2.28601e-09
LEP	NM_000230.1	5.14148	Down	2.08217e-09	5.33007e-08
GSN	NM_000177.3	5.13844	Down	1.64983e-08	3.27889e-07
LOC649143	XM_944822.1	5.12851	Up	1.01148e-06	1.25922e-05
KRT17	NM_000422.1	5.10874	Up	2.54564e-09	6.35534e-08
SLC19A3	NM_025243.3	5.08901	Down	3.2747e-08	6.00451e-07
PPP1R12B	NM_032103.1	5.05618	Down	5.53548e-09	1.24961e-07
LOC652775	XM_942419.1	5.04725	Up	3.83993e-05	0.000320559
SLCO2B1	NM_007256.2	5.0468	Up	3.16429e-14	1.94619e-11
TYROBP	NM_003332.2	5.04267	Up	3.16429e-14	1.94619e-11
DES	NM_001927.3	5.04066	Down	2.54564e-09	6.35534e-08
IGSF21	NM_032880.2	5.03618	Up	6.17037e-12	4.08449e-10
REEP1	NM_022912.1	4.98835	Down	8.60687e-12	5.32537e-10
CD68	NM_001251.2	4.97404	Up	1.38297e-08	2.80007e-07
CCL5	NM_002985.2	4.95425	Up	1.18028e-11	6.91577e-10
PLAUR	NM_002659.2	4.93604	Up	2.89533e-11	1.4418e-09
ADAM8	NM_001109.3	4.92862	Up	5.05337e-11	2.28601e-09
SLAMF6	NM_052931.3	4.91812	Up	6.01215e-13	6.85105e-11
CLDN11	NM_005602.4	4.9064	Down	3.10392e-09	7.53836e-08
FTHL3	NR_002201.1	4.89742	Up	3.06936e-12	2.36956e-10
HOXA5	NM_019102.2	4.89737	Down	6.32858e-14	1.64175e-11
MYH11	NM_001040114.1	4.897	Down	1.26572e-13	2.43879e-11
SLC7A5	NM_003486.5	4.85995	Up	3.8683e-08	6.9556e-07
LYZ	NM_000239.1	4.85984	Up	5.11352e-07	6.85384e-06
ESM1	NM_007036.2	4.85145	Up	1.82358e-10	6.61045e-09
CD69	NM_001781.1	4.8418	Up	2.54564e-09	6.35534e-08
SLA	NM_006748.1	4.84005	Up	2.16438e-11	1.12927e-09
CECR1	NM_177405.1	4.83815	Up	3.16429e-14	1.94619e-11
IRF8	NM_002163.2	4.83456	Up	2.215e-13	3.44e-11
CD68	NM_001251.2	4.83228	Up	3.16429e-14	1.94619e-11
DUSP26	NM_024025.1	4.826	Down	3.16429e-14	1.94619e-11
FTHL11	NR_002204.1	4.82431	Up	1.26572e-13	2.43879e-11
C5orf46	NM_206966.2	4.79637	Up	4.57658e-09	1.05757e-07
FLJ20273	NM_019027.1	4.77431	Up	3.16429e-14	1.94619e-11
SORBS1	NM_015385.2	4.76807	Down	5.83464e-10	1.77315e-08
FABP5	NM_001444.1	4.74345	Up	2.94121e-10	9.90413e-09
PRND	NM_012409.2	4.73315	Up	1.42646e-10	5.38311e-09
HLA-DMB	NM_002118.3	4.72479	Up	3.16429e-14	1.94619e-11
ITGB2	NM_000211.1	4.71176	Up	3.16429e-14	1.94619e-11
CDH2	NM_001792.2	4.70072	Up	2.5026e-07	3.64698e-06
LOC402644	XM_938297.1	4.69539	Up	1.15508e-06	1.41598e-05
LOC401845	XM_377426.1	4.69104	Up	1.4661e-05	0.000136556
LEFTY2	NM_003240.2	4.69057	Down	2.32196e-10	8.10086e-09
PAPSS1	NM_005443.4	4.68735	Up	1.60281e-07	2.45475e-06
H19	NR_002196.1	4.68203	Down	2.08217e-09	5.33007e-08
FZD3	NM_017412.2	4.68179	Down	3.83512e-11	1.82748e-09
PLAU	NM_002658.2	4.68123	Up	3.16429e-14	1.94619e-11
ALDH1L1	NM_012190.2	4.67776	Down	1.42393e-12	1.32508e-10
LGR6	NM_001017404.1	4.6718	Down	6.32858e-14	1.64175e-11
CD84	NM_003874.1	4.65754	Up	2.54564e-09	6.35534e-08
SLC38A6	NM_153811.1	4.62413	Up	2.16438e-11	1.12927e-09
LOC653879	XM_936226.1	4.62005	Down	3.10392e-09	7.53836e-08
LPAR5	NM_020400.4	4.61376	Up	1.42646e-10	5.38311e-09
NDUFA4L2	NM_020142.3	4.60307	Up	2.215e-13	3.44e-11
ANGPTL5	NM_178127.2	4.58634	Down	2.16438e-11	1.12927e-09
GZMK	NM_002104.2	4.58104	Up	1.42646e-10	5.38311e-09
TNC	NM_002160.2	4.57493	Up	1.38042e-09	3.74752e-08
SAMSN1	NM_022136.3	4.56649	Up	2.215e-13	3.44e-11
CD6	NM_006725.2	4.54933	Up	5.05337e-11	2.28601e-09
PRICKLE1	NM_153026.1	4.549	Down	4.66163e-10	1.4646e-08
SLCO2B1	NM_007256.2	4.54863	Up	6.01215e-13	6.85105e-11
CCL3L3	NM_001001437.3	4.53295	Up	5.05337e-11	2.28601e-09
CRTAC1	NM_018058.4	4.5228	Up	2.16033e-07	3.20297e-06
C3	NM_000064.1	4.52247	Down	1.01273e-07	1.63659e-06
LOC644330	XR_017492.1	4.52155	Up	2.54564e-09	6.35534e-08
MAPK4	NM_002747.3	4.51856	Down	1.11861e-09	3.11881e-08
CA2	NM_000067.1	4.51388	Up	6.17037e-12	4.08449e-10
C9orf58	NM_001002260.1	4.51141	Down	3.10392e-09	7.53836e-08
	BX648964	4.50985	Down	3.2747e-08	6.00451e-07
KYNU	NM_001032998.1	4.5016	Up	2.16438e-11	1.12927e-09
PHGDH	NM_006623.2	4.49226	Down	9.49287e-13	9.73093e-11
EBI2	NM_004951.3	4.48355	Up	8.58789e-11	3.51819e-09
	X00437	4.477	Up	4.39837e-12	3.14461e-10
ITGB2	NM_000211.2	4.47662	Up	6.32858e-14	1.64175e-11
SORBS1	NM_001034954.1	4.47616	Down	3.16429e-14	1.94619e-11
PLAUR	NM_001005376.1	4.47376	Up	6.01215e-13	6.85105e-11
CCL2	NM_002982.3	4.46996	Up	6.67925e-09	1.47413e-07
PEG3	NM_006210.1	4.46962	Down	3.79715e-13	4.98796e-11
OSR1	NM_145260.2	4.46612	Down	2.16438e-11	1.12927e-09
ANPEP	NM_001150.1	4.45189	Up	1.82358e-10	6.61045e-09
DNASE2B	NM_021233.2	4.44626	Up	2.12008e-12	1.78509e-10
CALD1	NM_033138.2	4.44615	Down	3.16429e-14	1.94619e-11
SRGN	NM_002727.2	4.44176	Up	6.17037e-12	4.08449e-10
CD300LF	NM_139018.2	4.41584	Up	2.16438e-11	1.12927e-09
HOXA2	NM_006735.3	4.41217	Down	3.16429e-14	1.94619e-11
CTSB	NM_001908.3	4.40222	Up	3.16429e-14	1.94619e-11
MELK	NM_014791.2	4.39179	Up	5.05337e-11	2.28601e-09
LOC649366	XM_938439.1	4.3909	Up	1.86219e-07	2.80528e-06
SEZ6L2	NM_201575.1	4.38629	Up	3.16429e-14	1.94619e-11
CD163	NM_203416.2	4.38466	Up	3.7738e-09	8.92488e-08
	AL109696	4.35878	Down	8.60687e-12	5.32537e-10
ODZ3	NM_001080477.1	4.35655	Down	9.03658e-10	2.5815e-08
RPLP1	NM_001003.2	4.35504	Up	0.00196799	0.010308
CD83	NM_004233.3	4.34483	Up	2.32196e-10	8.10086e-09
FREM1	NM_144966.4	4.34194	Down	3.16429e-14	1.94619e-11
CTSD	NM_001909.3	4.34019	Up	1.1094e-10	4.36392e-09
TUBB3	NM_006086.2	4.3377	Up	3.79715e-13	4.98796e-11
CNTN3	NM_020872.1	4.33241	Down	6.32858e-14	1.64175e-11
HLA-DQB1	NM_002123.2	4.33215	Up	1.60281e-07	2.45475e-06
PALM	NM_002579.2	4.32613	Down	5.83464e-10	1.77315e-08
G3BP1	NM_005754.2	4.32473	Up	2.83372e-06	3.14462e-05
C3AR1	NM_004054.2	4.32257	Up	5.05337e-11	2.28601e-09
ANKRD1	NM_014391.2	4.32084	Up	9.03658e-10	2.5815e-08
FBLN1	NM_006486.2	4.31499	Down	5.83464e-10	1.77315e-08
PLIN2	NM_001122.2	4.31315	Up	1.1094e-10	4.36392e-09
TMEM158	NM_015444.2	4.3095	Up	2.215e-13	3.44e-11
SYK	NM_003177.3	4.30651	Up	5.05337e-11	2.28601e-09
SLC2A3	NM_006931.1	4.30378	Up	1.18204e-07	1.87207e-06
CD163	NM_004244.4	4.30322	Up	6.17037e-12	4.08449e-10
LGI1	NM_005097.1	4.29601	Down	3.79715e-13	4.98796e-11
VIT	NM_053276.2	4.29437	Down	8.60687e-12	5.32537e-10
HSD11B1	NM_005525.2	4.29335	Down	9.49287e-13	9.73093e-11
LOC643007	XM_938089.2	4.28106	Up	0.00107317	0.00610374
PLEK	NM_002664.1	4.27067	Up	1.26572e-13	2.43879e-11
CAST	NM_001042443.1	4.27037	Down	9.03658e-10	2.5815e-08
UBN2	NM_173569.2	4.25935	Down	1.96416e-08	3.82022e-07
DDX17	NM_006386.3	4.25205	Down	4.56103e-08	8.05613e-07
SERPINE1	NM_000602.1	4.25189	Up	1.60746e-11	8.90209e-10
LCP1	NM_002298.2	4.24685	Up	1.26572e-13	2.43879e-11
FCGR2A	NM_021642.2	4.24368	Up	6.01215e-13	6.85105e-11
LYZ	NM_000239.1	4.21182	Up	3.16429e-14	1.94619e-11
CD74	NM_001025159.1	4.20473	Up	2.54564e-09	6.35534e-08
NPY5R	NM_006174.2	4.2029	Down	1.26572e-13	2.43879e-11
RGS16	NM_002928.2	4.20188	Up	3.8683e-08	6.9556e-07
LOC642678	XM_926130.1	4.20131	Down	1.15675e-08	2.38574e-07
LAMA2	NM_001079823.1	4.20045	Down	2.12008e-12	1.78509e-10
BCAT1	NM_005504.4	4.19913	Up	1.26572e-13	2.43879e-11
HLA-DRB3	NM_022555.3	4.19837	Up	3.83512e-11	1.82748e-09
IL1RN	NM_173842.1	4.1886	Up	2.16033e-07	3.20297e-06
LIPA	NM_000235.2	4.18305	Up	2.12008e-12	1.78509e-10
GK	NM_203391.1	4.18117	Up	6.01215e-13	6.85105e-11
GDF10	NM_004962.2	4.18001	Down	3.10392e-09	7.53836e-08
CNTN4	NM_175612.1	4.17718	Down	1.96416e-08	3.82022e-07
SLC7A7	NM_003982.2	4.17359	Up	1.26572e-13	2.43879e-11
ABCC3	NM_003786.2	4.16704	Up	2.89533e-11	1.4418e-09
CXCL9	NM_002416.1	4.14922	Up	3.34422e-07	4.72085e-06
KCNA5	NM_002234.2	4.13149	Down	6.17037e-12	4.08449e-10
FTHL2	NR_002200.1	4.12648	Up	6.60388e-11	2.83025e-09
SMTN	NM_006932.3	4.11675	Down	2.215e-13	3.44e-11
RN7SK	NR_001445.1	4.11488	Down	3.10392e-09	7.53836e-08
VCAM1	NM_080682.1	4.10943	Up	3.71108e-10	1.20762e-08
ANXA2P1	NR_001562.1	4.10291	Up	1.3775e-07	2.14578e-06
PODN	NM_153703.3	4.10262	Down	1.82358e-10	6.61045e-09
CCL5	NM_002985.2	4.10235	Up	1.38042e-09	3.74752e-08
CD14	NM_000591.2	4.10035	Up	1.26572e-13	2.43879e-11
GSTM5	NM_000851.2	4.09793	Down	2.08217e-09	5.33007e-08
OTC	NM_000531.3	4.0963	Down	4.39837e-12	3.14461e-10
WTIP	NM_001080436.1	4.08557	Down	1.82358e-10	6.61045e-09
SIGLEC10	NM_033130.2	4.08133	Up	1.18028e-11	6.91577e-10
SERPINA1	NM_001002235.1	4.08122	Up	2.89533e-11	1.4418e-09
CD2	NM_001767.2	4.07895	Up	1.60746e-11	8.90209e-10
LHFPL2	NM_005779.1	4.07245	Up	3.16429e-14	1.94619e-11
PTMA	NM_001099285.1	4.07085	Up	0.000477019	0.00298932
C1QB	NM_000491.3	4.06796	Up	6.17037e-12	4.08449e-10
LDOC1	NM_012317.2	4.06741	Down	2.215e-13	3.44e-11
RUNX3	NM_004350.2	4.06173	Up	2.215e-13	3.44e-11
LAMA2	NM_000426.3	4.0507	Down	8.58789e-11	3.51819e-09
CYBA	NM_000101.2	4.04769	Up	7.27312e-10	2.14367e-08
NRIP3	NM_020645.1	4.03411	Up	5.83464e-10	1.77315e-08
	AK094929	4.03387	Down	1.42646e-10	5.38311e-09
SPI1	NM_001080547.1	4.02832	Up	1.18028e-11	6.91577e-10
MYO5A	NM_000259.2	4.02668	Up	9.49287e-13	9.73093e-11
ALOX5	XM_001127464.1	4.02471	Up	9.49287e-13	9.73093e-11
SLC16A6	NM_004694.3	4.01684	Up	2.94121e-10	9.90413e-09
CD37	NM_001774.1	4.01126	Up	9.49287e-13	9.73093e-11
CD8A	NM_171827.2	4.009	Up	9.49287e-13	9.73093e-11
FCGR1B	NM_001004340.1	4.00727	Up	2.94121e-10	9.90413e-09
GK	NM_000167.3	4.00056	Up	9.49287e-13	9.73093e-11
RNASE6	NM_005615.4	3.99235	Up	3.79715e-13	4.98796e-11
IL1B	NM_000576.2	3.99118	Up	1.64983e-08	3.27889e-07
ST14	NM_021978.2	3.98936	Up	3.79715e-13	4.98796e-11
GNA15	NM_002068.1	3.98846	Up	1.26572e-13	2.43879e-11
BCHE	NM_000055.1	3.98136	Down	8.03939e-09	1.73717e-07
ANKRD20A1	NM_032250.1	3.98089	Down	9.49287e-13	9.73093e-11
GAS1	NM_002048.1	3.98031	Down	1.69783e-09	4.46436e-08
CHRNA1	NM_001039523.1	3.97945	Up	4.66163e-10	1.4646e-08
MSR1	NM_138716.2	3.97582	Up	3.2747e-08	6.00451e-07
GZMB	NM_004131.3	3.97541	Up	3.8683e-08	6.9556e-07
COL4A6	NM_001847.2	3.96753	Down	7.27312e-10	2.14367e-08
CTSS	NM_004079.3	3.96628	Up	2.215e-13	3.44e-11
NLGN4X	NM_020742.2	3.96496	Up	1.15675e-08	2.38574e-07
FCGR1A	NM_000566.2	3.963	Up	1.1094e-10	4.36392e-09
ART3	NM_001179.3	3.96157	Down	2.12008e-12	1.78509e-10
SVIL	NM_003174.3	3.95831	Down	3.16429e-14	1.94619e-11
CKS2	NM_001827.1	3.95684	Up	1.60746e-11	8.90209e-10
CA12	NM_001218.3	3.95652	Up	6.01215e-13	6.85105e-11
CTSB	NM_147780.2	3.95381	Up	3.83512e-11	1.82748e-09
CD163	NM_203416.1	3.95138	Up	6.60388e-11	2.83025e-09
TRA1P2	XR_000203.3	3.9496	Up	1.42646e-10	5.38311e-09
STS-1	NM_032873.3	3.94928	Up	6.01215e-13	6.85105e-11
KCNMA1	NM_001014797.1	3.94649	Down	3.16429e-14	1.94619e-11
	AK123847	3.94187	Down	3.16429e-14	1.94619e-11
FMO2	NM_001460.2	3.93224	Down	3.16429e-14	1.94619e-11
TBXAS1	NM_001061.2	3.93149	Up	1.18028e-11	6.91577e-10
ATP1B1	NM_001677.3	3.92663	Up	8.60687e-12	5.32537e-10
FAM129A	NM_052966.2	3.92584	Down	3.79715e-13	4.98796e-11
CAMK2N1	NM_018584.5	3.92271	Down	1.26572e-13	2.43879e-11
CD4	NM_000616.3	3.92237	Up	6.32858e-14	1.64175e-11
TLR7	NM_016562.3	3.92174	Up	8.60687e-12	5.32537e-10
GPAM	NM_020918.3	3.92152	Down	8.58789e-11	3.51819e-09
RASAL3	NM_022904.1	3.92017	Up	3.79715e-13	4.98796e-11
ABCA6	NM_080284.2	3.91865	Down	6.32858e-14	1.64175e-11
KIAA1772	NM_024935.2	3.90315	Down	5.05337e-11	2.28601e-09
LEPR	NM_001003679.1	3.89715	Down	8.60687e-12	5.32537e-10
	AK093878	3.89467	Down	9.03658e-10	2.5815e-08
LAMB1	NM_002291.1	3.89447	Up	9.65466e-09	2.0383e-07
GPR65	NM_003608.2	3.87447	Up	3.06936e-12	2.36956e-10
MS4A7	NM_206938.1	3.86883	Up	3.16429e-14	1.94619e-11
ATF3	NM_001040619.1	3.85824	Up	2.5242e-05	0.0002207
MYOM1	NM_003803.3	3.8569	Down	2.215e-13	3.44e-11
XK	NM_021083.2	3.85627	Down	2.94121e-10	9.90413e-09
C13orf15	NM_014059.2	3.85114	Up	2.08217e-09	5.33007e-08
EMILIN2	NM_032048.2	3.8505	Up	3.16429e-14	1.94619e-11
PCP4	NM_006198.2	3.84464	Down	1.42646e-10	5.38311e-09
PCYOX1	NM_016297.2	3.84254	Down	4.39837e-12	3.14461e-10
ALPL	NM_000478.3	3.83874	Up	5.8665e-06	6.03226e-05
AMPH	NM_001635.2	3.8386	Down	1.82358e-10	6.61045e-09
HSD11B1	NM_181755.1	3.82909	Down	2.215e-13	3.44e-11
RN7SK	NR_001445.1	3.82497	Down	2.20497e-06	2.50772e-05
EVI2A	NM_014210.2	3.81707	Up	1.18028e-11	6.91577e-10
CD8A	NM_171827.2	3.81557	Up	2.12008e-12	1.78509e-10
ABCG1	NM_016818.2	3.81459	Up	6.60388e-11	2.83025e-09
LILRB3	NM_006864.2	3.80938	Up	1.38042e-09	3.74752e-08
ECT2	NM_018098.4	3.80165	Up	1.60746e-11	8.90209e-10
PDPN	NM_001006625.1	3.80101	Up	9.49287e-13	9.73093e-11
LDB3	NM_007078.1	3.80023	Down	1.11861e-09	3.11881e-08
CCL18	NM_002988.2	3.79783	Up	5.05337e-11	2.28601e-09
	BX537823	3.79168	Down	1.26572e-13	2.43879e-11
LRRN4CL	NM_203422.1	3.78513	Down	6.01215e-13	6.85105e-11
CMTM7	NM_181472.1	3.76908	Up	3.16429e-14	1.94619e-11
ARPC3	NM_005719.2	3.76587	Up	1.42393e-12	1.32508e-10
KIAA0101	NM_014736.4	3.76273	Up	1.69783e-09	4.46436e-08
MS4A6A	NM_152851.1	3.76271	Up	1.82358e-10	6.61045e-09
CD53	NM_000560.3	3.75886	Up	1.60746e-11	8.90209e-10
MYO1G	NM_033054.1	3.7583	Up	8.60687e-12	5.32537e-10
FTHL2	NR_002200.1	3.75721	Up	6.01215e-13	6.85105e-11
IL6	NM_000600.1	3.75173	Up	0.000260558	0.00175339
MS4A4A	NM_148975.1	3.74818	Up	3.79715e-13	4.98796e-11
	CR596519	3.74705	Up	2.94121e-10	9.90413e-09
HLA-DRA	NM_019111.3	3.74526	Up	1.26572e-13	2.43879e-11
DMD	NM_004006.1	3.74022	Down	2.94121e-10	9.90413e-09
NETO2	NM_018092.3	3.73965	Up	2.215e-13	3.44e-11
ESM1	NM_007036.3	3.73931	Up	7.76061e-05	0.000599321
GPR137B	NM_003272.1	3.738	Up	2.215e-13	3.44e-11
MTP18	NM_016498.3	3.73321	Up	3.16429e-14	1.94619e-11
SOST	NM_025237.2	3.73264	Down	0.000846794	0.00496205
LOC730995	XM_001130291.1	3.72743	Down	3.7738e-09	8.92488e-08
PILRA	NM_013439.2	3.72657	Up	6.17037e-12	4.08449e-10
NTRK3	NM_001007156.1	3.72474	Down	4.66163e-10	1.4646e-08
CACNB2	NM_201572.1	3.72402	Down	3.16429e-14	1.94619e-11
ZMYND15	NM_032265.1	3.72278	Up	3.06936e-12	2.36956e-10
PTPN22	NM_015967.3	3.71536	Up	1.26572e-13	2.43879e-11
C15orf48	NM_032413.2	3.70899	Up	2.12008e-12	1.78509e-10
	CB135276	3.69737	Down	3.16429e-14	1.94619e-11
SERPINA1	NM_001002236.1	3.69632	Up	1.18028e-11	6.91577e-10
CD3D	NM_001040651.1	3.6958	Up	3.83512e-11	1.82748e-09
LMOD1	NM_012134.2	3.69447	Down	4.39837e-12	3.14461e-10
TIMP4	NM_003256.2	3.69346	Down	1.42646e-10	5.38311e-09
MCTS1	NM_014060.1	3.69228	Up	8.6628e-08	1.42647e-06
HLA-DRB6	NR_001298.1	3.69097	Up	3.79715e-13	4.98796e-11
MAOA	NM_000240.2	3.68619	Down	3.06936e-12	2.36956e-10
STXBP2	NM_006949.1	3.6852	Up	3.79715e-13	4.98796e-11
IL17D	NM_138284.1	3.68502	Down	2.32196e-10	8.10086e-09
CD53	NM_000560.3	3.67907	Up	1.42393e-12	1.32508e-10
ACTN2	NM_001103.1	3.67322	Down	3.16429e-14	1.94619e-11
C5orf23	NM_024563.3	3.67321	Down	3.71108e-10	1.20762e-08
RAPH1	NM_213589.1	3.67122	Up	8.6628e-08	1.42647e-06
C1orf162	NM_174896.2	3.66811	Up	1.60746e-11	8.90209e-10
CSF2RA	NM_172249.1	3.66802	Up	1.1094e-10	4.36392e-09
GPR68	NM_003485.3	3.66767	Up	6.01215e-13	6.85105e-11
LOC652726	XM_942351.2	3.66153	Down	3.2747e-08	6.00451e-07
SOX15	NM_006942.1	3.65664	Down	6.32858e-14	1.64175e-11
KRT14	NM_000526.3	3.65523	Up	5.83464e-10	1.77315e-08
MXRA5	NM_015419.2	3.65286	Up	1.26572e-13	2.43879e-11
DARC	NM_002036.2	3.64419	Down	1.70827e-06	1.99938e-05
CCL13	NM_005408.2	3.64405	Up	1.31753e-06	1.5887e-05
BEX5	NM_001012978.1	3.63946	Down	3.16429e-14	1.94619e-11
KCNAB1	NM_003471.2	3.63291	Down	9.03658e-10	2.5815e-08
OSBPL3	NM_145322.1	3.62849	Up	1.26572e-13	2.43879e-11
RAB9B	NM_016370.1	3.62384	Down	3.16429e-14	1.94619e-11
THY1	NM_006288.2	3.61956	Up	5.05337e-11	2.28601e-09
C19orf59	NM_174918.2	3.61525	Up	5.53548e-09	1.24961e-07
FNDC5	NM_153756.1	3.61417	Down	2.12008e-12	1.78509e-10
VMO1	NM_182566.1	3.60973	Up	1.60746e-11	8.90209e-10
TMSB4X	NM_021109.2	3.60757	Up	9.65466e-09	2.0383e-07
LY96	NM_015364.2	3.60357	Up	6.32858e-14	1.64175e-11
	BX093329	3.60128	Up	2.89533e-11	1.4418e-09
PGM5	NM_021965.3	3.59811	Down	2.215e-13	3.44e-11
CGNL1	NM_032866.3	3.598	Down	3.16429e-14	1.94619e-11
RORB	NM_006914.3	3.59633	Down	9.03658e-10	2.5815e-08
AIF1L	NM_031426.2	3.59279	Down	4.56103e-08	8.05613e-07
TACC2	NM_206861.1	3.58756	Down	1.26572e-13	2.43879e-11
NP	NM_000270.1	3.5859	Up	1.96416e-08	3.82022e-07
RRM2B	NM_015713.3	3.58535	Up	1.64983e-08	3.27889e-07
HLA-DPA1	NM_033554.2	3.58363	Up	1.26572e-13	2.43879e-11
	BC039516	3.57867	Down	3.79715e-13	4.98796e-11
ADAP2	NM_018404.2	3.57223	Up	9.49287e-13	9.73093e-11
JSRP1	NM_144616.2	3.57047	Up	2.5242e-05	0.0002207
FCGBP	NM_003890.1	3.57001	Up	5.83464e-10	1.77315e-08
C6orf105	NM_032744.1	3.56793	Up	3.06936e-12	2.36956e-10
SLC29A4	NM_153247.1	3.5658	Down	4.25592e-05	0.000351026
MAP1B	NM_032010.1	3.56568	Down	6.60388e-11	2.83025e-09
SVEP1	NM_153366.2	3.56312	Down	2.94121e-10	9.90413e-09
PILRA	NM_178273.1	3.56157	Up	3.79715e-13	4.98796e-11
PMP22	NM_000304.2	3.54719	Down	5.53548e-09	1.24961e-07
FTHL12	NR_002205.1	3.54591	Up	5.83464e-10	1.77315e-08
LOC440926	NR_002315.1	3.54432	Up	9.34326e-06	9.14746e-05
DSC2	NM_004949.2	3.54371	Up	6.01215e-13	6.85105e-11
SLIT2	NM_004787.1	3.54314	Down	6.32858e-14	1.64175e-11
ZFPM2	NM_012082.2	3.53985	Down	6.01215e-13	6.85105e-11
ZNF385A	NM_015481.1	3.52798	Up	2.16438e-11	1.12927e-09
SLC16A9	NM_194298.1	3.5213	Down	5.05337e-11	2.28601e-09
CD28	NM_006139.1	3.51576	Up	9.49287e-13	9.73093e-11
SLA	NM_001045557.1	3.51	Up	3.06936e-12	2.36956e-10
SPTBN1	NM_003128.2	3.50592	Down	9.49287e-13	9.73093e-11
AQP9	NM_020980.2	3.50365	Up	7.27312e-10	2.14367e-08
PDGFRL	NM_006207.1	3.50102	Down	4.66163e-10	1.4646e-08
SLPI	NM_003064.2	3.49983	Down	3.79715e-13	4.98796e-11
TBC1D2	NM_018421.2	3.49529	Up	6.32858e-14	1.64175e-11
SDSL	NM_138432.2	3.49412	Up	6.17037e-12	4.08449e-10
TNFRSF21	NM_014452.3	3.49104	Up	4.39837e-12	3.14461e-10
	U79293	3.48917	Down	3.06936e-12	2.36956e-10
FLJ40504	NM_173624.1	3.48864	Up	4.66163e-10	1.4646e-08
CCL3L1	NM_021006.4	3.48769	Up	3.7738e-09	8.92488e-08
CTSK	NM_000396.2	3.48048	Up	3.16429e-14	1.94619e-11
CD3D	NM_000732.4	3.47851	Up	2.94121e-10	9.90413e-09
SLC15A3	NM_016582.1	3.47146	Up	3.16429e-14	1.94619e-11
LIPE	NM_005357.2	3.46934	Down	1.96416e-08	3.82022e-07
NLRP3	NM_001079821.1	3.46704	Up	5.05337e-11	2.28601e-09
CD74	NM_001025159.1	3.46166	Up	6.17037e-12	4.08449e-10
TNFRSF11B	NM_002546.3	3.46082	Up	6.67925e-09	1.47413e-07
MMP28	NM_001032278.1	3.46065	Down	2.12008e-12	1.78509e-10
DOCK2	NM_004946.1	3.45645	Up	9.49287e-13	9.73093e-11
MT1G	NM_005950.1	3.45453	Up	1.82358e-10	6.61045e-09
AMY1A	NM_004038.3	3.45415	Up	1.17252e-05	0.000111675
LOC652377	XR_019346.1	3.45201	Down	2.32196e-10	8.10086e-09
LOC644322	XM_933391.1	3.44975	Down	5.36831e-08	9.31725e-07
PILRA	NM_178272.1	3.44651	Up	1.42646e-10	5.38311e-09
VIPR1	NM_004624.2	3.44629	Down	3.16429e-14	1.94619e-11
ST8SIA4	NM_005668.3	3.44373	Up	3.16429e-14	1.94619e-11
CD300LG	NM_145273.2	3.44092	Down	2.20497e-06	2.50772e-05
IBSP	NM_004967.2	3.44008	Up	5.05337e-11	2.28601e-09
CFD	NM_001928.2	3.44	Down	6.01215e-13	6.85105e-11
CD37	NM_001774.2	3.43899	Up	1.18028e-11	6.91577e-10
MOSC1	NM_022746.2	3.43848	Down	3.79715e-13	4.98796e-11
GDF15	NM_004864.1	3.43635	Up	1.18028e-11	6.91577e-10
PALM	NM_002579.2	3.4348	Down	3.83512e-11	1.82748e-09
GAD1	NM_000817.2	3.42777	Down	7.39807e-08	1.23931e-06
SORBS1	NM_001034954.1	3.42712	Down	3.16429e-14	1.94619e-11
ITGAM	NM_000632.3	3.42443	Up	2.16438e-11	1.12927e-09
NTNG1	NM_014917.2	3.42288	Down	4.39837e-12	3.14461e-10
IL10RA	NM_001558.2	3.41927	Up	3.83512e-11	1.82748e-09
HOXA3	NM_153631.2	3.41897	Down	5.05337e-11	2.28601e-09
BEX2	NM_032621.2	3.4183	Down	6.17037e-12	4.08449e-10
SASH3	NM_018990.2	3.41537	Up	3.06936e-12	2.36956e-10
NLGN4X	NM_020742.2	3.4149	Up	1.96416e-08	3.82022e-07
ETS1	NM_005238.2	3.4127	Up	2.80678e-05	0.00024244
EGR2	NM_000399.2	3.41226	Up	5.53548e-09	1.24961e-07
TCEAL7	NM_152278.2	3.41051	Down	2.08217e-09	5.33007e-08
PIM1	NM_002648.2	3.40467	Up	1.69783e-09	4.46436e-08
HCK	NM_002110.2	3.40465	Up	3.79715e-13	4.98796e-11
OAS2	NM_016817.2	3.39947	Up	5.05337e-11	2.28601e-09
MYOT	NM_006790.1	3.39833	Down	6.32858e-14	1.64175e-11
GARNL3	NM_032293.3	3.39564	Down	3.16429e-14	1.94619e-11
NFE2L3	NM_004289.5	3.39509	Up	5.05337e-11	2.28601e-09
UCP2	NM_003355.2	3.3943	Up	9.49287e-13	9.73093e-11
QPCT	NM_012413.3	3.39086	Up	1.42646e-10	5.38311e-09
SLC22A3	NM_021977.2	3.38953	Down	8.60687e-12	5.32537e-10
APCDD1	NM_153000.3	3.3863	Down	6.17037e-12	4.08449e-10
HLA-DPB1	NM_002121.4	3.38569	Up	1.82358e-10	6.61045e-09
AAK1	NM_014911.3	3.38524	Down	7.76061e-05	0.000599321
MS4A6A	NM_022349.2	3.38129	Up	4.66163e-10	1.4646e-08
FAM49B	NM_016623.3	3.38107	Up	3.83512e-11	1.82748e-09
MN1	NM_002430.2	3.36848	Down	4.66163e-10	1.4646e-08
COL6A3	NM_004369.2	3.36759	Up	8.58789e-11	3.51819e-09
KLRB1	NM_002258.2	3.36569	Up	2.16438e-11	1.12927e-09
UQCRH	NM_006004.1	3.36099	Up	0.000103734	0.000775243
SHISA3	NM_001080505.1	3.35997	Up	7.39807e-08	1.23931e-06
VIT	NM_053276.2	3.35884	Down	8.60687e-12	5.32537e-10
THSD7B	NM_001080427.1	3.3556	Down	1.1094e-10	4.36392e-09
COL3A1	NM_000090.3	3.35305	Up	1.18028e-11	6.91577e-10
CCL3L1	NM_021006.4	3.35304	Up	4.62163e-06	4.88973e-05
CPVL	NM_019029.2	3.35247	Up	5.05337e-11	2.28601e-09
SRPK3	NM_014370.2	3.34947	Down	2.12008e-12	1.78509e-10
HSPE1	NM_002157.1	3.34829	Up	2.26816e-05	0.000200848
SAT1	NM_002970.1	3.33877	Up	2.12008e-12	1.78509e-10
PIP5K1B	NM_003558.1	3.33698	Down	3.16429e-14	1.94619e-11
MT1H	NM_005951.2	3.3357	Up	3.79715e-13	4.98796e-11
FABP5	NM_001444.1	3.3305	Up	2.94121e-10	9.90413e-09
ITGB7	NM_000889.1	3.3255	Up	5.05337e-11	2.28601e-09
PMP2	NM_002677.3	3.3254	Down	3.06936e-12	2.36956e-10
PIK3AP1	NM_152309.2	3.32519	Up	8.58789e-11	3.51819e-09
EBI2	NM_004951.3	3.3249	Up	7.27312e-10	2.14367e-08
CD74	NM_004355.2	3.32385	Up	2.12008e-12	1.78509e-10
GPD1	NM_005276.2	3.32323	Down	2.5026e-07	3.64698e-06
ANKS1B	NM_181670.2	3.32238	Down	6.17037e-12	4.08449e-10
LILRB2	NM_001080978.1	3.3209	Up	5.83464e-10	1.77315e-08
RCOR2	NM_173587.2	3.32068	Down	3.06936e-12	2.36956e-10
PCYOX1	NM_016297.2	3.32005	Down	2.08217e-09	5.33007e-08
SRGN	NM_002727.2	3.31974	Up	2.16438e-11	1.12927e-09
RASGRP3	NM_170672.1	3.31951	Up	1.82358e-10	6.61045e-09
LOC347376	XM_937928.1	3.31767	Up	8.55508e-05	0.000653233
RNASE2	NM_002934.2	3.31712	Up	2.5026e-07	3.64698e-06
	CR743148	3.31575	Up	3.16429e-14	1.94619e-11
DNASE1L3	NM_004944.2	3.31236	Up	1.96416e-08	3.82022e-07
VCAN	NM_004385.2	3.31127	Up	9.03658e-10	2.5815e-08
ABLIM1	NM_001003407.1	3.30621	Down	4.66163e-10	1.4646e-08
CD79A	NM_021601.3	3.30353	Up	5.87566e-07	7.7468e-06
COL1A2	NM_000089.3	3.30122	Up	9.49287e-13	9.73093e-11
BOLA2	NM_001031827.1	3.29823	Up	6.30731e-08	1.07619e-06
LRRC15	NM_130830.2	3.29617	Up	5.05337e-11	2.28601e-09
FTHL12	NR_002205.1	3.29607	Up	8.60687e-12	5.32537e-10
MPDZ	NM_003829.3	3.29034	Down	2.12008e-12	1.78509e-10
M160	NM_174941.3	3.28953	Up	6.60388e-11	2.83025e-09
DHRS9	NM_005771.3	3.2797	Up	2.32196e-10	8.10086e-09
SPHKAP	NM_030623.2	3.2794	Down	4.57658e-09	1.05757e-07
CD209	NM_021155.2	3.27811	Up	2.89497e-07	4.15295e-06
AQP7	NM_001170.1	3.27785	Down	3.8683e-08	6.9556e-07
BAX	NM_138765.2	3.27686	Up	6.32858e-14	1.64175e-11
RUNX1	NM_001754.3	3.27427	Up	3.16429e-14	1.94619e-11
RHBDF2	NM_001005498.2	3.26935	Up	1.18028e-11	6.91577e-10
BHMT2	NM_017614.3	3.2686	Down	1.60746e-11	8.90209e-10
CDKN1A	NM_000389.2	3.26849	Up	3.34422e-07	4.72085e-06
LGMN	NM_001008530.1	3.26582	Up	1.82358e-10	6.61045e-09
CLEC5A	NM_013252.2	3.26001	Up	4.39837e-12	3.14461e-10
GIMAP2	NM_015660.2	3.25927	Up	1.38297e-08	2.80007e-07
GPR84	NM_020370.1	3.25587	Up	4.39837e-12	3.14461e-10
MGAT4A	NM_012214.2	3.25551	Up	2.215e-13	3.44e-11
NET1	NM_005863.3	3.25536	Down	4.62163e-06	4.88973e-05
SLC39A8	NM_022154.5	3.25479	Up	1.60746e-11	8.90209e-10
IL18BP	NM_173042.2	3.25197	Up	9.49287e-13	9.73093e-11
ACTR3	NM_005721.3	3.25087	Up	2.5026e-07	3.64698e-06
	BC070337	3.2501	Up	6.30731e-08	1.07619e-06
CNN1	NM_001299.4	3.24626	Down	6.60388e-11	2.83025e-09
HCLS1	NM_005335.3	3.23787	Up	6.32858e-14	1.64175e-11
GRN	NM_002087.2	3.23741	Up	6.01215e-13	6.85105e-11
PDZD2	NM_178140.2	3.23699	Down	1.42393e-12	1.32508e-10
HRCT1	NM_001039792.1	3.23406	Down	4.66163e-10	1.4646e-08
AMICA1	NM_153206.1	3.23171	Up	6.67925e-09	1.47413e-07
JPH2	NM_175913.3	3.23149	Down	4.39837e-12	3.14461e-10
GLT25D2	NM_015101.2	3.22904	Down	1.60746e-11	8.90209e-10
HOXA4	NM_002141.4	3.22559	Down	3.16429e-14	1.94619e-11
LOC641848	XM_935588.1	3.22474	Up	5.76699e-05	0.000460922
NAPSB	NR_002798.1	3.22311	Up	1.01273e-07	1.63659e-06
WAS	NM_000377.1	3.22056	Up	4.39837e-12	3.14461e-10
HSD11B1	NM_181755.1	3.21879	Down	2.89533e-11	1.4418e-09
GRN	NM_002087.2	3.2112	Up	3.16429e-14	1.94619e-11
KCNIP3	NM_013434.4	3.21043	Down	2.32196e-10	8.10086e-09
FAIM3	NM_005449.3	3.20955	Up	3.7738e-09	8.92488e-08
MS4A14	NM_032597.3	3.20817	Up	9.03658e-10	2.5815e-08
LGMN	NM_001008530.1	3.20575	Up	8.60687e-12	5.32537e-10
KANK2	NM_015493.4	3.20157	Down	1.11861e-09	3.11881e-08
LAT2	NM_022040.2	3.1971	Up	1.69783e-09	4.46436e-08
NFIC	NM_205843.1	3.1955	Down	7.27312e-10	2.14367e-08
MS4A7	NM_206938.1	3.19296	Up	3.85788e-07	5.35319e-06
GSN	NM_198252.2	3.19291	Down	5.05337e-11	2.28601e-09
LOC653888	XM_936251.2	3.19217	Up	6.01215e-13	6.85105e-11
RAD51AP1	NM_006479.3	3.19152	Up	3.06936e-12	2.36956e-10
OTUD1	XM_939698.1	3.19152	Up	1.96416e-08	3.82022e-07
ESR1	NM_000125.2	3.19092	Down	6.32858e-14	1.64175e-11
HIF1A	NM_001530.2	3.18497	Up	1.38297e-08	2.80007e-07
C7orf28B	NM_198097.1	3.18444	Up	1.70827e-06	1.99938e-05
DCN	NM_001920.3	3.18392	Down	1.01273e-07	1.63659e-06
LEF1	NM_016269.2	3.18237	Up	8.58789e-11	3.51819e-09
COL5A2	NM_000393.3	3.17836	Up	3.16429e-14	1.94619e-11
WTIP	XM_059037.7	3.17651	Down	1.26572e-13	2.43879e-11
ADH1B	NM_000668.3	3.17442	Down	1.26572e-13	2.43879e-11
PLXNB1	NM_002673.3	3.17322	Down	2.215e-13	3.44e-11
FLJ13305	NM_032180.1	3.17243	Down	6.01215e-13	6.85105e-11
IL2RA	NM_000417.1	3.17182	Up	1.1094e-10	4.36392e-09
GPX1	NM_201397.1	3.17033	Up	3.16429e-14	1.94619e-11
MCOLN2	NM_153259.2	3.16849	Up	4.39837e-12	3.14461e-10
CLEC4A	NM_194447.2	3.1676	Up	3.06936e-12	2.36956e-10
ASPA	NM_000049.2	3.1675	Down	1.1094e-10	4.36392e-09
MARCH4	NM_020814.1	3.16456	Up	2.94121e-10	9.90413e-09
PRDM6	XM_937753.2	3.16406	Down	1.26572e-13	2.43879e-11
ARHGAP30	NM_181720.2	3.16391	Up	7.27312e-10	2.14367e-08
PSCD4	NM_013385.2	3.16359	Up	3.16429e-14	1.94619e-11
TNC	NM_002160.1	3.1625	Up	6.60388e-11	2.83025e-09
ZBTB16	NM_006006.4	3.15936	Down	1.31753e-06	1.5887e-05
	BU945037	3.1584	Down	1.94187e-06	2.2392e-05
MS4A6A	NM_152851.1	3.1573	Up	4.39837e-12	3.14461e-10
UBE2C	NM_181803.1	3.15524	Up	2.32196e-10	8.10086e-09
FUCA1	NM_000147.3	3.15348	Up	5.83464e-10	1.77315e-08
CD33	NM_001772.3	3.15262	Up	3.83512e-11	1.82748e-09
C19orf10	NM_019107.3	3.15026	Up	6.67925e-09	1.47413e-07
SPI1	NM_003120.2	3.146	Up	1.18028e-11	6.91577e-10
PCDH19	NM_020766.1	3.14558	Down	2.89533e-11	1.4418e-09
KANK1	NM_015158.2	3.14205	Down	3.16429e-14	1.94619e-11
FERMT3	NM_031471.4	3.13892	Up	2.16438e-11	1.12927e-09
ANXA2P1	NR_001562.1	3.1389	Up	1.38042e-09	3.74752e-08
MYC	NM_002467.3	3.13856	Up	1.04715e-05	0.000101113
PYCARD	NM_013258.3	3.13454	Up	9.49287e-13	9.73093e-11
GBP5	NM_052942.2	3.13288	Up	5.05337e-11	2.28601e-09
PAK2	XM_001126110.1	3.1327	Down	0.000916921	0.00531795
LPXN	NM_004811.1	3.13059	Up	3.16429e-14	1.94619e-11
TM7SF2	NM_003273.2	3.12848	Down	1.82358e-10	6.61045e-09
CHRDL1	NM_145234.2	3.12678	Down	1.42646e-10	5.38311e-09
IGLL3	NM_001013618.1	3.12573	Up	5.05337e-11	2.28601e-09
C1orf165	NM_024603.1	3.12424	Down	3.16429e-14	1.94619e-11
FREQ	NM_014286.2	3.1225	Down	1.26572e-13	2.43879e-11
BATF	NM_006399.2	3.12153	Up	1.42393e-12	1.32508e-10
AIF1	NM_032955.1	3.1176	Up	1.42393e-12	1.32508e-10
SPOCD1	NM_144569.4	3.11757	Up	2.89533e-11	1.4418e-09
ABLIM1	NM_006720.3	3.11505	Down	2.16438e-11	1.12927e-09
ADH1A	NM_000667.2	3.11494	Down	8.60687e-12	5.32537e-10
RNF165	NM_152470.2	3.11488	Down	2.16438e-11	1.12927e-09
	BX097190	3.11038	Down	1.96416e-08	3.82022e-07
CSK	NM_004383.1	3.10636	Up	6.32858e-14	1.64175e-11
ALPK2	NM_052947.3	3.10591	Up	2.54564e-09	6.35534e-08
LST1	NM_007161.2	3.10199	Up	4.66163e-10	1.4646e-08
LOC648343	XR_018327.1	3.09747	Up	1.94187e-06	2.2392e-05
NUSAP1	NM_018454.5	3.0972	Up	3.7738e-09	8.92488e-08
RABL2A	NM_013412.1	3.0949	Up	0.000114102	0.000844506
LOC441377	XM_938599.2	3.09469	Up	4.71323e-05	0.000384544
CXCL2	NM_002089.3	3.09062	Up	0.000151198	0.00108508
IGSF9B	NM_014987.1	3.08983	Down	3.16429e-14	1.94619e-11
FAM149A	NM_015398.2	3.08641	Down	1.26572e-13	2.43879e-11
MYO1F	NM_012335.2	3.08533	Up	1.42646e-10	5.38311e-09
LACTB	NM_032857.2	3.08395	Up	6.17037e-12	4.08449e-10
GPER	NM_001039966.1	3.08314	Down	9.49287e-13	9.73093e-11
IGFBP6	NM_002178.2	3.08264	Down	3.79715e-13	4.98796e-11
RGS4	NM_005613.3	3.08208	Up	7.27312e-10	2.14367e-08
TMEM2	NM_013390.1	3.08169	Up	6.17037e-12	4.08449e-10
GNG10	NM_001017998.2	3.081	Up	1.38297e-08	2.80007e-07
SMAD9	NM_005905.3	3.08017	Down	1.42393e-12	1.32508e-10
CDCP1	NM_178181.1	3.07796	Up	4.39837e-12	3.14461e-10
BTK	NM_000061.1	3.07401	Up	2.12008e-12	1.78509e-10
FLJ90650	NM_173800.3	3.07374	Down	4.39837e-12	3.14461e-10
TOP2A	NM_001067.2	3.07336	Up	4.57658e-09	1.05757e-07
GMFG	NM_004877.1	3.07274	Up	1.42393e-12	1.32508e-10
ZNF385D	NM_024697.1	3.07122	Down	3.83512e-11	1.82748e-09
RHBDF2	NM_024599.3	3.07121	Up	4.39837e-12	3.14461e-10
TMEM26	NM_178505.5	3.06703	Up	1.26572e-13	2.43879e-11
DENND2A	NM_015689.2	3.06063	Down	3.7738e-09	8.92488e-08
C3orf70	NM_001025266.1	3.06059	Down	1.26572e-13	2.43879e-11
CTSC	NM_001814.2	3.05799	Up	1.42646e-10	5.38311e-09
TMEM159	NM_020422.3	3.0575	Down	2.12008e-12	1.78509e-10
FAM46B	NM_052943.2	3.05508	Down	1.1094e-10	4.36392e-09
MAFB	NM_005461.3	3.05332	Up	2.215e-13	3.44e-11
AADACL1	NM_020792.3	3.05218	Up	6.01215e-13	6.85105e-11
TM6SF1	NM_023003.2	3.05212	Up	1.82358e-10	6.61045e-09
C21orf34	NM_001005734.1	3.05211	Down	1.60281e-07	2.45475e-06
UFM1	NM_016617.1	3.05135	Up	0.000217922	0.00149928
AMY1B	NM_001008218.1	3.05099	Up	2.76707e-08	5.17382e-07
IFI27L2	NM_032036.2	3.04381	Up	6.60388e-11	2.83025e-09
STAT4	NM_003151.2	3.04259	Up	6.01215e-13	6.85105e-11
KRT86	NM_002284.3	3.04139	Up	5.8665e-06	6.03226e-05
SPTBN1	NM_178313.2	3.0398	Down	2.215e-13	3.44e-11
LOC651202	XM_940333.2	3.03769	Up	9.42391e-05	0.000711848
HIF1A	NM_001530.2	3.03661	Up	2.33356e-08	4.44468e-07
TRPV1	NM_080705.3	3.03539	Down	6.17037e-12	4.08449e-10
LOC650695	XM_939781.1	3.03517	Down	3.85788e-07	5.35319e-06
TUBA3D	NM_080386.1	3.03326	Up	6.74276e-07	8.76928e-06
GALNT5	NM_014568.1	3.03186	Up	6.32858e-14	1.64175e-11
BVES	NM_147147.2	3.03175	Down	1.18028e-11	6.91577e-10
PLIN2	NM_001122.2	3.02921	Up	2.32196e-10	8.10086e-09
TMSB15A	NM_021992.2	3.0256	Down	3.16429e-14	1.94619e-11
CDKN2A	NM_000077.3	3.02442	Up	4.39837e-12	3.14461e-10
MYL9	NM_006097.3	3.02423	Down	7.27312e-10	2.14367e-08
ITIH4	NM_002218.3	3.01928	Down	3.2747e-08	6.00451e-07
ST8SIA4	NM_005668.3	3.01848	Up	3.16429e-14	1.94619e-11
CYBB	NM_000397.2	3.01834	Up	1.64983e-08	3.27889e-07
CPVL	NM_031311.3	3.01627	Up	3.71108e-10	1.20762e-08
CCNB2	NM_004701.2	3.01602	Up	2.94121e-10	9.90413e-09
SLC29A3	NM_018344.3	3.01325	Up	1.42646e-10	5.38311e-09
IL11RA	NM_004512.3	3.01298	Down	2.16438e-11	1.12927e-09
FN1	NM_212474.1	3.00695	Up	3.79715e-13	4.98796e-11
FGR	NM_001042729.1	3.00559	Up	3.83512e-11	1.82748e-09
LOC650580	XM_942530.1	3.00538	Down	2.89533e-11	1.4418e-09
KRT222	NM_152349.2	3.00106	Down	1.26572e-13	2.43879e-11
	AL833240	2.99767	Down	9.65466e-09	2.0383e-07
LOC647673	XM_936731.1	2.99254	Up	0.000217922	0.00149928
ATP6V0B	NM_004047.3	2.99191	Up	3.16429e-14	1.94619e-11
PTPN6	NM_080548.3	2.99076	Up	1.1094e-10	4.36392e-09
CLK1	NM_001024646.1	2.98947	Up	3.46182e-05	0.000292385
CDO1	NM_001801.2	2.98891	Down	5.05337e-11	2.28601e-09
MARK1	NM_018650.3	2.98882	Down	6.17037e-12	4.08449e-10
KCNJ5	NM_000890.3	2.98699	Up	8.60687e-12	5.32537e-10
DBC1	NM_014618.2	2.98029	Up	3.2073e-06	3.51758e-05
MARCO	NM_006770.3	2.97863	Up	1.60281e-07	2.45475e-06
CD72	NM_001782.1	2.97853	Up	4.66163e-10	1.4646e-08
ABL2	NM_005158.3	2.97557	Up	9.65466e-09	2.0383e-07
UPP1	NM_003364.2	2.9748	Up	6.17037e-12	4.08449e-10
GPR20	NM_005293.2	2.97474	Down	6.32858e-14	1.64175e-11
	CR616845	2.97263	Down	6.60388e-11	2.83025e-09
C13orf7	NM_024546.2	2.97035	Up	1.82671e-05	0.000166112
ZBTB16	NM_006006.4	2.96657	Down	5.36831e-08	9.31725e-07
SCO2	NM_005138.1	2.96554	Up	6.32858e-14	1.64175e-11
CTHRC1	NM_138455.2	2.96401	Up	1.18028e-11	6.91577e-10
ADARB1	NM_015833.2	2.96235	Down	1.82358e-10	6.61045e-09
ITM2A	NM_004867.3	2.96077	Down	3.71108e-10	1.20762e-08
MN1	NM_002430.2	2.95973	Down	8.03939e-09	1.73717e-07
GPSM3	NM_022107.1	2.95852	Up	6.01215e-13	6.85105e-11
AADAT	NM_182662.1	2.95375	Down	6.17037e-12	4.08449e-10
SF1	NM_201997.1	2.95211	Down	1.11861e-09	3.11881e-08
RPS28	NM_001031.4	2.95025	Up	9.42391e-05	0.000711848
THSD4	NM_024817.1	2.94841	Down	6.32858e-14	1.64175e-11
NPR3	NM_000908.2	2.94767	Down	1.42393e-12	1.32508e-10
C1QA	NM_015991.1	2.94659	Up	1.60746e-11	8.90209e-10
TFRC	NM_003234.1	2.94615	Up	2.12008e-12	1.78509e-10
PGM5	NM_021965.3	2.94391	Down	3.16429e-14	1.94619e-11
CDC45L	NM_003504.3	2.94212	Up	6.17037e-12	4.08449e-10
GM2A	NM_000405.3	2.94202	Up	1.18028e-11	6.91577e-10
IDS	NM_006123.2	2.94174	Up	5.8665e-06	6.03226e-05
CASP1	NM_033294.2	2.94102	Up	2.12008e-12	1.78509e-10
CTSC	NM_001814.2	2.94064	Up	3.71108e-10	1.20762e-08
HIF3A	NM_022462.3	2.93841	Down	1.26572e-13	2.43879e-11
NCF4	NM_000631.3	2.93542	Up	6.17037e-12	4.08449e-10
MS4A6E	NM_139249.2	2.93396	Up	3.71108e-10	1.20762e-08
	BU587445	2.92376	Down	1.96416e-08	3.82022e-07
EVI2B	NM_006495.3	2.92276	Up	8.60687e-12	5.32537e-10
FLJ10781	NM_018215.2	2.92244	Down	5.05337e-11	2.28601e-09
LOC643997	XM_292963.6	2.9222	Up	1.04715e-05	0.000101113
CTSH	NM_004390.2	2.92155	Up	6.60388e-11	2.83025e-09
SNX24	NM_014035.1	2.91477	Up	3.62636e-06	3.93351e-05
CDCP1	NM_022842.3	2.91355	Up	3.16429e-14	1.94619e-11
PGM5	NM_021965.3	2.91308	Down	3.16429e-14	1.94619e-11
TNFAIP3	NM_006290.2	2.91294	Up	1.69783e-09	4.46436e-08
CSTB	NM_000100.2	2.9123	Up	3.16429e-14	1.94619e-11
GPR125	XM_944791.1	2.90935	Down	3.16429e-14	1.94619e-11
CPEB1	NM_001079534.1	2.90903	Down	4.39837e-12	3.14461e-10
LILRB5	NM_006840.3	2.90677	Up	9.03658e-10	2.5815e-08
TNNT3	NM_001042780.1	2.90546	Down	2.94121e-10	9.90413e-09
STOX2	NM_020225.1	2.90266	Down	1.26572e-13	2.43879e-11
F2R	NM_001992.2	2.9021	Up	1.42646e-10	5.38311e-09
IL7R	NM_002185.2	2.9006	Up	3.2073e-06	3.51758e-05
PLEK2	NM_016445.1	2.89892	Up	9.49287e-13	9.73093e-11
TMOD1	NM_003275.2	2.89607	Down	8.60687e-12	5.32537e-10
WSB2	NM_018639.3	2.89555	Up	5.20957e-06	5.4295e-05
PAQR4	NM_152341.2	2.89399	Up	1.42393e-12	1.32508e-10
ACACB	NM_001093.3	2.89323	Down	1.26572e-13	2.43879e-11
PPP2R2B	NM_181676.1	2.89189	Down	2.94121e-10	9.90413e-09
SLC39A8	NM_022154.5	2.88744	Up	9.34326e-06	9.14746e-05
DAB2	NM_001343.2	2.88607	Up	2.16438e-11	1.12927e-09
MEIS2	NM_172315.1	2.88194	Down	2.215e-13	3.44e-11
SEC24D	NM_014822.1	2.88193	Up	3.8683e-08	6.9556e-07
CDH11	NM_001797.2	2.88168	Up	6.32858e-14	1.64175e-11
LOC283050	XM_944265.1	2.88156	Up	5.05337e-11	2.28601e-09
SLC2A6	NM_017585.2	2.88154	Up	2.215e-13	3.44e-11
GREM2	NM_022469.3	2.87999	Down	1.60746e-11	8.90209e-10
LOC645018	XM_930178.1	2.87772	Up	3.34422e-07	4.72085e-06
FOLR2	NM_000803.3	2.87648	Up	6.67925e-09	1.47413e-07
NTRK3	NM_002530.2	2.87544	Down	2.215e-13	3.44e-11
CHRNA1	NM_000079.2	2.87472	Up	1.18204e-07	1.87207e-06
KIAA1598	NM_018330.4	2.87291	Up	6.32858e-14	1.64175e-11
SORBS2	NM_003603.4	2.87245	Down	7.27312e-10	2.14367e-08
TMEM149	NM_024660.2	2.87098	Up	6.60388e-11	2.83025e-09
HSPB6	NM_144617.1	2.86885	Down	3.79715e-13	4.98796e-11
LOC387841	XM_932678.1	2.8678	Up	1.26572e-13	2.43879e-11
LOC441155	XM_926112.2	2.86668	Down	1.94187e-06	2.2392e-05
C14orf132	NM_020215.2	2.86578	Down	8.58789e-11	3.51819e-09
GNA13	NM_006572.3	2.86574	Up	1.50109e-06	1.78295e-05
HOXB3	NM_002146.4	2.86255	Down	3.83512e-11	1.82748e-09
KLF15	NM_014079.2	2.86108	Down	2.89533e-11	1.4418e-09
PCNA	NM_182649.1	2.85926	Up	1.69783e-09	4.46436e-08
GPAM	NM_020918.2	2.85587	Down	1.94187e-06	2.2392e-05
PTPRD	NM_130391.2	2.8549	Down	3.85788e-07	5.35319e-06
ITPRIPL2	NM_001034841.2	2.85389	Down	1.82671e-05	0.000166112
ZBTB16	NM_001018011.1	2.85389	Down	1.69783e-09	4.46436e-08
CCRN4L	NM_012118.2	2.85326	Up	2.16033e-07	3.20297e-06
GZMA	NM_006144.2	2.85034	Up	1.69783e-09	4.46436e-08
RNASE4	NM_194430.1	2.84898	Down	1.60746e-11	8.90209e-10
SMPDL3A	NM_006714.2	2.84835	Up	6.17037e-12	4.08449e-10
THRA	NM_003250.4	2.84776	Down	1.64983e-08	3.27889e-07
FGD2	NM_173558.2	2.8473	Up	1.82358e-10	6.61045e-09
CCL21	NM_002989.2	2.84631	Down	0.00145989	0.00795066
PLAGL1	NM_001080952.1	2.84445	Up	7.41764e-06	7.44345e-05
HS3ST1	NM_005114.2	2.8426	Up	3.79715e-13	4.98796e-11
F11R	NM_144504.1	2.84094	Up	1.70827e-06	1.99938e-05
FPR1	NM_002029.3	2.8389	Up	1.94187e-06	2.2392e-05
MXI1	NM_005962.4	2.83797	Down	1.64983e-08	3.27889e-07
CLECL1	NM_172004.2	2.83757	Up	3.2747e-08	6.00451e-07
LIMS1	NM_004987.3	2.83646	Down	2.16033e-07	3.20297e-06
BNIP3L	NM_004331.2	2.83389	Up	2.20497e-06	2.50772e-05
GOLPH4	NM_014498.2	2.83315	Down	8.55508e-05	0.000653233
HMGA1	NM_145899.1	2.83193	Up	8.60687e-12	5.32537e-10
GRTP1	NM_024719.2	2.83059	Down	9.49287e-13	9.73093e-11
MFSD1	NM_022736.1	2.8291	Up	3.16429e-14	1.94619e-11
SH3TC1	NM_018986.3	2.82599	Up	2.215e-13	3.44e-11
PDZRN4	NM_013377.3	2.82587	Down	2.89533e-11	1.4418e-09
GPER	NM_001039966.1	2.82579	Down	3.71108e-10	1.20762e-08
GPR65	NM_003608.2	2.82281	Up	6.32858e-14	1.64175e-11
EPB41L5	NM_020909.2	2.82113	Down	2.215e-13	3.44e-11
SP140	NM_001005176.1	2.8207	Up	1.38042e-09	3.74752e-08
PACSIN3	NM_016223.3	2.82038	Down	3.79715e-13	4.98796e-11
WASF3	NM_006646.4	2.82002	Down	3.16429e-14	1.94619e-11
	CR622072	2.81796	Down	1.26572e-13	2.43879e-11
TSPAN7	NM_004615.2	2.81758	Down	1.42646e-10	5.38311e-09
ZNF533	NM_152520.3	2.81728	Down	2.54564e-09	6.35534e-08
PTGER2	NM_000956.2	2.81227	Up	2.32196e-10	8.10086e-09
COL10A1	NM_000493.3	2.81079	Up	2.50099e-06	2.80861e-05
CORO7	NM_024535.2	2.81078	Up	3.16429e-14	1.94619e-11
HSPB7	NM_014424.3	2.81018	Down	7.39807e-08	1.23931e-06
RPS6KA1	NM_002953.3	2.81017	Up	8.60687e-12	5.32537e-10
WNT5A	NM_003392.3	2.80983	Down	1.3775e-07	2.14578e-06
OCA2	NM_000275.1	2.8084	Down	6.01215e-13	6.85105e-11
CD14	NM_001040021.1	2.80534	Up	6.32858e-14	1.64175e-11
RGS2	NM_002923.1	2.80518	Up	2.5026e-07	3.64698e-06
CTSL1	NM_001912.3	2.80428	Up	2.12008e-12	1.78509e-10
CYP4X1	NM_178033.1	2.80391	Down	3.16429e-14	1.94619e-11
PPP1R1B	NM_181505.1	2.80163	Down	9.65466e-09	2.0383e-07
UTP3	NM_020368.1	2.80133	Up	1.18204e-07	1.87207e-06
RPESP	NM_153225.2	2.80098	Down	2.12008e-12	1.78509e-10
CD276	NM_001024736.1	2.80022	Up	6.01215e-13	6.85105e-11
TMEM35	NM_021637.1	2.79803	Down	3.79715e-13	4.98796e-11
TMEM128	NM_032927.2	2.79783	Up	9.42391e-05	0.000711848
FGR	NM_005248.2	2.79777	Up	1.1094e-10	4.36392e-09
RYR2	NM_001035.2	2.79704	Down	8.60687e-12	5.32537e-10
AR	NM_001011645.1	2.79697	Down	3.16429e-14	1.94619e-11
SAMD3	NM_001017373.1	2.79688	Up	6.67925e-09	1.47413e-07
MT1F	NM_005949.2	2.7964	Up	2.12008e-12	1.78509e-10
UNC93B1	NM_030930.2	2.79574	Up	6.60388e-11	2.83025e-09
NFAT5	NM_138713.2	2.79513	Down	5.36831e-08	9.31725e-07
NTN1	NM_004822.2	2.79496	Down	1.42646e-10	5.38311e-09
IL4I1	NM_172374.1	2.79307	Up	3.16429e-14	1.94619e-11
B2M	NM_004048.2	2.79193	Up	1.38042e-09	3.74752e-08
SALL2	NM_005407.1	2.79041	Down	1.42393e-12	1.32508e-10
ANGPTL1	NM_004673.3	2.78662	Down	1.38042e-09	3.74752e-08
LOC388344	XM_371023.4	2.78557	Up	0.000125416	0.000919307
HLA-F	NM_018950.1	2.78533	Up	1.42646e-10	5.38311e-09
RENBP	NM_002910.4	2.78157	Up	1.1094e-10	4.36392e-09
CLEC7A	NM_197948.2	2.77801	Up	4.56103e-08	8.05613e-07
NT5DC3	NM_016575.1	2.77792	Down	8.58789e-11	3.51819e-09
DENND2D	NM_024901.3	2.77765	Up	1.69783e-09	4.46436e-08
FBLN5	NM_006329.2	2.77566	Down	3.83512e-11	1.82748e-09
ACAP1	NM_014716.2	2.77564	Up	6.60388e-11	2.83025e-09
	AK023660	2.77542	Up	6.32858e-14	1.64175e-11
RORA	NM_002943.2	2.77531	Down	0.000181769	0.00127782
SLC43A2	NM_152346.1	2.77413	Up	1.1094e-10	4.36392e-09
PCDH17	NM_014459.2	2.77374	Down	1.1094e-10	4.36392e-09
DUSP5	NM_004419.3	2.76961	Up	6.74276e-07	8.76928e-06
CDC20	NM_001255.2	2.76954	Up	1.38042e-09	3.74752e-08
TSPAN7	NM_004615.2	2.7678	Down	1.15675e-08	2.38574e-07
RASL11A	NM_206827.1	2.76627	Down	2.5026e-07	3.64698e-06
SH2B3	NM_005475.1	2.7648	Up	1.26572e-13	2.43879e-11
RASL10A	NM_001007279.1	2.76357	Up	5.83464e-10	1.77315e-08
CLTC	NM_004859.3	2.76263	Up	8.6628e-08	1.42647e-06
SEMA6D	NM_153619.1	2.76245	Down	9.03658e-10	2.5815e-08
DCN	NM_133503.2	2.76235	Down	1.3117e-05	0.00012355
EBF2	NM_022659.2	2.76005	Down	3.71108e-10	1.20762e-08
PRODH	NM_016335.2	2.75964	Down	8.60687e-12	5.32537e-10
ALDH1A2	NM_170697.1	2.75558	Down	8.58789e-11	3.51819e-09
ATOH8	NM_032827.4	2.75366	Down	2.94121e-10	9.90413e-09
LEF1	NM_016269.2	2.7526	Up	8.58789e-11	3.51819e-09
BRSK1	NM_032430.1	2.75258	Up	1.42646e-10	5.38311e-09
LYN	NM_002350.1	2.75149	Up	2.32196e-10	8.10086e-09
RDH5	NM_002905.2	2.75143	Down	2.32196e-10	8.10086e-09
MARCKS	NM_002356.5	2.74743	Up	3.79715e-13	4.98796e-11
MAPT	NM_016841.2	2.74733	Down	1.42393e-12	1.32508e-10
EGR3	NM_004430.2	2.74604	Up	7.41764e-06	7.44345e-05
C6orf168	NM_032511.1	2.74389	Down	8.58789e-11	3.51819e-09
TMEM100	NM_018286.2	2.74379	Down	1.82358e-10	6.61045e-09
TLR8	NM_138636.2	2.74198	Up	2.33356e-08	4.44468e-07
SLC35F1	NM_001029858.2	2.74192	Down	2.12008e-12	1.78509e-10
USMG5	NM_032747.2	2.74078	Down	0.121849	0.278235
FAM96A	NM_032231.4	2.73984	Up	3.79715e-13	4.98796e-11
	CB051459	2.73973	Down	1.42393e-12	1.32508e-10
BOC	NM_033254.2	2.73858	Down	2.33356e-08	4.44468e-07
TMEM176A	NM_018487.2	2.73676	Up	2.94121e-10	9.90413e-09
DIXDC1	NM_001037954.2	2.73596	Down	1.42393e-12	1.32508e-10
LGALS9	NM_009587.2	2.73311	Up	6.60388e-11	2.83025e-09
IRX6	NM_024335.2	2.73268	Down	1.42646e-10	5.38311e-09
	DA371742	2.73249	Down	2.83372e-06	3.14462e-05
FZD6	NM_003506.2	2.73106	Up	5.20957e-06	5.4295e-05
DHRS3	NM_004753.4	2.72954	Down	1.69783e-09	4.46436e-08
	CF454867	2.72732	Down	8.58789e-11	3.51819e-09
HSD17B6	NM_003725.2	2.72645	Up	2.80678e-05	0.00024244
COL5A1	NM_000093.3	2.725	Up	1.60746e-11	8.90209e-10
FXYD5	NM_014164.4	2.72466	Up	2.215e-13	3.44e-11
STK17B	NM_004226.2	2.72423	Up	1.42646e-10	5.38311e-09
NLRP3	NM_004895.3	2.72358	Up	3.06936e-12	2.36956e-10
PTGES3	NM_006601.4	2.72231	Up	0.000165838	0.00117759
PLCB2	NM_004573.2	2.72206	Up	1.11861e-09	3.11881e-08
PTPN22	NM_015967.3	2.72107	Up	3.06936e-12	2.36956e-10
LSM5	NM_012322.1	2.71945	Up	3.62636e-06	3.93351e-05
KIAA1644	XM_936510.2	2.71892	Up	2.89533e-11	1.4418e-09
SLC20A1	NM_005415.3	2.7188	Up	3.79715e-13	4.98796e-11
FN1	NM_002026.2	2.71718	Up	1.26572e-13	2.43879e-11
SOCS3	NM_003955.3	2.71695	Up	0.000181769	0.00127782
CSDC2	NM_014460.2	2.7156	Down	1.42393e-12	1.32508e-10
ZNF565	NM_152477.2	2.71545	Down	3.7738e-09	8.92488e-08
ARHGAP9	NM_001080157.1	2.71457	Up	2.89533e-11	1.4418e-09
LGALS3	NM_002306.1	2.71431	Up	1.96416e-08	3.82022e-07
C1orf21	NM_030806.3	2.7137	Down	9.65466e-09	2.0383e-07
ZBTB47	NM_145166.2	2.71296	Down	3.16429e-14	1.94619e-11
GLA	NM_000169.2	2.71236	Up	5.83464e-10	1.77315e-08
IGF2	NM_000612.2	2.71135	Down	3.10392e-09	7.53836e-08
ARPC5	NM_005717.2	2.71135	Up	1.42646e-10	5.38311e-09
MSX1	NM_002448.3	2.7096	Down	4.66163e-10	1.4646e-08
RNASET2	NM_003730.3	2.70945	Up	6.17037e-12	4.08449e-10
PRDM16	NM_022114.2	2.70936	Down	6.01215e-13	6.85105e-11
LOC654194	XM_942669.1	2.7092	Up	0.00145989	0.00795066
PTTG1	NM_004219.2	2.70741	Up	3.83512e-11	1.82748e-09
FABP4	NM_001442.1	2.70679	Down	7.41764e-06	7.44345e-05
TSPAN33	NM_178562.2	2.70597	Up	3.06936e-12	2.36956e-10
SH3RF2	NM_152550.2	2.70554	Down	2.16438e-11	1.12927e-09
ZKSCAN1	NM_003439.1	2.70331	Down	4.56103e-08	8.05613e-07
LGALS9	NM_009587.2	2.69933	Up	1.18204e-07	1.87207e-06
C1QTNF6	NM_031910.3	2.69914	Up	4.39837e-12	3.14461e-10
TCIRG1	NM_006053.2	2.69808	Up	1.42393e-12	1.32508e-10
ANGPTL7	NM_021146.2	2.69783	Down	1.60746e-11	8.90209e-10
	BX109404	2.69671	Up	8.60687e-12	5.32537e-10
CD44	NM_000610.3	2.69659	Up	1.1094e-10	4.36392e-09
TPP1	NM_000391.3	2.69364	Up	1.26572e-13	2.43879e-11
LOC346950	XM_294473.2	2.69231	Up	5.21558e-05	0.000421275
PLOD1	NM_000302.2	2.69106	Up	3.16429e-14	1.94619e-11
PRCP	NM_005040.2	2.68956	Up	8.03939e-09	1.73717e-07
ZNF641	NM_152320.1	2.68863	Down	6.17037e-12	4.08449e-10
ADAM23	NM_003812.2	2.68749	Up	7.72818e-07	9.89974e-06
LTBP4	NM_001042545.1	2.68698	Down	2.215e-13	3.44e-11
VIPR2	NM_003382.3	2.68672	Down	1.42393e-12	1.32508e-10
PTGER4	NM_000958.2	2.68576	Up	9.03658e-10	2.5815e-08
TSKU	NM_015516.3	2.68555	Down	6.01215e-13	6.85105e-11
LOC653232	XM_944104.2	2.68555	Up	0.000181769	0.00127782
ROR1	NM_005012.2	2.68452	Down	1.15675e-08	2.38574e-07
ELF2	NM_006874.2	2.68412	Down	5.20957e-06	5.4295e-05
LAIR1	NM_021706.2	2.684	Up	3.2747e-08	6.00451e-07
FGD3	NM_033086.2	2.6828	Up	2.94121e-10	9.90413e-09
CAMK2G	NM_001222.2	2.68209	Down	3.16429e-14	1.94619e-11
GLYAT	NM_005838.3	2.67876	Down	2.12008e-12	1.78509e-10
MPP1	NM_002436.2	2.67711	Up	3.79715e-13	4.98796e-11
GALNT1	NM_020474.2	2.67691	Up	3.16429e-14	1.94619e-11
EFHD2	NM_024329.4	2.67578	Up	3.16429e-14	1.94619e-11
PLTP	NM_182676.1	2.67368	Up	2.32196e-10	8.10086e-09
FBXO38	NM_030793.3	2.67274	Up	6.37179e-05	0.000503326
MAPK4	NM_002747.2	2.67176	Down	3.83512e-11	1.82748e-09
VLDLR	NM_001018056.1	2.66919	Down	4.66163e-10	1.4646e-08
APM-1	XM_113971.4	2.66891	Down	3.06936e-12	2.36956e-10
HLA-DMA	NM_006120.2	2.66713	Up	6.01215e-13	6.85105e-11
	BG436024	2.66419	Down	3.71108e-10	1.20762e-08
LZTS1	NM_021020.1	2.66337	Up	6.17037e-12	4.08449e-10
EPHB6	NM_004445.2	2.6627	Down	3.16429e-14	1.94619e-11
ECM1	NM_004425.2	2.66089	Up	8.60687e-12	5.32537e-10
NNAT	NM_181689.1	2.66082	Down	1.38042e-09	3.74752e-08
NR4A2	NM_006186.2	2.6583	Up	0.00145989	0.00795066
PID1	NM_017933.3	2.65745	Down	2.12008e-12	1.78509e-10
CACNA1C	NM_000719.5	2.65711	Down	1.38042e-09	3.74752e-08
PLEKHO2	NM_025201.3	2.65616	Up	3.79715e-13	4.98796e-11
FAM164A	NM_016010.1	2.6554	Down	3.79715e-13	4.98796e-11
C16orf93	NM_001014979.1	2.65528	Up	2.89533e-11	1.4418e-09
PTPRE	NM_130435.2	2.65495	Up	6.32858e-14	1.64175e-11
RNASEH2B	NM_024570.1	2.65478	Up	4.62163e-06	4.88973e-05
ZFP36L1	NM_004926.2	2.65089	Up	2.5026e-07	3.64698e-06
MARCH1	NM_017923.2	2.65051	Up	4.56103e-08	8.05613e-07
NR2E3	NM_014249.2	2.65029	Down	1.60746e-11	8.90209e-10
MYO3A	NM_017433.3	2.64982	Down	8.60687e-12	5.32537e-10
EBF3	NM_001005463.1	2.64825	Down	3.71108e-10	1.20762e-08
CA4	NM_000717.2	2.64608	Down	5.83464e-10	1.77315e-08
BCL11B	NM_138576.2	2.64486	Up	2.76707e-08	5.17382e-07
TLR6	NM_006068.2	2.64421	Up	5.05337e-11	2.28601e-09
CDH19	NM_021153.2	2.64341	Down	5.83464e-10	1.77315e-08
PLCE1	NM_016341.3	2.6424	Down	3.83512e-11	1.82748e-09
IL21R	NM_181078.1	2.64225	Up	4.39837e-12	3.14461e-10
VSIG4	NM_007268.2	2.64066	Up	3.10392e-09	7.53836e-08
CCR7	NM_001838.2	2.63874	Up	4.09594e-06	4.39107e-05
SOD2	NM_001024465.1	2.63841	Up	2.94121e-10	9.90413e-09
UBD	NM_006398.2	2.63686	Up	2.16033e-07	3.20297e-06
IL11RA	NM_004512.3	2.6364	Down	1.1094e-10	4.36392e-09
LOC650546	XM_942469.1	2.63447	Down	0.000137753	0.000999487
GLUL	NM_001033056.1	2.63413	Up	5.11352e-07	6.85384e-06
RAMP1	NM_005855.2	2.63274	Down	1.42393e-12	1.32508e-10
SLC12A2	NM_001046.2	2.63273	Up	2.03638e-05	0.000182762
BID	NM_197967.1	2.63201	Up	5.53548e-09	1.24961e-07
RASSF4	NM_032023.3	2.63191	Up	2.215e-13	3.44e-11
CH25H	NM_003956.3	2.63184	Up	0.00489263	0.0222794
C4orf31	NM_024574.3	2.63166	Down	3.11842e-05	0.000266311
GMIP	NM_016573.1	2.63153	Up	5.05337e-11	2.28601e-09
ITGAL	NM_002209.1	2.62971	Up	8.03939e-09	1.73717e-07
HIAT1	NM_033055.2	2.62914	Up	4.71323e-05	0.000384544
RASL12	NM_016563.2	2.62799	Down	6.17037e-12	4.08449e-10
OAS3	NM_006187.2	2.6278	Up	3.71108e-10	1.20762e-08
OSTC	NM_021227.2	2.62606	Up	8.32887e-06	8.25087e-05
ADAMTS8	NM_007037.3	2.62589	Down	4.57658e-09	1.05757e-07
S100A9	NM_002965.2	2.62458	Up	1.15508e-06	1.41598e-05
C6orf117	NM_138409.1	2.62349	Down	1.15675e-08	2.38574e-07
KDELR3	NM_006855.2	2.62333	Up	2.16438e-11	1.12927e-09
HK2	NM_000189.4	2.62159	Up	3.2747e-08	6.00451e-07
HAPLN1	NM_001884.2	2.61852	Up	1.4661e-05	0.000136556
KAZALD1	NM_030929.3	2.61811	Down	4.57658e-09	1.05757e-07
TMEM163	NM_030923.3	2.61802	Up	1.60746e-11	8.90209e-10
PDIA3P	NR_002305.1	2.61658	Up	1.01148e-06	1.25922e-05
P4HA1	NM_000917.2	2.61548	Up	2.76707e-08	5.17382e-07
RBPMS	NM_006867.2	2.61543	Down	6.01215e-13	6.85105e-11
APLN	NM_017413.3	2.61533	Up	5.05337e-11	2.28601e-09
APOBEC3H	NM_181773.2	2.6145	Up	1.18028e-11	6.91577e-10
ARRB2	NM_199004.1	2.61373	Up	9.03658e-10	2.5815e-08
KDELR3	NM_016657.1	2.61353	Up	6.17037e-12	4.08449e-10
G0S2	NM_015714.2	2.61231	Down	5.76699e-05	0.000460922
SHISA3	NM_001080505.1	2.61149	Up	6.74276e-07	8.76928e-06
TSPAN13	NM_014399.3	2.61128	Up	5.87566e-07	7.7468e-06
CKB	NM_001823.3	2.61049	Down	3.2073e-06	3.51758e-05
EXTL2	NM_001033025.1	2.61044	Down	1.38042e-09	3.74752e-08
ADRA1B	NM_000679.3	2.60963	Down	9.03658e-10	2.5815e-08
CCR2	NM_000647.4	2.60904	Up	3.85788e-07	5.35319e-06
P2RX1	NM_002558.2	2.60895	Down	2.80678e-05	0.00024244
ARSB	NM_000046.2	2.60889	Up	6.32858e-14	1.64175e-11
ACOT7	NM_181866.2	2.60882	Up	1.38042e-09	3.74752e-08
STEAP2	NM_152999.2	2.6087	Down	3.10392e-09	7.53836e-08
HCST	NM_014266.3	2.60865	Up	3.83512e-11	1.82748e-09
NOD2	NM_022162.1	2.60862	Up	1.64983e-08	3.27889e-07
RGMA	NM_020211.1	2.60843	Down	1.60281e-07	2.45475e-06
ELF2	NM_201999.1	2.60757	Down	5.53548e-09	1.24961e-07
TBL1X	NM_005647.2	2.6075	Down	9.49287e-13	9.73093e-11
TOP1P2	NR_001283.1	2.60641	Up	5.20957e-06	5.4295e-05
CRIM1	NM_016441.1	2.60558	Down	2.20497e-06	2.50772e-05
SLC2A9	NM_001001290.1	2.6035	Up	1.42646e-10	5.38311e-09
DKFZp451A211	NM_001003399.1	2.60063	Down	1.4661e-05	0.000136556
TXNL1	NM_004786.1	2.5971	Up	1.04715e-05	0.000101113
C6orf115	NM_021243.2	2.59564	Up	1.96416e-08	3.82022e-07
SOD2	NM_001024466.1	2.59523	Up	6.67925e-09	1.47413e-07
	AK097979	2.59403	Up	2.33356e-08	4.44468e-07
RARRES2	NM_002889.2	2.59251	Down	1.70827e-06	1.99938e-05
GNL3L	NM_019067.4	2.59202	Down	1.4661e-05	0.000136556
ZAK	NM_016653.2	2.59161	Down	3.7738e-09	8.92488e-08
LOC652545	XM_942035.1	2.5913	Down	1.60746e-11	8.90209e-10
SERPINB8	NM_002640.3	2.59091	Up	6.60388e-11	2.83025e-09
LAT2	NM_032464.2	2.58928	Up	1.96416e-08	3.82022e-07
MSRB3	NM_198080.2	2.58874	Down	6.67925e-09	1.47413e-07
TLR4	NM_138554.2	2.58777	Up	5.05337e-11	2.28601e-09
ASIP	NM_001672.2	2.58662	Up	2.94121e-10	9.90413e-09
C8orf4	NM_020130.3	2.58654	Up	5.87566e-07	7.7468e-06
FOSB	NM_006732.1	2.58524	Up	0.00373221	0.0177108
ADARB1	NM_001112.2	2.58499	Down	1.60281e-07	2.45475e-06
ZSWIM5	NM_020883.1	2.58473	Down	6.60388e-11	2.83025e-09
SNAP91	NM_014841.1	2.5839	Down	2.08217e-09	5.33007e-08
GPNMB	NM_001005340.1	2.58068	Up	6.32858e-14	1.64175e-11
COL15A1	NM_001855.3	2.57985	Up	1.42393e-12	1.32508e-10
CD96	NM_198196.2	2.57969	Up	7.27312e-10	2.14367e-08
LILRA3	NM_006865.2	2.5794	Up	4.25592e-05	0.000351026
GRAP	NM_006613.3	2.57913	Up	3.79715e-13	4.98796e-11
CIDEA	NM_198289.1	2.57836	Down	8.32887e-06	8.25087e-05
TACC2	NM_006997.2	2.57775	Down	9.49287e-13	9.73093e-11
C19orf28	NM_174983.3	2.57438	Up	4.39837e-12	3.14461e-10
NAP1L1	NM_139207.1	2.56773	Up	7.72818e-07	9.89974e-06
HTRA4	NM_153692.2	2.56722	Up	1.15675e-08	2.38574e-07
HLA-B	NM_005514.5	2.56646	Up	3.79715e-13	4.98796e-11
DCLK1	NM_004734.2	2.56561	Down	7.27312e-10	2.14367e-08
SFRS11	NM_004768.2	2.56501	Up	0.00107317	0.00610374
LOC220433	XM_941684.2	2.56488	Up	0.000284624	0.00189502
FXYD5	NM_144779.1	2.56459	Up	6.01215e-13	6.85105e-11
TAGLN	NM_003186.3	2.56114	Down	9.03658e-10	2.5815e-08
C1orf115	NM_024709.4	2.56068	Down	4.66163e-10	1.4646e-08
KIF20A	NM_005733.1	2.56067	Up	1.11861e-09	3.11881e-08
BID	NM_197966.1	2.55972	Up	1.38042e-09	3.74752e-08
ARID4B	NM_016374.5	2.55956	Down	1.01148e-06	1.25922e-05
WIPF1	NM_001077269.1	2.55834	Up	1.82358e-10	6.61045e-09
SESTD1	NM_178123.3	2.55756	Down	2.12008e-12	1.78509e-10
PDLIM7	NM_005451.3	2.55655	Down	3.8683e-08	6.9556e-07
CSF2RA	NM_172245.1	2.55513	Up	8.03939e-09	1.73717e-07
LCOR	NM_032440.1	2.55481	Up	5.11352e-07	6.85384e-06
PVRL3	NM_015480.1	2.55401	Down	3.16429e-14	1.94619e-11
XLKD1	NM_006691.2	2.55325	Down	1.70827e-06	1.99938e-05
YY1	NM_003403.3	2.55276	Up	0.000217922	0.00149928
KCNS3	NM_002252.3	2.55231	Up	4.57658e-09	1.05757e-07
PTPRE	NM_130435.2	2.5519	Up	3.06936e-12	2.36956e-10
TRPV2	NM_016113.3	2.54894	Up	1.1094e-10	4.36392e-09
ALOX5AP	NM_001629.2	2.54894	Up	1.42393e-12	1.32508e-10
SPTBN1	NM_003128.2	2.54735	Down	1.18028e-11	6.91577e-10
MCOLN1	NM_020533.1	2.54734	Up	2.32196e-10	8.10086e-09
CXorf39	NM_207318.1	2.54724	Up	1.38042e-09	3.74752e-08
PSCDBP	NM_004288.3	2.54644	Up	5.83464e-10	1.77315e-08
FXYD1	NM_005031.3	2.5453	Down	1.1094e-10	4.36392e-09
SPAST	NM_199436.1	2.54495	Up	3.62636e-06	3.93351e-05
COL4A5	NM_033380.1	2.54349	Down	1.18204e-07	1.87207e-06
FBLIM1	NM_001024215.1	2.54078	Down	1.60281e-07	2.45475e-06
LOC646900	XM_929862.1	2.5404	Up	6.30731e-08	1.07619e-06
CDC2L2	NM_024011.2	2.5394	Down	2.89497e-07	4.15295e-06
SLC1A3	NM_004172.3	2.53852	Up	1.60281e-07	2.45475e-06
TNFSF13B	NM_006573.3	2.53786	Up	7.27312e-10	2.14367e-08
IL2RB	NM_000878.2	2.53722	Up	1.38042e-09	3.74752e-08
SLC22A18	NM_002555.3	2.5372	Up	3.7738e-09	8.92488e-08
CLDN7	NM_001307.3	2.53717	Up	2.16438e-11	1.12927e-09
FAM184A	NM_024581.4	2.53642	Down	1.26572e-13	2.43879e-11
CLEC4A	NM_194448.1	2.53535	Up	4.39837e-12	3.14461e-10
PRUNE2	NM_138818.2	2.53456	Down	8.03939e-09	1.73717e-07
KCNJ8	NM_004982.2	2.53391	Down	9.65466e-09	2.0383e-07
ROR2	NM_004560.2	2.53267	Up	1.64983e-08	3.27889e-07
ANKRD36B	NM_025190.2	2.53213	Down	5.53548e-09	1.24961e-07
PPL	NM_002705.4	2.53181	Down	3.83512e-11	1.82748e-09
FOXS1	NM_004118.3	2.52998	Down	2.89497e-07	4.15295e-06
PTP4A3	NM_007079.2	2.52985	Down	5.36831e-08	9.31725e-07
C17orf60	NM_001085423.1	2.52908	Up	8.84665e-07	1.11631e-05
PPP2CB	NM_004156.2	2.52842	Up	0.000438383	0.00277208
SOBP	NM_018013.3	2.52669	Down	3.71108e-10	1.20762e-08
TPST2	NM_001008566.1	2.52566	Up	1.26572e-13	2.43879e-11
CMTM3	NM_144601.2	2.52559	Up	2.215e-13	3.44e-11
	AL133627	2.5254	Down	2.215e-13	3.44e-11
LOC650737	XM_944786.1	2.52438	Down	2.5242e-05	0.0002207
COL6A3	NM_057165.2	2.52206	Up	6.17037e-12	4.08449e-10
FXYD1	NM_021902.2	2.52146	Down	4.39837e-12	3.14461e-10
SPOCK2	NM_014767.1	2.52115	Up	5.05337e-11	2.28601e-09
ARHGAP30	NM_001025598.1	2.52106	Up	2.12008e-12	1.78509e-10
HBEGF	NM_001945.1	2.51929	Up	0.000402621	0.00257168
B3GNT5	NM_032047.4	2.51693	Up	5.53548e-09	1.24961e-07
CALD1	NM_033157.2	2.51669	Down	1.82358e-10	6.61045e-09
SLC36A1	NM_078483.2	2.51646	Up	8.60687e-12	5.32537e-10
C6orf211	NM_024573.1	2.51478	Up	1.64983e-08	3.27889e-07
CSF1R	NM_005211.2	2.51323	Up	1.60746e-11	8.90209e-10
DOCK8	NM_203447.1	2.51301	Up	4.39837e-12	3.14461e-10
SLC6A12	NM_003044.2	2.5126	Up	6.60388e-11	2.83025e-09
BMP2K	NM_017593.3	2.51215	Up	1.42393e-12	1.32508e-10
CST7	NM_003650.2	2.50667	Up	1.64983e-08	3.27889e-07
TMC6	NM_007267.5	2.50631	Up	2.16438e-11	1.12927e-09
ENAH	NM_018212.4	2.5054	Down	3.16429e-14	1.94619e-11
CD96	NM_005816.4	2.50486	Up	9.03658e-10	2.5815e-08
NFIC	NM_205843.1	2.50471	Down	1.69783e-09	4.46436e-08
C18orf32	NM_001035005.2	2.50459	Up	0.000369541	0.00238831
ATP1B3	XM_001133534.1	2.50452	Up	4.25592e-05	0.000351026
CHODL	NM_024944.2	2.50218	Down	6.17037e-12	4.08449e-10
	BX096301	2.50211	Down	8.84665e-07	1.11631e-05
C6orf192	NM_052831.2	2.50202	Up	1.82358e-10	6.61045e-09
DSTN	NM_001011546.1	2.49981	Down	6.32858e-14	1.64175e-11
TXNDC5	NM_030810.2	2.49964	Up	8.32887e-06	8.25087e-05
CYP4F12	NM_023944.2	2.49875	Down	2.94121e-10	9.90413e-09
LYVE1	NM_006691.3	2.49791	Down	9.03658e-10	2.5815e-08
NKG7	NM_005601.3	2.49716	Up	2.26816e-05	0.000200848
NPTX2	NM_002523.1	2.49519	Down	6.74276e-07	8.76928e-06
ITLN2	NM_080878.2	2.49492	Down	1.96416e-08	3.82022e-07
ECM1	NM_022664.1	2.49393	Up	6.60388e-11	2.83025e-09
LGALS8	NM_006499.3	2.4938	Up	2.33356e-08	4.44468e-07
LOC649946	NR_003040.1	2.49248	Up	0.00135295	0.00745571
SNX8	NM_013321.1	2.48915	Up	6.01215e-13	6.85105e-11
	BQ717127	2.48892	Up	1.60281e-07	2.45475e-06
C21orf34	NM_001005732.1	2.48735	Down	1.60281e-07	2.45475e-06
RGS10	NM_001005339.1	2.48641	Up	1.18028e-11	6.91577e-10
ANKRD37	NM_181726.2	2.48596	Up	2.16033e-07	3.20297e-06
IRAK2	NM_001570.3	2.48404	Up	6.17037e-12	4.08449e-10
SOD3	NM_003102.2	2.4835	Down	2.12008e-12	1.78509e-10
CDCA5	NM_080668.2	2.48323	Up	6.60388e-11	2.83025e-09
PPFIBP1	NM_003622.2	2.48293	Down	2.54564e-09	6.35534e-08
APBB1IP	NM_019043.3	2.48274	Up	1.15675e-08	2.38574e-07
TFCP2L1	NM_014553.1	2.48188	Up	6.17037e-12	4.08449e-10
TRIM36	NM_001017397.1	2.48168	Down	6.37179e-05	0.000503326
SUMO1P3	NR_002190.1	2.48154	Up	6.59981e-06	6.70977e-05
SH3BGRL3	NM_031286.3	2.48062	Up	3.16429e-14	1.94619e-11
SAA1	NM_199161.1	2.47978	Down	5.83464e-10	1.77315e-08
LRRC25	NM_145256.2	2.47913	Up	3.7738e-09	8.92488e-08
LOC442535	NM_001013738.1	2.47907	Up	0.00169691	0.00905563
RGN	NM_152869.2	2.4786	Down	2.03638e-05	0.000182762
FCHO2	NM_138782.1	2.47797	Up	2.89497e-07	4.15295e-06
ME2	NM_002396.3	2.47764	Up	1.60746e-11	8.90209e-10
ITGA8	NM_003638.1	2.47716	Down	1.01273e-07	1.63659e-06
HLA-H	NR_001434.1	2.47609	Up	2.16438e-11	1.12927e-09
OBFC2A	NM_001031716.1	2.47488	Up	3.16429e-14	1.94619e-11
MAP6	NM_207577.1	2.47389	Down	1.64983e-08	3.27889e-07
GGH	NM_003878.1	2.4704	Up	2.89497e-07	4.15295e-06
RGS19	NM_005873.2	2.46982	Up	6.17037e-12	4.08449e-10
COL11A1	NM_080629.2	2.46934	Up	1.38297e-08	2.80007e-07
ITGB1BP3	NM_170678.2	2.4681	Down	1.18204e-07	1.87207e-06
MRGPRF	NM_145015.2	2.46779	Down	3.2747e-08	6.00451e-07
UBE2C	NM_181800.1	2.46774	Up	2.54564e-09	6.35534e-08
C1QTNF5	NM_015645.2	2.46763	Up	2.215e-13	3.44e-11
TGFBRAP1	NM_004257.3	2.46663	Down	6.60388e-11	2.83025e-09
KCNMA1	NM_002247.2	2.46594	Down	2.32196e-10	8.10086e-09
HPSE	NM_006665.3	2.46488	Up	1.1094e-10	4.36392e-09
ANXA11	NM_001157.2	2.46415	Down	9.49287e-13	9.73093e-11
FSCN1	NM_003088.2	2.46267	Up	3.16429e-14	1.94619e-11
MFAP5	NM_003480.2	2.46254	Down	2.5026e-07	3.64698e-06
ARFGEF1	NM_006421.3	2.46214	Up	0.00135295	0.00745571
HSPB2	NM_001541.2	2.46195	Down	6.17037e-12	4.08449e-10
RASSF7	NM_003475.2	2.46033	Up	4.57658e-09	1.05757e-07
DDR2	NM_006182.2	2.46003	Down	8.58789e-11	3.51819e-09
SNRPD3	NM_004175.3	2.45932	Down	1.1094e-10	4.36392e-09
PKD1L2	NM_052892.3	2.45862	Down	1.11861e-09	3.11881e-08
CORO6	NM_032854.2	2.45688	Down	8.6628e-08	1.42647e-06
PFKFB4	NM_004567.2	2.45654	Up	4.39837e-12	3.14461e-10
FAM70B	XM_001130122.1	2.45621	Up	5.36831e-08	9.31725e-07
CTSC	NM_001814.2	2.45601	Up	3.83512e-11	1.82748e-09
FGF9	NM_002010.1	2.45598	Down	1.18028e-11	6.91577e-10
LAMA4	NM_002290.2	2.45583	Up	0.000260558	0.00175339
CPNE4	NM_130808.1	2.45548	Down	2.80678e-05	0.00024244
DKFZp761P0423	XM_291277.4	2.45502	Up	8.58789e-11	3.51819e-09
LMX1A	NM_177398.2	2.45069	Down	1.96416e-08	3.82022e-07
MAPKAPK3	NM_004635.3	2.45061	Up	3.79715e-13	4.98796e-11
ARHGAP4	NM_001666.2	2.4503	Up	6.67925e-09	1.47413e-07
PTP4A3	NM_007079.2	2.44988	Down	1.31753e-06	1.5887e-05
HECA	NM_016217.2	2.44976	Up	2.20497e-06	2.50772e-05
ALDH3B1	NM_000694.2	2.44948	Up	3.06936e-12	2.36956e-10
TFF3	NM_003226.2	2.44848	Down	0.000402621	0.00257168
HLA-DRA	NM_019111.3	2.4484	Up	4.39837e-12	3.14461e-10
SDF2L1	NM_022044.2	2.44824	Up	3.16429e-14	1.94619e-11
KBTBD8	NM_032505.1	2.44824	Up	1.38042e-09	3.74752e-08
DKK1	NM_012242.2	2.44786	Up	5.53548e-09	1.24961e-07
ZNF503	NM_032772.3	2.44657	Down	6.32858e-14	1.64175e-11
	AF070571	2.44545	Down	2.5026e-07	3.64698e-06
DEF6	NM_022047.2	2.44529	Up	2.94121e-10	9.90413e-09
KIAA0527	XM_940465.1	2.44506	Down	7.72818e-07	9.89974e-06
TGFBI	NM_000358.1	2.4449	Up	6.01215e-13	6.85105e-11
HSPA6	NM_002155.3	2.44379	Up	8.58789e-11	3.51819e-09
LRRC33	NM_198565.1	2.44356	Up	6.60388e-11	2.83025e-09
MYOZ1	NM_021245.2	2.4428	Down	4.66163e-10	1.4646e-08
CCDC149	NM_173463.2	2.44203	Down	2.16438e-11	1.12927e-09
MARCKSL1	NM_023009.4	2.44118	Up	3.83512e-11	1.82748e-09
CORO1A	NM_007074.2	2.4394	Up	1.94187e-06	2.2392e-05
LOC91461	NM_138370.1	2.43901	Down	8.55508e-05	0.000653233
HTR4	NM_001040172.1	2.4364	Down	1.42646e-10	5.38311e-09
HSPA13	NM_006948.4	2.43431	Up	1.94187e-06	2.2392e-05
FAM162B	NM_001085480.1	2.4328	Down	3.2073e-06	3.51758e-05
GPD1L	NM_015141.2	2.43271	Down	1.26572e-13	2.43879e-11
LOC644615	XM_927730.1	2.42646	Up	1.69783e-09	4.46436e-08
HOXA2	NM_006735.3	2.42625	Down	8.58789e-11	3.51819e-09
LPHN3	NM_015236.3	2.4262	Down	7.39807e-08	1.23931e-06
FAM13A	NM_001015045.1	2.42562	Down	4.39837e-12	3.14461e-10
CDH23	NM_022124.3	2.42551	Down	1.94187e-06	2.2392e-05
IL28RA	NM_170743.2	2.42478	Up	7.27312e-10	2.14367e-08
CD38	NM_001775.2	2.42438	Up	8.32887e-06	8.25087e-05
APEG1	NM_005876.3	2.42386	Down	1.38042e-09	3.74752e-08
CTSL1	NM_145918.2	2.42368	Up	1.26572e-13	2.43879e-11
AIF1	NM_001623.3	2.42367	Up	5.05337e-11	2.28601e-09
SELENBP1	NM_003944.2	2.42277	Down	1.15675e-08	2.38574e-07
RUNX1T1	NM_004349.2	2.42265	Down	3.7738e-09	8.92488e-08
CD164	NM_006016.3	2.42228	Up	0.000125416	0.000919307
FAM103A1	NM_031452.2	2.42191	Up	8.32887e-06	8.25087e-05
FAM162A	NM_014367.3	2.4204	Up	2.16033e-07	3.20297e-06
TNFSF13B	NM_006573.3	2.41975	Up	2.32196e-10	8.10086e-09
SERPINA5	NM_000624.3	2.41828	Down	4.44449e-07	6.063e-06
TMEM45A	NM_018004.1	2.41801	Up	3.34422e-07	4.72085e-06
SDC1	NM_001006946.1	2.41733	Up	2.54564e-09	6.35534e-08
SUMO2	NM_001005849.1	2.41732	Up	0.000284624	0.00189502
DUSP10	NM_144729.1	2.41682	Up	5.83464e-10	1.77315e-08
ZC3HAV1	NM_024625.3	2.41666	Up	3.2747e-08	6.00451e-07
ARHGDIB	NM_001175.4	2.41563	Up	6.32858e-14	1.64175e-11
BOK	NM_032515.3	2.41487	Up	9.65466e-09	2.0383e-07
SH3GL3	NM_003027.2	2.4148	Down	6.32858e-14	1.64175e-11
RPL23	NM_000978.3	2.41419	Up	0.00033896	0.00221549
LOC389787	XM_497072.2	2.41376	Up	0.000125416	0.000919307
PGM5	XM_936702.1	2.41334	Down	3.79715e-13	4.98796e-11
M6PRBP1	NM_005817.3	2.41186	Up	8.60687e-12	5.32537e-10
	AK021701	2.41169	Down	6.01215e-13	6.85105e-11
COL21A1	NM_030820.2	2.41075	Up	0.000181769	0.00127782
IL17B	NM_014443.2	2.41038	Down	3.71108e-10	1.20762e-08
DUSP6	NM_022652.2	2.41027	Up	9.34326e-06	9.14746e-05
ASPM	NM_018136.3	2.41003	Up	1.82358e-10	6.61045e-09
TPST2	NM_001008566.1	2.40959	Up	4.39837e-12	3.14461e-10
CSAD	NM_015989.3	2.40941	Down	3.79715e-13	4.98796e-11
GZMH	NM_033423.3	2.40914	Up	5.21558e-05	0.000421275
COL4A3	NM_031365.2	2.40881	Down	5.11352e-07	6.85384e-06
LAIR2	NM_002288.3	2.40841	Up	8.03939e-09	1.73717e-07
BHLHE22	NM_152414.3	2.40606	Up	0.00324956	0.0157594
	AL109791	2.40562	Down	2.16438e-11	1.12927e-09
PLN	NM_002667.2	2.40542	Down	3.06936e-12	2.36956e-10
SLC8A2	NM_015063.1	2.40484	Down	2.89533e-11	1.4418e-09
CIITA	NM_000246.2	2.40469	Up	1.1094e-10	4.36392e-09
C16orf45	NM_033201.1	2.4032	Down	1.26572e-13	2.43879e-11
NCF1	NM_000265.4	2.40089	Up	4.71323e-05	0.000384544
FAR2	NM_018099.3	2.40037	Up	1.18028e-11	6.91577e-10
RHOG	NM_001665.3	2.39951	Up	9.49287e-13	9.73093e-11
CAND2	NM_012298.1	2.39811	Down	2.16438e-11	1.12927e-09
GABARAPL2	NM_007285.6	2.3971	Up	0.000217922	0.00149928
CRISPLD1	NM_031461.3	2.39589	Down	5.36831e-08	9.31725e-07
LOC653702	NM_001093763.1	2.39557	Up	0.00116	0.00653196
TRAF3IP3	NM_025228.1	2.39407	Up	1.3775e-07	2.14578e-06
SPIN1	NM_006717.2	2.39398	Down	1.31753e-06	1.5887e-05
PRO0628	NR_002764.1	2.39375	Down	1.31753e-06	1.5887e-05
CKS2	NM_001827.1	2.39333	Up	3.7738e-09	8.92488e-08
UBA6	NM_018227.5	2.39283	Up	0.000181769	0.00127782
ASCC3	NM_006828.2	2.39281	Up	1.01273e-07	1.63659e-06
ZNRF3	NM_032173.2	2.3928	Down	1.26572e-13	2.43879e-11
CDC2	NM_001786.2	2.39274	Up	4.39837e-12	3.14461e-10
CMPK1	NM_016308.1	2.39254	Up	0.000402621	0.00257168
	BX102161	2.39235	Down	6.32858e-14	1.64175e-11
	CR612552	2.39215	Up	3.11842e-05	0.000266311
RCAN1	NM_203418.1	2.392	Up	7.76061e-05	0.000599321
	AK024680	2.39035	Up	1.42646e-10	5.38311e-09
KLHL21	NM_014851.2	2.38908	Down	1.42393e-12	1.32508e-10
NGFRAP1	NM_014380.1	2.38876	Down	6.17037e-12	4.08449e-10
AFF3	NM_001025108.1	2.38861	Down	8.84665e-07	1.11631e-05
UBE2E3	XM_944999.1	2.38817	Down	1.15675e-08	2.38574e-07
FLJ20718	NM_017939.1	2.38814	Up	3.83512e-11	1.82748e-09
MXRA7	NM_001008528.1	2.38758	Down	1.26572e-13	2.43879e-11
FHL5	NM_020482.3	2.38722	Down	3.85788e-07	5.35319e-06
TNFAIP6	NM_007115.2	2.38593	Up	1.3775e-07	2.14578e-06
FLJ35429	NM_001003807.1	2.38567	Down	1.42646e-10	5.38311e-09
MGC4677	NM_052871.3	2.38462	Up	3.16429e-14	1.94619e-11
TLR8	NM_016610.2	2.38395	Up	6.59981e-06	6.70977e-05
CKMT2	NM_001825.2	2.3836	Down	8.03939e-09	1.73717e-07
FBXO30	NM_032145.4	2.38334	Up	0.00135295	0.00745571
CITED4	NM_133467.2	2.38235	Down	1.42646e-10	5.38311e-09
	AK023104	2.3818	Down	1.18028e-11	6.91577e-10
NCAPG	NM_022346.3	2.38156	Up	8.6628e-08	1.42647e-06
TREM2	NM_018965.1	2.38068	Up	3.16429e-14	1.94619e-11
C9orf72	NM_018325.1	2.38065	Up	9.49287e-13	9.73093e-11
RGS10	NM_001005339.1	2.38059	Up	8.58789e-11	3.51819e-09
EVI1	NM_005241.1	2.38041	Down	6.60388e-11	2.83025e-09
MEIS3P1	NR_002211.1	2.37905	Down	4.39837e-12	3.14461e-10
MAN2B1	NM_000528.2	2.37894	Up	6.17037e-12	4.08449e-10
SOBP	NM_018013.3	2.37827	Down	1.60746e-11	8.90209e-10
HIST1H4C	NM_003542.3	2.37807	Down	3.06936e-12	2.36956e-10
IVNS1ABP	NM_006469.4	2.37681	Up	4.66163e-10	1.4646e-08
RNF19A	NM_183419.1	2.3767	Down	2.54564e-09	6.35534e-08
KIAA1033	NM_015275.1	2.37611	Up	1.01148e-06	1.25922e-05
IRF7	NM_004029.2	2.37562	Up	1.42393e-12	1.32508e-10
SEL1L3	NM_015187.3	2.37549	Up	4.39837e-12	3.14461e-10
CMTM7	NM_181472.1	2.37517	Up	1.69783e-09	4.46436e-08
SSTR1	NM_001049.2	2.37159	Down	1.82358e-10	6.61045e-09
ARRDC4	NM_183376.1	2.36951	Up	0.000310708	0.00204943
NMI	NM_004688.1	2.36897	Up	1.60281e-07	2.45475e-06
LOC388621	XM_941195.2	2.36769	Up	0.000720926	0.0043107
LTB	NM_002341.1	2.36695	Up	4.56103e-08	8.05613e-07
TREM1	NM_018643.2	2.3657	Up	8.58789e-11	3.51819e-09
MGC61598	XM_939432.1	2.36527	Up	3.34422e-07	4.72085e-06
LEPR	NM_002303.3	2.36504	Down	1.26572e-13	2.43879e-11
PDIA4	NM_004911.3	2.36498	Up	6.30731e-08	1.07619e-06
NCF4	NM_000631.3	2.36421	Up	7.27312e-10	2.14367e-08
ASAP1	NM_018482.2	2.36384	Up	1.1094e-10	4.36392e-09
PYGB	NM_002862.3	2.36253	Down	5.05337e-11	2.28601e-09
PSCD1	NM_017456.1	2.36152	Up	6.01215e-13	6.85105e-11
NFAT5	NM_173215.1	2.361	Down	5.53548e-09	1.24961e-07
VKORC1	NM_024006.4	2.36048	Up	5.87566e-07	7.7468e-06
GAPT	NM_152687.2	2.36039	Up	6.30731e-08	1.07619e-06
RBM9	NM_001082576.1	2.35976	Down	3.79715e-13	4.98796e-11
PTPLA	NM_014241.3	2.3594	Down	3.10392e-09	7.53836e-08
ADD3	NM_001121.2	2.35906	Down	1.42646e-10	5.38311e-09
RUNX2	NM_001024630.2	2.35837	Up	4.44449e-07	6.063e-06
PLEKHG3	NM_015549.1	2.35822	Down	3.06936e-12	2.36956e-10
STEAP3	NM_018234.2	2.35778	Up	2.5026e-07	3.64698e-06
NTM	NM_001048209.1	2.35564	Up	1.38042e-09	3.74752e-08
LOC650321	XM_939410.1	2.35478	Up	9.65466e-09	2.0383e-07
KIAA0363	XM_001133202.1	2.35431	Down	5.05337e-11	2.28601e-09
APOBEC3G	NM_021822.1	2.35412	Up	2.76707e-08	5.17382e-07
RASSF5	NM_182664.2	2.353	Up	4.66163e-10	1.4646e-08
ITGA4	NM_000885.4	2.35172	Up	1.1094e-10	4.36392e-09
ATP1B3	XM_001133534.1	2.35096	Up	8.84665e-07	1.11631e-05
CLUAP1	NM_024793.1	2.34988	Down	1.18028e-11	6.91577e-10
GPNMB	NM_002510.2	2.3498	Up	3.79715e-13	4.98796e-11
ANKRD36	NM_198555.3	2.34903	Down	1.38297e-08	2.80007e-07
GOLSYN	NM_001099743.1	2.34868	Down	5.83464e-10	1.77315e-08
CLEC7A	NM_197950.2	2.3475	Up	7.39807e-08	1.23931e-06
PCDH18	NM_019035.2	2.34715	Down	6.74276e-07	8.76928e-06
TSC22D1	NM_183422.1	2.34521	Up	0.00522854	0.0235652
GLRX2	NM_016066.3	2.34439	Up	1.18204e-07	1.87207e-06
STK10	NM_005990.3	2.3441	Up	2.89533e-11	1.4418e-09
RAD21	NM_006265.1	2.34306	Up	0.00282335	0.0140054
PPM2C	NM_018444.2	2.34282	Up	3.62636e-06	3.93351e-05
RRAD	NM_004165.1	2.34258	Down	4.44449e-07	6.063e-06
FLYWCH1	NM_032296.2	2.34255	Down	2.12008e-12	1.78509e-10
FBXW7	NM_033632.2	2.34227	Down	0.00182794	0.00966766
DPT	NM_001937.3	2.34207	Down	7.41764e-06	7.44345e-05
NFIX	NM_002501.2	2.3396	Down	5.05337e-11	2.28601e-09
MEIS1	NM_002398.2	2.33947	Down	3.16429e-14	1.94619e-11
BAI3	NM_001704.1	2.33923	Down	4.44449e-07	6.063e-06
PPM1B	NM_001033556.1	2.33761	Down	5.05337e-11	2.28601e-09
LIN7C	NM_018362.2	2.33652	Up	0.000165838	0.00117759
AURKA	NM_198436.1	2.33271	Up	4.39837e-12	3.14461e-10
CYB5R4	NM_016230.3	2.33189	Up	2.215e-13	3.44e-11
GRAMD4	NM_015124.2	2.33175	Up	4.39837e-12	3.14461e-10
MPDU1	NM_004870.1	2.33155	Up	8.6628e-08	1.42647e-06
CART1	NM_006982.1	2.33145	Down	7.27312e-10	2.14367e-08
SEMA5A	NM_003966.2	2.33135	Up	1.69783e-09	4.46436e-08
C17orf75	NM_022344.2	2.33117	Down	3.8683e-08	6.9556e-07
SGCG	NM_000231.1	2.32943	Down	1.31753e-06	1.5887e-05
TBC1D10C	NM_198517.2	2.32853	Up	5.53548e-09	1.24961e-07
WFS1	NM_006005.2	2.32775	Down	2.89533e-11	1.4418e-09
LOC645236	XM_928275.1	2.32762	Up	8.6628e-08	1.42647e-06
	BU935198	2.32681	Up	3.71108e-10	1.20762e-08
ZNF364	NM_014455.1	2.32658	Down	1.18028e-11	6.91577e-10
GCNT1	NM_001097635.1	2.32581	Up	1.60746e-11	8.90209e-10
ARHGAP22	NM_021226.2	2.32392	Up	2.32196e-10	8.10086e-09
ATP11B	NM_014616.1	2.32375	Up	1.82671e-05	0.000166112
LACTB	NM_032857.2	2.3234	Up	2.76707e-08	5.17382e-07
CAMK1G	NM_020439.2	2.32271	Up	2.50099e-06	2.80861e-05
C21orf70	NM_058190.2	2.32271	Down	1.15675e-08	2.38574e-07
LAIR2	NM_021270.2	2.32135	Up	8.60687e-12	5.32537e-10
ID1	NM_181353.1	2.32058	Down	8.6628e-08	1.42647e-06
LOC642033	XM_936103.1	2.32044	Down	1.18028e-11	6.91577e-10
	BX113481	2.32044	Down	5.05337e-11	2.28601e-09
S100A3	NM_002960.1	2.3198	Up	2.32196e-10	8.10086e-09
PI15	NM_015886.3	2.31948	Down	3.83993e-05	0.000320559
STX11	NM_003764.2	2.31866	Up	9.03658e-10	2.5815e-08
NDN	NM_002487.2	2.31816	Down	1.42646e-10	5.38311e-09
FBLN2	NM_001004019.1	2.31809	Down	3.10392e-09	7.53836e-08
CDKN1C	NM_000076.1	2.3176	Down	9.03658e-10	2.5815e-08
PDE8B	NM_001029851.1	2.31584	Down	4.62163e-06	4.88973e-05
LST1	NM_205839.1	2.31576	Up	7.27312e-10	2.14367e-08
SLMAP	NM_007159.2	2.31537	Down	1.60746e-11	8.90209e-10
ZNF471	NM_020813.2	2.31476	Down	5.05337e-11	2.28601e-09
ADHFE1	NM_144650.2	2.31443	Down	3.79715e-13	4.98796e-11
FAM110A	NM_001042353.1	2.3127	Up	1.69783e-09	4.46436e-08
FAIM2	NM_012306.2	2.31194	Down	6.60388e-11	2.83025e-09
PKM2	NM_002654.3	2.3119	Up	1.15508e-06	1.41598e-05
BCL3	NM_005178.2	2.31041	Up	7.27312e-10	2.14367e-08
NDP	NM_000266.1	2.31	Up	3.8683e-08	6.9556e-07
AOAH	NM_001637.1	2.30943	Up	2.54564e-09	6.35534e-08
CHRDL1	NM_145234.2	2.30812	Down	6.60388e-11	2.83025e-09
GPR132	NM_013345.2	2.30785	Up	5.05337e-11	2.28601e-09
CLDN1	NM_021101.3	2.30705	Up	5.20957e-06	5.4295e-05
NAALAD2	NM_005467.2	2.30702	Down	2.32196e-10	8.10086e-09
ABHD12	NM_001042472.1	2.30436	Up	2.215e-13	3.44e-11
CCNL1	NM_020307.2	2.30345	Up	5.20957e-06	5.4295e-05
KPNA2	NM_002266.2	2.29889	Up	2.16033e-07	3.20297e-06
TBXA2R	NM_001060.4	2.29861	Down	5.87566e-07	7.7468e-06
LOC643870	XM_927140.1	2.29777	Up	8.55508e-05	0.000653233
SLC38A2	NM_018976.3	2.29716	Up	3.7738e-09	8.92488e-08
LAX1	NM_017773.2	2.29716	Up	0.000992268	0.00569871
PCSK5	NM_006200.2	2.2954	Down	1.60281e-07	2.45475e-06
LY9	NM_001033667.1	2.29314	Up	1.18028e-11	6.91577e-10
C5orf41	NM_153607.1	2.29167	Down	1.60746e-11	8.90209e-10
GPR160	NM_014373.1	2.29048	Up	2.89533e-11	1.4418e-09
CACNA2D4	NM_172364.4	2.29035	Up	6.30731e-08	1.07619e-06
CES1	NM_001025195.1	2.28914	Down	3.62636e-06	3.93351e-05
UNC13C	NM_001080534.1	2.2889	Down	1.31753e-06	1.5887e-05
NTNG1	NM_014917.2	2.28878	Down	3.06936e-12	2.36956e-10
CD36	NM_001001547.1	2.28853	Down	3.34422e-07	4.72085e-06
	BQ019141	2.28797	Down	5.20957e-06	5.4295e-05
NMNAT3	NM_178177.2	2.28604	Down	6.01215e-13	6.85105e-11
FAM13C1	NM_001001971.1	2.28596	Down	3.16429e-14	1.94619e-11
C7orf28A	XM_001133729.1	2.28466	Up	1.3117e-05	0.00012355
PPIB	NM_000942.4	2.28383	Up	2.5026e-07	3.64698e-06
CPEB1	NM_001079534.1	2.28321	Down	4.39837e-12	3.14461e-10
AMOT	NM_133265.2	2.28308	Down	2.12008e-12	1.78509e-10
PON3	NM_000940.1	2.28219	Down	5.36831e-08	9.31725e-07
TPPP3	NM_015964.2	2.28198	Up	6.59981e-06	6.70977e-05
RALGDS	NM_006266.2	2.28163	Up	6.60388e-11	2.83025e-09
C10orf125	NM_198472.2	2.27989	Up	1.18204e-07	1.87207e-06
	AK094744	2.27898	Down	3.16429e-14	1.94619e-11
PCDHB4	NM_018938.2	2.27879	Down	3.2747e-08	6.00451e-07
GAA	NM_000152.3	2.27873	Up	3.83512e-11	1.82748e-09
LOC644739	XM_933679.1	2.27743	Down	5.20957e-06	5.4295e-05
SH3BGR	NM_007341.2	2.27741	Down	2.08217e-09	5.33007e-08
ROD1	NM_005156.4	2.27623	Up	3.8683e-08	6.9556e-07
COMP	NM_000095.2	2.27572	Up	1.17252e-05	0.000111675
NLRC4	NM_021209.3	2.27482	Up	1.38042e-09	3.74752e-08
	BC030766	2.27427	Down	3.2747e-08	6.00451e-07
FKBP11	NM_016594.1	2.27417	Up	3.10392e-09	7.53836e-08
ARPC1B	NM_005720.2	2.27312	Up	5.11352e-07	6.85384e-06
CASP1	NM_033294.2	2.27133	Up	9.03658e-10	2.5815e-08
NPTXR	NM_014293.2	2.27113	Down	3.06936e-12	2.36956e-10
IFI44	NM_006417.3	2.27083	Up	1.11861e-09	3.11881e-08
LOC648434	XM_937486.1	2.2699	Down	1.38042e-09	3.74752e-08
ISG20	NM_002201.4	2.26848	Up	3.2747e-08	6.00451e-07
CCL22	NM_002990.3	2.26844	Up	3.85788e-07	5.35319e-06
PTK7	NM_152882.2	2.2677	Up	1.26572e-13	2.43879e-11
APOB48R	NM_018690.2	2.26654	Up	8.58789e-11	3.51819e-09
ST5	NM_213618.1	2.2661	Down	2.94121e-10	9.90413e-09
ECHDC1	NM_018479.2	2.26473	Up	2.26816e-05	0.000200848
GLB1	NM_001079811.1	2.26309	Up	3.79715e-13	4.98796e-11
LOC728973	XR_015809.1	2.26288	Up	0.000310708	0.00204943
SCRG1	NM_007281.1	2.26217	Down	1.01148e-06	1.25922e-05
LAYN	NM_178834.3	2.26189	Down	8.60687e-12	5.32537e-10
FLRT2	NM_013231.4	2.26188	Down	5.53548e-09	1.24961e-07
XPNPEP2	NM_003399.5	2.26177	Down	1.60281e-07	2.45475e-06
NEK6	NM_014397.3	2.26176	Up	1.60746e-11	8.90209e-10
GOLM1	NM_177937.1	2.26103	Up	1.11861e-09	3.11881e-08
CMTM3	NM_001048251.1	2.26055	Up	8.58789e-11	3.51819e-09
SMAP2	NM_022733.1	2.2604	Up	2.16438e-11	1.12927e-09
BRWD1	NM_033656.2	2.25992	Down	2.08217e-09	5.33007e-08
PGM5	NM_021965.3	2.2599	Down	4.66163e-10	1.4646e-08
PLOD2	NM_000935.2	2.25966	Up	1.50109e-06	1.78295e-05
JPH2	NM_020433.4	2.25859	Down	2.08217e-09	5.33007e-08
DST	NM_183380.1	2.25846	Down	5.21558e-05	0.000421275
ZAK	NM_133646.2	2.25722	Down	1.60746e-11	8.90209e-10
GNRH1	NM_000825.3	2.25715	Down	1.42393e-12	1.32508e-10
LONRF2	NM_198461.3	2.25698	Down	3.79715e-13	4.98796e-11
C10orf65	NM_138413.2	2.25654	Down	2.89533e-11	1.4418e-09
PGK1	NM_000291.2	2.25644	Up	2.16438e-11	1.12927e-09
CRTAP	NM_006371.3	2.25624	Down	5.05337e-11	2.28601e-09
C1orf53	NM_001024594.1	2.25601	Up	2.16438e-11	1.12927e-09
MAP4K1	NM_001042600.1	2.25577	Up	9.65466e-09	2.0383e-07
GPR64	NM_005756.2	2.25548	Down	7.72818e-07	9.89974e-06
GSTM3	NM_000849.3	2.25539	Down	2.89533e-11	1.4418e-09
SLFN11	NM_152270.2	2.25525	Up	1.01148e-06	1.25922e-05
CLIC3	NM_004669.2	2.25488	Up	5.87566e-07	7.7468e-06
ADHFE1	NM_001077593.1	2.25453	Down	4.57658e-09	1.05757e-07
	BI024234	2.25388	Up	1.18204e-07	1.87207e-06
UAP1L1	NM_207309.1	2.25376	Up	9.03658e-10	2.5815e-08
PLD3	NM_001031696.1	2.25366	Up	6.01215e-13	6.85105e-11
KCNMB1	NM_004137.2	2.2534	Down	6.60388e-11	2.83025e-09
WFDC1	NM_021197.2	2.25295	Down	0.000260558	0.00175339
NXPH3	NM_007225.1	2.25282	Down	2.16033e-07	3.20297e-06
C9orf61	NM_004816.2	2.25237	Down	3.83512e-11	1.82748e-09
ABCA1	NM_005502.2	2.25205	Up	8.58789e-11	3.51819e-09
LOC649841	XM_938906.2	2.25173	Down	1.82671e-05	0.000166112
MMP28	NM_024302.3	2.25154	Down	6.32858e-14	1.64175e-11
ENPP6	NM_153343.2	2.25127	Down	8.58789e-11	3.51819e-09
PAG1	NM_018440.3	2.25094	Up	8.60687e-12	5.32537e-10
KCNMA1	NM_002247.2	2.25073	Down	6.60388e-11	2.83025e-09
OPCML	NM_001012393.1	2.25022	Down	1.3117e-05	0.00012355
ATP1B1	NM_001001787.1	2.25001	Up	4.44449e-07	6.063e-06
HLF	NM_002126.4	2.24887	Down	2.33356e-08	4.44468e-07
MGC4677	XM_939115.1	2.24867	Up	5.20957e-06	5.4295e-05
APOBEC3G	NM_021822.1	2.24766	Up	2.5026e-07	3.64698e-06
FLRT3	NM_198391.1	2.24753	Down	5.87566e-07	7.7468e-06
KBTBD12	NM_207335.2	2.24721	Down	9.03658e-10	2.5815e-08
VCL	NM_003373.3	2.24602	Down	1.15675e-08	2.38574e-07
C1orf183	NM_198926.1	2.24597	Down	5.83464e-10	1.77315e-08
FAP	NM_004460.2	2.24545	Up	4.66163e-10	1.4646e-08
ITGB4	NM_001005619.1	2.24453	Down	3.2747e-08	6.00451e-07
UNC5B	NM_170744.2	2.24423	Up	3.83512e-11	1.82748e-09
SEPT7	NM_001788.4	2.24385	Up	0.000477019	0.00298932
LOC645138	XM_928168.1	2.24284	Up	0.00169691	0.00905563
STEAP2	NM_152999.3	2.24077	Down	5.53548e-09	1.24961e-07
TLE1	NM_005077.3	2.24052	Down	1.42393e-12	1.32508e-10
B2M	NM_004048.2	2.23944	Up	1.86219e-07	2.80528e-06
PLEKHA6	NM_014935.2	2.23941	Down	1.96416e-08	3.82022e-07
C15orf41	NM_032499.3	2.23911	Down	1.26572e-13	2.43879e-11
AKIRIN1	NM_024595.1	2.23863	Down	6.30731e-08	1.07619e-06
SCN2B	NM_004588.3	2.23829	Down	1.86219e-07	2.80528e-06
APH1B	NM_031301.2	2.23778	Up	3.71108e-10	1.20762e-08
ZRANB1	NM_017580.2	2.2368	Down	2.08217e-09	5.33007e-08
PDIA3P	NR_002305.1	2.23622	Up	1.82671e-05	0.000166112
GTF2IRD2P	NR_002164.1	2.23599	Down	3.83512e-11	1.82748e-09
FAM164A	NM_016010.1	2.23546	Down	2.16438e-11	1.12927e-09
TLN2	NM_015059.1	2.23533	Down	6.60388e-11	2.83025e-09
MALL	NM_005434.3	2.2342	Up	3.10392e-09	7.53836e-08
VPS13D	NM_015378.2	2.23183	Down	2.16438e-11	1.12927e-09
GBGT1	NM_021996.3	2.23164	Up	2.32196e-10	8.10086e-09
SMPDL3A	NM_006714.2	2.23043	Up	3.8683e-08	6.9556e-07
SIRPA	NM_001040023.1	2.22803	Up	1.15675e-08	2.38574e-07
LOC646100	XM_929061.1	2.22633	Down	8.58789e-11	3.51819e-09
PDE4D	NM_006203.3	2.22584	Down	2.83372e-06	3.14462e-05
PEBP4	NM_144962.2	2.22505	Down	2.16438e-11	1.12927e-09
HCP5	NM_006674.2	2.22482	Up	3.16429e-14	1.94619e-11
PTGIS	NM_000961.3	2.22431	Down	6.17037e-12	4.08449e-10
CNTN1	NM_001843.2	2.22305	Down	2.12008e-12	1.78509e-10
INADL	NM_176878.1	2.22266	Down	3.83512e-11	1.82748e-09
YTHDC1	NM_001031732.2	2.22125	Down	3.16429e-14	1.94619e-11
ARHGAP18	NM_033515.2	2.22093	Up	6.67925e-09	1.47413e-07
ALDH1A1	NM_000689.3	2.21984	Down	2.89533e-11	1.4418e-09
ZNF395	NM_018660.2	2.21705	Down	3.79715e-13	4.98796e-11
PRSS23	NM_007173.4	2.21672	Up	1.60281e-07	2.45475e-06
CCL8	NM_005623.2	2.21668	Up	1.82671e-05	0.000166112
	XM_379190	2.21659	Up	5.11352e-07	6.85384e-06
ADCY9	NM_001116.2	2.21573	Down	1.26572e-13	2.43879e-11
LOC648526	XM_937579.1	2.21569	Down	2.83372e-06	3.14462e-05
TMEM167A	NM_174909.3	2.21483	Up	5.36831e-08	9.31725e-07
NLGN1	NM_014932.2	2.21278	Down	1.60281e-07	2.45475e-06
OGFRL1	NM_024576.3	2.21225	Up	1.38042e-09	3.74752e-08
CMTM7	NM_138410.2	2.21132	Up	4.39837e-12	3.14461e-10
PPFIBP1	NM_177444.1	2.21124	Down	4.44449e-07	6.063e-06
PMEPA1	NM_199169.1	2.21045	Down	5.36831e-08	9.31725e-07
NGRN	NM_016645.2	2.20968	Down	4.56103e-08	8.05613e-07
PPT1	NM_000310.2	2.2081	Up	3.71108e-10	1.20762e-08
FAM150A	NM_207413.2	2.20739	Up	6.67925e-09	1.47413e-07
P2RX7	NM_002562.4	2.2067	Up	2.94121e-10	9.90413e-09
ERP27	NM_152321.1	2.20666	Up	1.82358e-10	6.61045e-09
SYNPO2	XM_942780.2	2.20578	Down	1.11861e-09	3.11881e-08
RTN1	NM_021136.2	2.20546	Down	2.76707e-08	5.17382e-07
FKRP	NM_024301.3	2.20535	Down	1.38042e-09	3.74752e-08
LOC399942	XM_934471.1	2.20531	Up	7.41764e-06	7.44345e-05
FAM83D	NM_030919.2	2.2042	Up	0.00489263	0.0222794
GPT2	NM_133443.1	2.20322	Down	2.94121e-10	9.90413e-09
HMGB2	NM_002129.2	2.20199	Up	0.000199094	0.00138494
ECHDC3	NM_024693.2	2.20193	Down	8.6628e-08	1.42647e-06
RCC2	NM_018715.1	2.20148	Up	1.26572e-13	2.43879e-11
SIK1	NM_173354.3	2.20043	Up	2.03638e-05	0.000182762
GATAD2B	NM_020699.1	2.20037	Down	2.89533e-11	1.4418e-09
ALDH3A2	NM_001031806.1	2.19924	Down	2.12008e-12	1.78509e-10
LOC652577	XM_942091.1	2.19874	Up	4.71323e-05	0.000384544
TGFB1I1	NM_015927.3	2.19848	Down	2.76707e-08	5.17382e-07
FOXC2	NM_005251.1	2.1983	Down	2.32196e-10	8.10086e-09
C20orf177	NM_022106.1	2.19821	Down	2.94121e-10	9.90413e-09
P2RY10	NM_198333.1	2.19795	Up	1.94187e-06	2.2392e-05
GJA1	NM_000165.3	2.19785	Up	3.34422e-07	4.72085e-06
TNNC1	NM_003280.1	2.19643	Down	2.5242e-05	0.0002207
ATP6V1B2	NM_001693.3	2.1963	Up	4.39837e-12	3.14461e-10
LAMP2	NM_002294.1	2.19567	Up	3.83512e-11	1.82748e-09
PTPRD	NM_130393.2	2.19441	Down	5.36831e-08	9.31725e-07
ACTC1	NM_005159.4	2.19354	Down	0.00988271	0.0399838
IGF2BP3	NM_006547.2	2.19328	Up	1.42393e-12	1.32508e-10
N6AMT1	NM_182749.2	2.19224	Down	7.27312e-10	2.14367e-08
HEY2	NM_012259.1	2.19215	Down	1.82358e-10	6.61045e-09
C15orf59	NM_001039614.1	2.19078	Down	1.69783e-09	4.46436e-08
ECHDC2	NM_018281.2	2.18984	Down	2.215e-13	3.44e-11
ATP6V1A	NM_001690.2	2.18958	Up	3.16429e-14	1.94619e-11
ADSS	NM_001126.2	2.18939	Up	6.30731e-08	1.07619e-06
	BX099724	2.189	Down	3.34422e-07	4.72085e-06
TAP1	NM_000593.5	2.18834	Up	1.42393e-12	1.32508e-10
DGCR14	NM_022719.2	2.18826	Down	1.42393e-12	1.32508e-10
SCIN	NM_033128.1	2.1876	Up	0.000114102	0.000844506
	BX114974	2.18631	Down	2.50099e-06	2.80861e-05
CSNK1D	NM_001893.3	2.18516	Up	2.12008e-12	1.78509e-10
GAA	NM_001079804.1	2.18448	Up	6.17037e-12	4.08449e-10
CLIP1	NM_002956.2	2.1839	Down	9.03658e-10	2.5815e-08
AP1B1	NM_145730.1	2.18384	Up	1.82358e-10	6.61045e-09
OAS1	NM_001032409.1	2.18337	Up	0.000284624	0.00189502
RAB33B	NM_031296.1	2.18308	Up	0.000664589	0.00401651
SIX5	NM_175875.3	2.18263	Down	1.18028e-11	6.91577e-10
FLJ42875	XM_932794.1	2.182	Down	8.6628e-08	1.42647e-06
DAAM2	NM_015345.2	2.18159	Down	3.83512e-11	1.82748e-09
CHSY3	NM_175856.4	2.18117	Up	2.33356e-08	4.44468e-07
PHYHD1	NM_174933.2	2.18079	Down	3.10392e-09	7.53836e-08
SHRM	NM_020859.1	2.1805	Down	7.72818e-07	9.89974e-06
PARVB	NM_013327.3	2.18022	Up	2.08217e-09	5.33007e-08
MYADM	NM_138373.3	2.17995	Up	0.000260558	0.00175339
CD34	NM_001773.1	2.17985	Down	1.31753e-06	1.5887e-05
HSPA12A	NM_025015.2	2.17957	Down	3.79715e-13	4.98796e-11
RNASE1	NM_198232.1	2.17904	Up	5.20957e-06	5.4295e-05
WDR21A	NM_015604.2	2.17747	Down	2.32196e-10	8.10086e-09
FARP1	NM_005766.2	2.17561	Up	1.60746e-11	8.90209e-10
MAPK10	NM_138982.1	2.17535	Down	1.18028e-11	6.91577e-10
FAM179B	NM_015091.2	2.17352	Up	0.000720926	0.0043107
BEND6	NM_152731.2	2.17331	Up	3.06936e-12	2.36956e-10
CD247	NM_198053.1	2.17202	Up	8.6628e-08	1.42647e-06
LAMP2	NM_013995.1	2.17085	Up	1.42393e-12	1.32508e-10
ENG	NM_000118.1	2.17079	Up	3.83512e-11	1.82748e-09
ALDH1A2	NM_170696.1	2.17028	Down	4.66163e-10	1.4646e-08
IKBIP	NM_153687.2	2.1695	Up	2.32196e-10	8.10086e-09
	AL713633	2.16675	Up	3.79715e-13	4.98796e-11
WNT11	NM_004626.2	2.16546	Down	1.69783e-09	4.46436e-08
LAMP2	NM_002294.1	2.16505	Up	3.06936e-12	2.36956e-10
FAM55C	NM_145037.1	2.16499	Down	6.60388e-11	2.83025e-09
FOXC1	NM_001453.1	2.16487	Down	2.12008e-12	1.78509e-10
SUSD1	NM_022486.3	2.164	Up	9.03658e-10	2.5815e-08
FLJ22662	NM_024829.4	2.16363	Up	1.82358e-10	6.61045e-09
VENTX	NM_014468.2	2.16362	Up	9.65466e-09	2.0383e-07
IRAK1	NM_001025243.1	2.16328	Up	3.83512e-11	1.82748e-09
SCARA3	NM_016240.2	2.16295	Down	1.50109e-06	1.78295e-05
HTATIP2	NM_006410.3	2.16294	Up	1.60746e-11	8.90209e-10
TRPC1	NM_003304.4	2.16272	Down	3.06936e-12	2.36956e-10
RNF149	NM_173647.2	2.16256	Up	6.01215e-13	6.85105e-11
IFI27	NM_005532.3	2.16211	Up	5.87566e-07	7.7468e-06
TK1	NM_003258.2	2.16198	Up	5.05337e-11	2.28601e-09
PGBD5	NM_024554.2	2.16058	Up	1.38042e-09	3.74752e-08
FAM96A	NM_001014812.1	2.15971	Up	5.36831e-08	9.31725e-07
IQGAP2	NM_006633.2	2.15922	Up	1.60281e-07	2.45475e-06
IER3IP1	NM_016097.3	2.15895	Up	0.000563745	0.00346844
LOC650152	XR_018707.1	2.15771	Up	8.60687e-12	5.32537e-10
FZD4	NM_012193.2	2.15703	Down	8.60687e-12	5.32537e-10
MAGEC3	NM_177456.2	2.15697	Down	1.60281e-07	2.45475e-06
GAL	NM_015973.3	2.15676	Up	2.16033e-07	3.20297e-06
APOBEC3A	NM_145699.2	2.15666	Up	0.000114102	0.000844506
FAM122A	NM_138333.3	2.15663	Down	1.69783e-09	4.46436e-08
RSPO3	NM_032784.3	2.15641	Down	2.33356e-08	4.44468e-07
HPSE	NM_006665.2	2.15624	Up	2.215e-13	3.44e-11
ZNF654	NM_018293.2	2.15586	Down	6.37179e-05	0.000503326
C13orf34	NM_024808.2	2.15569	Up	1.50109e-06	1.78295e-05
SAP18	NM_005870.3	2.1549	Down	3.79715e-13	4.98796e-11
OAS1	NM_002534.2	2.15481	Up	2.5242e-05	0.0002207
PPCS	NM_001077447.1	2.15469	Up	6.37179e-05	0.000503326
DKFZP564J102	NM_015398.1	2.15373	Down	4.66163e-10	1.4646e-08
AZIN1	NM_148174.2	2.15371	Up	0.00211761	0.0109606
GALNTL2	NM_054110.3	2.15297	Down	1.50109e-06	1.78295e-05
SEMA6A	NM_020796.3	2.15241	Down	5.87566e-07	7.7468e-06
PI4K2A	NM_018425.2	2.15181	Up	1.18028e-11	6.91577e-10
ANXA4	NM_001153.2	2.15161	Up	9.34326e-06	9.14746e-05
LPCAT1	NM_024830.3	2.15068	Up	1.1094e-10	4.36392e-09
CDC42SE2	NM_001038702.1	2.14938	Up	6.60388e-11	2.83025e-09
	AK128758	2.14936	Down	4.66163e-10	1.4646e-08
ADORA3	NM_000677.3	2.14922	Up	9.03658e-10	2.5815e-08
AHDC1	NM_001029882.1	2.14895	Down	5.83464e-10	1.77315e-08
HCCA2	NM_053005.3	2.1484	Down	8.60687e-12	5.32537e-10
MUDENG	NM_018229.2	2.14827	Up	8.6628e-08	1.42647e-06
C17orf87	NM_207103.1	2.14783	Up	3.79715e-13	4.98796e-11
RAB38	NM_022337.1	2.14728	Up	1.01273e-07	1.63659e-06
FOXD2	NM_004474.3	2.14613	Down	8.03939e-09	1.73717e-07
SGCE	NM_001099400.1	2.14512	Down	1.64983e-08	3.27889e-07
MAGOH	NM_002370.2	2.14477	Up	2.54564e-09	6.35534e-08
SCARA3	NM_182826.1	2.14438	Down	3.85788e-07	5.35319e-06
SIGLEC9	NM_014441.1	2.14381	Up	3.10392e-09	7.53836e-08
SFRP4	NM_003014.2	2.1433	Down	7.41764e-06	7.44345e-05
WRB	NM_004627.2	2.1429	Up	0.00033896	0.00221549
ZRANB2	NM_005455.3	2.1425	Down	1.60746e-11	8.90209e-10
LOC606724	NR_002454.2	2.14223	Up	5.36831e-08	9.31725e-07
CCL19	NM_006274.2	2.14206	Up	0.0340063	0.107452
DPEP2	NM_022355.1	2.14039	Up	3.8683e-08	6.9556e-07
KLF12	NM_016285.2	2.1389	Down	7.39807e-08	1.23931e-06
HLA-DQB2	NM_182549.1	2.13876	Up	1.70827e-06	1.99938e-05
MGC72104	NM_207350.1	2.13783	Down	7.03465e-05	0.000549333
LINCR	NM_001080535.1	2.13774	Up	3.62636e-06	3.93351e-05
HK2	NM_000189.4	2.13718	Up	2.32196e-10	8.10086e-09
	AK055969	2.13702	Down	1.17252e-05	0.000111675
PTPRO	NM_030667.1	2.13675	Up	2.76707e-08	5.17382e-07
ZNF10	NM_015394.4	2.13664	Down	5.83464e-10	1.77315e-08
NFIA	NM_005595.1	2.13608	Down	6.60388e-11	2.83025e-09
FAIM	NM_001033032.1	2.13579	Up	2.20497e-06	2.50772e-05
KIAA0368	NM_001080398.1	2.13569	Down	1.60746e-11	8.90209e-10
DOPEY2	NM_005128.2	2.13516	Up	3.16429e-14	1.94619e-11
FCGRT	NM_004107.3	2.13508	Up	3.71108e-10	1.20762e-08
DZIP1	NM_198968.2	2.13492	Down	5.53548e-09	1.24961e-07
DUSP10	NM_144729.1	2.13384	Up	1.96416e-08	3.82022e-07
FBLN1	NM_006485.3	2.13374	Down	6.17037e-12	4.08449e-10
TYMS	NM_001071.1	2.13274	Up	1.69783e-09	4.46436e-08
INPP5A	XM_001133189.1	2.13265	Down	2.94121e-10	9.90413e-09
FBXW5	NM_178226.1	2.13098	Up	6.74276e-07	8.76928e-06
KIF11	NM_004523.2	2.13081	Up	2.16033e-07	3.20297e-06
EVI2A	NM_014210.2	2.13061	Up	3.71108e-10	1.20762e-08
NPC1	NM_000271.3	2.13044	Up	5.83464e-10	1.77315e-08
TP53INP1	NM_033285.2	2.13043	Up	6.74276e-07	8.76928e-06
CARD9	NM_052813.3	2.12953	Up	1.82358e-10	6.61045e-09
C1orf85	NM_144580.1	2.12884	Up	1.42393e-12	1.32508e-10
MSRB3	NM_001031679.1	2.12834	Down	3.7738e-09	8.92488e-08
	AK091057	2.12767	Down	3.06936e-12	2.36956e-10
OLFM4	NM_006418.3	2.12767	Down	0.000438383	0.00277208
CENPK	NM_022145.3	2.12598	Up	2.5026e-07	3.64698e-06
ZBTB40	NM_001083621.1	2.12593	Down	4.39837e-12	3.14461e-10
RPL23AP13	NR_002229.1	2.12555	Down	6.67925e-09	1.47413e-07
GPR116	NM_015234.4	2.12538	Up	1.1094e-10	4.36392e-09
LOC649555	XM_945579.1	2.1252	Up	5.87566e-07	7.7468e-06
	CR749795	2.12463	Down	2.12008e-12	1.78509e-10
DPY19L2	NM_173812.4	2.1246	Down	0.000151198	0.00108508
OSR2	XM_001126824.1	2.12417	Down	1.3775e-07	2.14578e-06
HPGD	NM_000860.3	2.12376	Up	3.7738e-09	8.92488e-08
LOC645968	XM_928934.1	2.12361	Up	0.00262958	0.0131851
FBXO32	NM_058229.2	2.12276	Down	1.60281e-07	2.45475e-06
RCAN1	NM_203417.1	2.12246	Up	1.01273e-07	1.63659e-06
PURA	NM_005859.3	2.12213	Up	6.59981e-06	6.70977e-05
COG3	NM_031431.2	2.12173	Up	5.76699e-05	0.000460922
NCKAP1	NM_013436.3	2.12077	Down	4.56103e-08	8.05613e-07
PMFBP1	NM_031293.1	2.11831	Up	3.34422e-07	4.72085e-06
EGFR	NM_005228.3	2.11829	Down	3.16429e-14	1.94619e-11
GMDS	NM_001500.2	2.11813	Down	6.32858e-14	1.64175e-11
LOC648659	XM_944469.1	2.11789	Up	0.000199094	0.00138494
CASC3	NM_007359.3	2.11693	Down	1.18028e-11	6.91577e-10
RBP4	NM_006744.3	2.11624	Down	4.09594e-06	4.39107e-05
MOCOS	NM_017947.1	2.11603	Up	1.01273e-07	1.63659e-06
RASGRP2	NM_005825.2	2.11584	Down	5.11352e-07	6.85384e-06
DUSP11	NM_003584.1	2.11537	Up	3.34422e-07	4.72085e-06
LY6H	NM_002347.2	2.11502	Up	8.03939e-09	1.73717e-07
HNMT	NM_001024074.1	2.11425	Up	2.16438e-11	1.12927e-09
MEF2C	NM_002397.2	2.11405	Down	1.38042e-09	3.74752e-08
IRS2	NM_003749.2	2.11336	Down	4.39837e-12	3.14461e-10
	BF753039	2.11329	Up	1.94187e-06	2.2392e-05
EBI3	NM_005755.2	2.11311	Up	2.76707e-08	5.17382e-07
SYNM	NM_015286.5	2.11302	Down	2.89497e-07	4.15295e-06
UNC5B	NM_170744.2	2.11146	Up	8.6628e-08	1.42647e-06
CSRP2	NM_001321.1	2.1114	Down	2.16033e-07	3.20297e-06
CD93	NM_012072.3	2.11105	Up	2.215e-13	3.44e-11
ATP5C1	NM_005174.2	2.11104	Up	1.63722e-05	0.000150711
IL10RB	NM_000628.3	2.11104	Up	2.08217e-09	5.33007e-08
FAM5C	NM_199051.1	2.11076	Down	1.96416e-08	3.82022e-07
	AK000776	2.10968	Down	4.62163e-06	4.88973e-05
RIMS3	NM_014747.2	2.10817	Down	2.16438e-11	1.12927e-09
SEC14L1	NM_003003.2	2.10677	Up	2.215e-13	3.44e-11
SOST	NM_025237.2	2.10567	Down	0.000114102	0.000844506
TUB	NM_177972.1	2.1054	Down	5.87566e-07	7.7468e-06
LILRA2	NM_006866.1	2.10538	Up	1.31753e-06	1.5887e-05
AKAP12	NM_144497.1	2.1041	Down	3.10392e-09	7.53836e-08
SCG5	NM_003020.1	2.10322	Up	4.09594e-06	4.39107e-05
FTH1	NM_002032.2	2.10303	Up	1.86219e-07	2.80528e-06
HES2	NM_019089.3	2.10238	Up	1.38042e-09	3.74752e-08
TRIM46	NM_025058.3	2.1019	Up	8.58789e-11	3.51819e-09
IFNG	NM_000619.2	2.10144	Up	1.86219e-07	2.80528e-06
MMP19	NM_002429.4	2.10119	Up	4.62163e-06	4.88973e-05
HES5	NM_001010926.2	2.10113	Down	3.2747e-08	6.00451e-07
LOC285929	XM_209824.5	2.10091	Down	3.06936e-12	2.36956e-10
SLC22A5	NM_003060.2	2.10005	Down	3.06936e-12	2.36956e-10
	BX110903	2.09993	Down	8.6628e-08	1.42647e-06
ZFP2	NM_030613.2	2.09987	Down	3.06936e-12	2.36956e-10
HNRPC	NM_031314.1	2.09912	Up	1.01148e-06	1.25922e-05
ANKRD38	NM_181712.3	2.098	Down	1.3775e-07	2.14578e-06
TBC1D9	NM_015130.2	2.09798	Up	9.65466e-09	2.0383e-07
ALDH2	NM_000690.2	2.09733	Down	5.05337e-11	2.28601e-09
C1GALT1	NM_020156.1	2.09719	Up	6.74276e-07	8.76928e-06
SLC22A18AS	NM_007105.1	2.09679	Up	1.64983e-08	3.27889e-07
RNF19B	NM_153341.1	2.09657	Up	5.53548e-09	1.24961e-07
H2AFY	NM_138609.2	2.09445	Up	2.32196e-10	8.10086e-09
ANKRD22	NM_144590.2	2.09387	Up	1.50109e-06	1.78295e-05
ARHGAP10	NM_024605.3	2.09301	Down	1.01273e-07	1.63659e-06
FLJ42986	XM_001127714.1	2.09208	Up	1.38297e-08	2.80007e-07
LOC402057	NM_001080499.1	2.09207	Up	0.000137753	0.000999487
CREBBP	NM_004380.2	2.09054	Down	7.72818e-07	9.89974e-06
USP8	NM_005154.2	2.08845	Up	0.00182794	0.00966766
C14orf28	NM_001017923.1	2.08843	Down	8.58789e-11	3.51819e-09
CROP	NM_006107.2	2.08785	Up	0.00157439	0.0084827
FCGR2B	NM_004001.3	2.08766	Up	7.72818e-07	9.89974e-06
SOX8	NM_014587.2	2.08663	Down	7.39807e-08	1.23931e-06
FBLIM1	NM_001024216.1	2.08608	Down	2.80678e-05	0.00024244
NFKBIZ	NM_001005474.1	2.08592	Up	8.55508e-05	0.000653233
SLBP	NM_006527.2	2.08486	Up	5.21558e-05	0.000421275
CALCOCO1	NM_020898.1	2.08417	Down	2.12008e-12	1.78509e-10
NLK	NM_016231.4	2.08402	Up	5.20957e-06	5.4295e-05
LOC647108	XM_934378.1	2.08351	Up	1.70827e-06	1.99938e-05
CHSY1	NM_014918.3	2.08298	Up	3.8683e-08	6.9556e-07
HOXB4	NM_024015.3	2.08288	Down	9.03658e-10	2.5815e-08
YIPF5	NM_030799.6	2.08273	Up	2.5242e-05	0.0002207
GRP	NM_001012513.1	2.0825	Up	2.54564e-09	6.35534e-08
SYN2	NM_133625.3	2.08249	Down	1.70827e-06	1.99938e-05
SYNPO2	XM_936336.2	2.08245	Down	4.09594e-06	4.39107e-05
MXRA7	NM_001008529.1	2.08158	Down	2.03638e-05	0.000182762
PPP2R2B	NM_181676.1	2.08131	Down	9.65466e-09	2.0383e-07
LOC642250	XM_925774.1	2.08121	Up	2.03638e-05	0.000182762
GJA5	NM_005266.5	2.08101	Down	1.01273e-07	1.63659e-06
RHOQ	NM_012249.3	2.08071	Down	3.83512e-11	1.82748e-09
GOLGA7B	NM_001010917.1	2.08035	Up	2.89497e-07	4.15295e-06
MGC39900	NM_194324.1	2.08013	Down	7.27312e-10	2.14367e-08
DHRS9	NM_005771.3	2.07898	Up	1.1094e-10	4.36392e-09
C9orf125	NM_032342.1	2.07813	Down	3.83512e-11	1.82748e-09
AXIN2	NM_004655.2	2.0777	Down	5.05337e-11	2.28601e-09
DNAJC21	NM_194283.3	2.07758	Down	9.03658e-10	2.5815e-08
SEPT3	NM_019106.4	2.07739	Up	2.94121e-10	9.90413e-09
ABLIM1	NM_006720.3	2.0772	Down	7.27312e-10	2.14367e-08
MGC87042	XM_001128032.1	2.07707	Up	9.65466e-09	2.0383e-07
ABHD15	NM_198147.1	2.07677	Up	6.67925e-09	1.47413e-07
SNCAIP	NM_005460.2	2.07634	Down	4.56103e-08	8.05613e-07
SLCO2A1	NM_005630.1	2.076	Up	2.76707e-08	5.17382e-07
ATP9A	NM_006045.1	2.07516	Down	2.89533e-11	1.4418e-09
SERPINB8	NM_198833.1	2.07392	Up	3.83512e-11	1.82748e-09
C7orf10	NM_024728.1	2.07389	Up	4.25592e-05	0.000351026
TUSC5	NM_172367.2	2.07388	Down	2.12008e-12	1.78509e-10
TENC1	NM_015319.2	2.07317	Down	3.06936e-12	2.36956e-10
GPR34	NM_005300.3	2.07309	Up	7.72818e-07	9.89974e-06
S100A11	NM_005620.1	2.073	Up	3.16429e-14	1.94619e-11
CXCL5	NM_002994.3	2.07279	Up	5.20957e-06	5.4295e-05
MLLT11	NM_006818.3	2.07216	Up	4.25592e-05	0.000351026
DAPK1	NM_004938.2	2.07206	Up	1.64983e-08	3.27889e-07
CHD7	NM_017780.2	2.07132	Up	1.42646e-10	5.38311e-09
PTPN13	NM_080684.1	2.07119	Down	1.11861e-09	3.11881e-08
BHLHB2	NM_003670.1	2.07069	Up	8.84665e-07	1.11631e-05
PPP1R3C	NM_005398.4	2.0697	Down	1.60281e-07	2.45475e-06
	AK057885	2.06869	Down	6.37179e-05	0.000503326
LOC402251	XM_377933.3	2.06704	Up	0.0024478	0.0124069
LOC402560	XM_944321.1	2.06595	Down	6.32858e-14	1.64175e-11
BMF	NM_033503.3	2.06528	Up	2.33356e-08	4.44468e-07
PFTK1	NM_012395.2	2.06486	Down	2.16033e-07	3.20297e-06
HLA-H	NR_001434.1	2.06452	Up	4.71323e-05	0.000384544
ORAI1	NM_032790.2	2.063	Up	3.34422e-07	4.72085e-06
	BX117372	2.0625	Down	3.2073e-06	3.51758e-05
DPP7	NM_013379.2	2.06101	Up	4.44449e-07	6.063e-06
MRPL15	NM_014175.2	2.05999	Up	8.84665e-07	1.11631e-05
CD8A	NM_001768.5	2.05967	Up	2.33356e-08	4.44468e-07
IER5	NM_016545.4	2.05892	Up	2.16033e-07	3.20297e-06
DMGDH	NM_013391.2	2.05881	Down	3.83512e-11	1.82748e-09
GPLD1	NM_001503.2	2.05846	Down	1.69783e-09	4.46436e-08
DPP4	NM_001935.3	2.05773	Up	3.7738e-09	8.92488e-08
PLTP	NM_006227.2	2.0577	Up	1.82671e-05	0.000166112
TNF	NM_000594.2	2.05713	Up	1.17252e-05	0.000111675
FRMD4B	XM_114303.3	2.05686	Up	8.03939e-09	1.73717e-07
FAM70B	XM_001130122.1	2.05683	Up	4.56103e-08	8.05613e-07
POP5	NM_198202.1	2.05681	Down	2.16033e-07	3.20297e-06
RAB6B	NM_016577.3	2.05668	Down	3.71108e-10	1.20762e-08
LOC651524	XM_940688.1	2.05561	Up	9.65466e-09	2.0383e-07
GOLGA8A	NM_181077.2	2.05491	Down	2.20497e-06	2.50772e-05
KDELR3	NM_016657.1	2.05476	Up	3.10392e-09	7.53836e-08
F2RL1	NM_005242.3	2.05476	Up	5.87566e-07	7.7468e-06
ZC3H12B	NM_001010888.2	2.05379	Down	4.66163e-10	1.4646e-08
TSNAX	NM_005999.2	2.05365	Up	2.26816e-05	0.000200848
ADAM28	NM_014265.4	2.0536	Up	3.10392e-09	7.53836e-08
RERG	NM_032918.1	2.05275	Down	2.32196e-10	8.10086e-09
	BF510052	2.05232	Down	0.00196799	0.010308
SYNPO2	XM_936336.2	2.05226	Down	9.34326e-06	9.14746e-05
CXorf57	NM_018015.4	2.05188	Down	3.83512e-11	1.82748e-09
CAB39L	NM_001079670.1	2.05184	Down	6.60388e-11	2.83025e-09
LRRC17	NM_001031692.1	2.05145	Up	6.37179e-05	0.000503326
CKAP2	NM_018204.2	2.05144	Up	1.3775e-07	2.14578e-06
FBXO32	NM_148177.1	2.05144	Down	1.38042e-09	3.74752e-08
FAM107A	NM_001076778.1	2.05131	Down	6.67925e-09	1.47413e-07
DDX39	NM_005804.2	2.05061	Up	8.60687e-12	5.32537e-10
GK5	NM_001039547.1	2.04952	Down	1.15675e-08	2.38574e-07
SIRPA	NM_080792.2	2.04916	Up	6.67925e-09	1.47413e-07
ALG13	NM_018466.2	2.04915	Up	2.26816e-05	0.000200848
CENPE	NM_001813.2	2.04853	Up	6.60388e-11	2.83025e-09
	AK095472	2.0484	Down	4.39837e-12	3.14461e-10
CA12	NM_001218.3	2.04804	Up	2.89497e-07	4.15295e-06
PDE5A	NM_033430.2	2.04799	Down	4.57658e-09	1.05757e-07
	CR627122	2.04798	Up	5.20957e-06	5.4295e-05
RWDD1	NM_016104.2	2.04787	Down	5.83464e-10	1.77315e-08
PCGF6	NM_032154.3	2.04713	Up	0.00302977	0.0148627
CC2D2A	NM_001080522.1	2.04704	Down	1.69783e-09	4.46436e-08
INMT	NM_006774.4	2.04677	Down	7.72818e-07	9.89974e-06
MGC39900	XM_936687.1	2.04661	Down	5.83464e-10	1.77315e-08
IFI6	NM_022872.2	2.04619	Up	3.11842e-05	0.000266311
FCN1	NM_002003.2	2.04611	Up	5.21558e-05	0.000421275
PKIB	NM_032471.4	2.04546	Up	0.000103734	0.000775243
FHOD1	NM_013241.2	2.04484	Up	3.71108e-10	1.20762e-08
AMY1C	NM_001008219.1	2.04482	Up	0.000181769	0.00127782
RBMS3	NM_001003793.1	2.04437	Down	3.83512e-11	1.82748e-09
DDX17	NM_030881.2	2.04358	Up	0.000369541	0.00238831
RNASE4	NM_194430.1	2.04309	Down	2.215e-13	3.44e-11
SLC40A1	NM_014585.4	2.04303	Up	0.00033896	0.00221549
APLNR	NM_005161.3	2.04236	Up	7.03465e-05	0.000549333
C9orf167	NM_017723.2	2.04233	Up	3.7738e-09	8.92488e-08
ITGA7	NM_002206.1	2.04158	Down	7.39807e-08	1.23931e-06
BAGE5	NM_182484.1	2.03987	Down	3.62636e-06	3.93351e-05
ABCC8	NM_000352.3	2.03984	Down	2.54564e-09	6.35534e-08
SYP	NM_003179.2	2.03878	Down	1.42646e-10	5.38311e-09
TJP2	NM_004817.2	2.03837	Down	1.15508e-06	1.41598e-05
IL32	NM_001012636.1	2.0377	Up	5.36831e-08	9.31725e-07
CD151	NM_139029.1	2.03719	Down	0.000563745	0.00346844
CRLF1	NM_004750.2	2.03707	Up	0.00211761	0.0109606
IGFBP2	NM_000597.2	2.03674	Up	5.76699e-05	0.000460922
NOL8	NM_017948.4	2.03582	Up	2.03638e-05	0.000182762
PIWIL2	NM_018068.2	2.03521	Down	1.38297e-08	2.80007e-07
UST	NM_005715.1	2.03515	Down	9.49287e-13	9.73093e-11
VPS13A	NM_033305.2	2.03485	Down	8.32887e-06	8.25087e-05
HNRPDL	NR_003249.1	2.03468	Down	1.1094e-10	4.36392e-09
PDE4DIP	XM_943170.1	2.03456	Up	5.20957e-06	5.4295e-05
FAM20B	NM_014864.2	2.03415	Down	9.49287e-13	9.73093e-11
RASSF2	NM_170773.1	2.03414	Up	7.27312e-10	2.14367e-08
TTRAP	NM_016614.2	2.03331	Up	1.4661e-05	0.000136556
RRAD	NM_004165.1	2.0316	Down	4.44449e-07	6.063e-06
ADCY5	NM_183357.1	2.03143	Down	1.15675e-08	2.38574e-07
PXMP2	NM_018663.1	2.03108	Down	3.16429e-14	1.94619e-11
ATG7	NM_006395.1	2.03085	Up	1.42393e-12	1.32508e-10
ARHGAP9	NM_001080156.1	2.03085	Up	2.76707e-08	5.17382e-07
STAT1	NM_139266.1	2.03081	Up	8.03939e-09	1.73717e-07
ROBO3	NM_022370.2	2.0303	Down	4.44449e-07	6.063e-06
PDZD4	NM_032512.2	2.02996	Down	2.08217e-09	5.33007e-08
KRT7	NM_005556.3	2.0297	Up	0.00929352	0.0380526
C12orf5	NM_020375.2	2.02925	Up	2.08217e-09	5.33007e-08
TAGAP	NM_138810.2	2.02896	Up	3.2747e-08	6.00451e-07
CLLU1OS	NM_001025232.1	2.02895	Up	0.000518734	0.00322139
NUDCD2	NM_145266.4	2.02862	Up	1.60281e-07	2.45475e-06
SNAP25	NM_130811.1	2.02808	Down	0.0416105	0.125767
STEAP1	NM_012449.2	2.02808	Up	2.50099e-06	2.80861e-05
IPO5	NM_002271.4	2.02786	Down	4.39837e-12	3.14461e-10
FAM50B	NM_012135.1	2.02779	Down	4.66163e-10	1.4646e-08
ASGR1	NM_001671.2	2.0275	Up	8.03939e-09	1.73717e-07
AP2S1	NM_004069.3	2.02656	Up	8.60687e-12	5.32537e-10
PTAFR	NM_000952.3	2.02619	Up	5.53548e-09	1.24961e-07
EOMES	NM_005442.2	2.026	Up	7.72818e-07	9.89974e-06
TNFRSF4	NM_003327.2	2.02558	Up	4.57658e-09	1.05757e-07
UBTD1	NM_024954.3	2.02441	Up	1.18204e-07	1.87207e-06
[truncated: 3,075 more rows]
