# Supplementary material for: Differentially expressed genes and canonical pathway expression in human atherosclerotic plaques – Tampere Vascular Study
Source: Sci Rep. 2017 Jan 27;7:41483. doi: 10.1038/srep41483 (PMC5270243; doi:10.1038/srep41483)
Supplement: Supplementary File 3 [file srep41483-s3.xls]

## Sheet: Aorta vs Carotid
Supplementary file 3. Tab 1. The differentially expressed genes (FDR<0.05) when comparing aortic atherosclerotic plaques to carotid atheroscleroc plaques. Genes with FC>±3 and FDR<0.05 when comapring atherosclerotic plaques to controls with Wilcoxon signed-rank test are presented.
SYMBOL	ACCESSION	FC	REGULATION	P	FDR
APOD	NM_001647.2	43.3893	Up	2.8718e-07	7.1504e-05
CXCL14	NM_004887.3	22.253	Up	1.04388e-10	2.15438e-07
HOXC6	NM_004503.3	16.1829	Up	8.69899e-12	8.97659e-08
PLA2G2A	NM_000300.2	16.0892	Up	4.41909e-09	3.25722e-06
PI16	NM_153370.2	14.2437	Up	7.95088e-09	5.02323e-06
SOST	NM_025237.2	10.533	Down	3.51813e-07	8.23013e-05
IL6	NM_000600.1	9.71135	Up	1.65281e-10	2.74107e-07
RASD1	NM_016084.3	9.02728	Up	7.95088e-09	5.02323e-06
LOC653879	XM_936226.1	8.61173	Up	7.66338e-07	0.000145545
THBS4	NM_003248.3	8.59779	Up	2.6097e-10	3.61743e-07
HOXA5	NM_019102.2	8.36776	Up	8.69899e-12	8.97659e-08
C3	NM_000064.1	7.29429	Up	1.52841e-07	4.7955e-05
DARC	NM_002036.2	7.21814	Up	1.33128e-06	0.000219217
SCARA5	NM_173833.4	6.50853	Up	1.11057e-06	0.000193147
C4orf7	NM_152997.2	6.44651	Up	0.000101378	0.00533738
APOLD1	NM_030817.1	6.2219	Up	8.69899e-12	8.97659e-08
SLC14A1	NM_015865.2	5.9608	Down	2.25755e-06	0.000329658
CD19	NM_001770.4	5.83929	Up	8.32463e-06	0.00088763
CD79A	NM_021601.3	5.82551	Up	5.18726e-06	0.000613696
C6	NM_000065.1	5.7996	Up	6.0893e-11	1.61579e-07
CCL19	NM_006274.2	5.50859	Up	6.22065e-08	2.33896e-05
NLF2	XM_940314.2	5.48806	Up	3.24473e-09	2.76462e-06
LOC651751	XM_940969.1	5.45723	Up	2.25755e-06	0.000329658
FBLN1	NM_001996.2	5.45624	Up	6.22065e-08	2.33896e-05
NR4A2	NM_006186.2	5.32349	Up	1.20916e-09	1.33687e-06
SPON1	NM_006108.2	5.29682	Up	1.89793e-06	0.000289433
GREM1	NM_013372.5	5.29456	Up	3.24473e-09	2.76462e-06
C7	NM_000587.2	5.29285	Up	6.0893e-11	1.61579e-07
SVEP1	NM_153366.2	5.20741	Up	3.51813e-07	8.23013e-05
FOSB	NM_006732.1	5.1868	Up	2.36613e-09	2.26543e-06
LOC401845	XM_377426.1	5.03564	Up	1.76085e-05	0.00155303
CXCR5	NM_032966.1	4.94328	Up	1.52148e-05	0.00138126
CIDEC	NM_022094.2	4.81521	Up	4.29452e-07	9.47365e-05
PCDH10	NM_032961.1	4.80608	Down	1.65281e-10	2.74107e-07
PMP2	NM_002677.3	4.77868	Up	1.6963e-09	1.7312e-06
TSHZ2	NM_173485.4	4.71618	Up	2.33629e-07	6.32583e-05
	BX648964	4.71493	Up	4.41909e-09	3.25722e-06
ITGA10	NM_003637.3	4.70247	Down	3.24473e-09	2.76462e-06
	BX097190	4.59723	Up	4.41209e-06	0.000538449
SFRP4	NM_003014.2	4.59154	Up	3.56284e-05	0.00262819
HOXC8	NM_022658.3	4.57444	Up	8.69899e-12	8.97659e-08
VPREB3	NM_013378.1	4.46861	Up	1.11057e-06	0.000193147
CHRNA1	NM_001039523.1	4.38578	Down	0.000635101	0.0178629
TMEFF2	NM_016192.2	4.37407	Down	1.59167e-06	0.000250545
CCL21	NM_002989.2	4.31528	Up	1.05171e-08	6.02928e-06
SIK1	NM_173354.3	4.30261	Up	8.69899e-12	8.97659e-08
KIAA1881	XM_001130790.1	4.30021	Up	2.33829e-08	1.10797e-05
CD79A	NM_001783.3	4.25885	Up	4.66934e-05	0.00316765
FCRLA	NM_032738.3	4.24493	Up	6.0858e-06	0.000690954
CPNE4	NM_130808.1	4.13029	Down	2.8718e-07	7.1504e-05
H19	NR_002196.1	4.121	Up	1.05171e-08	6.02928e-06
CILP	NM_003613.2	4.0778	Up	1.6963e-09	1.7312e-06
PCDH10	NM_020815.1	4.05939	Down	2.6097e-10	3.61743e-07
HOXC4	NM_014620.4	4.04921	Up	8.69899e-12	8.97659e-08
CNTFR	NM_001842.3	4.0236	Up	4.41909e-09	3.25722e-06
DNASE2B	NM_021233.2	3.99918	Down	2.33829e-08	1.10797e-05
AOX1	NM_001159.3	3.98954	Up	8.43803e-10	1.01774e-06
SERPINF1	NM_002615.4	3.95746	Up	2.67857e-06	0.00037352
LOC642113	XM_936253.1	3.95626	Up	0.00117141	0.026348
AXUD1	NM_033027.2	3.95331	Up	1.7398e-11	8.97659e-08
HS3ST2	NM_006043.1	3.94672	Down	0.000235203	0.00938308
NR4A1	NM_173158.1	3.91655	Up	3.85626e-08	1.6279e-05
LOC652102	XM_941434.1	3.90221	Up	0.00106055	0.024785
PALM	NM_002579.2	3.89039	Up	2.8718e-07	7.1504e-05
CR2	NM_001006658.1	3.85455	Up	2.70119e-05	0.00212958
ABCA8	NM_007168.2	3.8319	Up	1.31224e-05	0.0012423
DCN	NM_133503.2	3.80639	Up	4.41209e-06	0.000538449
LOC375295	XM_374020.4	3.7944	Up	8.69899e-12	8.97659e-08
TUBB2B	NM_178012.3	3.79165	Up	8.43803e-10	1.01774e-06
CD69	NM_001781.1	3.78585	Up	2.8718e-07	7.1504e-05
FAM162B	NM_001085480.1	3.75814	Up	3.24473e-09	2.76462e-06
PTGDS	NM_000954.5	3.74732	Up	6.0858e-06	0.000690954
LOC652493	XM_941953.1	3.7179	Up	0.000370038	0.0124605
LOC647450	XM_936518.1	3.68206	Up	0.000460855	0.0144158
CXCL2	NM_002089.3	3.66515	Up	1.20916e-09	1.33687e-06
LOC652694	XM_942302.1	3.61354	Up	7.87473e-05	0.00448126
	AK093878	3.58178	Up	7.66338e-07	0.000145545
GREM1	NM_013372.5	3.57198	Up	1.20916e-09	1.33687e-06
ACP5	NM_001611.2	3.54466	Down	0.00172599	0.033925
FAM46C	NM_017709.3	3.54336	Up	1.89793e-06	0.000289433
FBLN1	NM_006486.2	3.53726	Up	6.33748e-07	0.000125496
HOXA9	NM_152739.3	3.52615	Up	6.0893e-11	1.61579e-07
DCN	NM_001920.3	3.50941	Up	2.70119e-05	0.00212958
NPTX2	NM_002523.1	3.50712	Down	2.33629e-07	6.32583e-05
SLC7A5	NM_003486.5	3.49402	Up	3.24473e-09	2.76462e-06
KRT14	NM_000526.3	3.47701	Down	1.52148e-05	0.00138126
MCOLN3	NM_018298.9	3.47019	Down	5.95011e-09	4.03357e-06
CXCL13	NM_006419.1	3.45175	Up	1.52148e-05	0.00138126
FBLN1	NM_006487.2	3.39246	Up	1.59167e-06	0.000250545
COMP	NM_000095.2	3.36893	Up	1.31224e-05	0.0012423
GAS1	NM_002048.1	3.35051	Up	2.25755e-06	0.000329658
	AK123741	3.34231	Up	8.69899e-12	8.97659e-08
EGR3	NM_004430.2	3.34078	Up	3.7444e-06	0.000475068
NKD2	NM_033120.2	3.32736	Up	9.83769e-08	3.38388e-05
PI15	NM_015886.3	3.31728	Up	3.24473e-09	2.76462e-06
CR2	NM_001877.3	3.29284	Up	0.000263897	0.0101025
NR4A3	NM_173199.1	3.2924	Up	2.67857e-06	0.00037352
GRIA2	NM_000826.2	3.27249	Down	0.00299891	0.048931
SOCS3	NM_003955.3	3.23714	Up	4.41909e-09	3.25722e-06
BHLHE22	NM_152414.3	3.23588	Up	6.33748e-07	0.000125496
LOC399888	XM_941808.2	3.2313	Up	1.22865e-07	4.06074e-05
JUNB	NM_002229.2	3.22902	Up	6.0893e-11	1.61579e-07
CILP	NM_003613.2	3.21171	Up	1.65281e-10	2.74107e-07
HAPLN1	NM_001884.2	3.14191	Down	2.8718e-07	7.1504e-05
KIAA0125	NM_014792.2	3.13946	Up	0.000331	0.0116398
TM4SF19	NM_138461.2	3.13847	Down	0.00299891	0.048931
CNTN3	NM_020872.1	3.12517	Down	1.89308e-07	5.54617e-05
C18orf34	NM_198995.1	3.09669	Up	3.10476e-05	0.00236155
IGJ	NM_144646.2	3.08814	Up	6.92551e-05	0.00408891
MYC	NM_002467.3	3.08519	Up	3.24473e-09	2.76462e-06
HAS2	NM_005328.1	3.07356	Up	9.83769e-08	3.38388e-05
SHC4	NM_203349.2	3.04358	Down	0.000114785	0.00578737
KLF4	NM_004235.3	3.04008	Up	1.33128e-06	0.000219217
OSR2	XM_001126824.1	3.00263	Up	5.22557e-07	0.00010857

## Sheet: Carotid vs Femoral
Supplementary file 3. Tab 2. The differentially expressed genes (FDR<0.05) when comparing carotid atherosclerotic plaques to femoral atherosclerotic plaques. Genes with FC>±3 and FDR<0.05 when comapring atherosclerotic plaques to controls with Wilcoxon signed-rank test are presented.
SYMBOL	ACCESSION	FC	REGULATION	P	FDR
HOXC6	NM_004503.3	17.4897	Down	2.56655e-15	3.40516e-11
	AK123741	8.91501	Down	2.56655e-15	3.40516e-11
MMP13	NM_002427.2	7.46352	Down	3.76849e-09	3.33321e-06
HOXC8	NM_022658.3	6.66658	Down	2.56655e-15	3.40516e-11
LMO3	NM_018640.3	6.51153	Up	1.13304e-09	1.15635e-06
HOXA5	NM_019102.2	6.19598	Down	2.56655e-15	3.40516e-11
PITX1	NM_002653.3	6.02996	Down	4.87645e-14	1.88702e-10
HOXC4	NM_014620.4	5.84031	Down	2.56655e-15	3.40516e-11
HOXA9	NM_152739.3	5.65841	Down	2.56655e-15	3.40516e-11
SFRP1	NM_003012.3	5.18883	Up	1.13346e-05	0.00109312
	BX095522	4.97439	Up	2.52651e-10	3.8466e-07
TMEFF2	NM_016192.2	4.66252	Up	4.51495e-10	5.74401e-07
GRIA2	NM_000826.2	4.49947	Up	3.77167e-08	2.16224e-05
COMP	NM_000095.2	4.48388	Down	7.89454e-10	8.72835e-07
CNTN3	NM_020872.1	3.99486	Up	2.48956e-13	7.707e-10
FMO2	NM_001460.2	3.70409	Up	3.11066e-12	8.49687e-09
IGSF1	NM_001555.2	3.67541	Down	1.13304e-09	1.15635e-06
SOST	NM_025237.2	3.63538	Up	6.09463e-05	0.00307955
NR4A3	NM_173199.1	3.62171	Down	1.25129e-05	0.00115288
ALAS2	NM_001037968.1	3.55953	Down	0.000120966	0.00467124
IL13RA2	NM_000640.2	3.47914	Up	3.7301e-10	5.09444e-07
PCDH10	NM_032961.1	3.39707	Up	4.73426e-11	9.77068e-08
TCEAL2	NM_080390.3	3.2903	Up	1.84617e-05	0.00147681
MAPK10	NM_138982.1	3.24718	Up	5.13311e-15	2.97951e-11
TUBB1	NM_030773.2	3.23519	Down	2.63489e-06	0.000440121
FOSB	NM_006732.1	3.20699	Down	2.23373e-05	0.00165961
CKB	NM_001823.3	3.20284	Down	2.44138e-08	1.57456e-05
COL11A1	NM_001854.3	3.17134	Down	0.000578657	0.0121834
NR4A2	NM_006186.2	3.15109	Down	5.01118e-06	0.000663907
HOXA10	NM_018951.3	3.14047	Down	5.13311e-15	2.97951e-11
FOXD2	NM_004474.3	3.10004	Up	4.09879e-12	1.0574e-08
MEGF10	NM_032446.1	3.06768	Down	2.19192e-07	7.56757e-05
PCDH10	NM_020815.1	3.0511	Up	3.0737e-10	4.46033e-07
LOC375295	XM_374020.4	3.03163	Down	5.13311e-15	2.97951e-11
HOXA2	NM_006735.3	3.02872	Up	1.88334e-11	4.37273e-08
	XM_378360	3.00736	Down	4.87645e-14	1.88702e-10
CLLU1OS	NM_001025232.1	3.00115	Up	0.00333878	0.0350016

## Sheet: Femoral vs aorta
Supplementary file 3. Tab 3. The differentially expressed genes (FDR<0.05) when comparing femoral atherosclerotic plaques to aortic atherosclerotic plaques. Genes with FC>±3 and FDR<0.05 when comapring atherosclerotic plaques to controls with Wilcoxon signed-rank test are presented.
SYMBOL	ACCESSION	FC	REGULATION	P	FDR
APOD	NM_001647.2	27.8302	Down	2.84831e-05	0.00915324
CXCL14	NM_004887.3	16.8443	Down	6.96492e-06	0.00455526
PI16	NM_153370.2	12.6945	Down	3.52653e-07	0.00093576
LOC731682	XM_001129369.1	12.3108	Up	0.154726	0.487042
PLA2G2A	NM_000300.2	11.5446	Down	3.91355e-06	0.00346152
SFRP1	NM_003012.3	11.5218	Down	5.76552e-06	0.00421618
IL6	NM_000600.1	8.27029	Down	1.00705e-05	0.00546938
LOC653879	XM_936226.1	8.2659	Down	2.13302e-06	0.00264131
SPON1	NM_006108.2	7.29261	Down	3.94773e-05	0.0103569
C4orf7	NM_152997.2	6.89524	Down	0.000115383	0.0175382
CCL21	NM_002989.2	6.76259	Down	2.62052e-06	0.00282991
CCL19	NM_006274.2	6.31753	Down	1.64911e-07	0.000806085
FCRLA	NM_032738.3	6.26772	Down	3.20833e-06	0.00307179
GREM1	NM_013372.5	6.15631	Down	1.10577e-08	0.000171159
C3	NM_000064.1	6.0686	Down	3.20833e-06	0.00307179
CD79A	NM_001783.3	5.90461	Down	4.75823e-06	0.00387637
SCARA5	NM_173833.4	5.82584	Down	0.000583534	0.0375045
LOC652694	XM_942302.1	5.80927	Down	1.20562e-05	0.00583167
CD79A	NM_021601.3	5.49025	Down	1.20562e-05	0.00583167
DARC	NM_002036.2	5.40519	Down	0.000583534	0.0375045
CD19	NM_001770.4	5.35292	Down	3.35717e-05	0.00977388
LOC651751	XM_940969.1	5.29219	Down	1.43942e-05	0.00627614
HLA-DRB4	NM_021983.4	5.24734	Up	0.448932	0.756766
ABCA8	NM_007168.2	5.01888	Down	6.96492e-06	0.00455526
LOC652102	XM_941434.1	4.96913	Down	5.42124e-05	0.0124933
HLA-DRB5	NM_002125.3	4.94503	Down	0.0470935	0.293535
PITX1	NM_002653.3	4.9068	Up	1.10577e-08	0.000171159
LOC647450	XM_936518.1	4.8599	Down	9.96137e-05	0.0162875
CLDN11	NM_005602.4	4.74802	Down	1.71379e-05	0.00695033
HLA-DRB1	NM_002124.1	4.65839	Down	0.0188053	0.196521
SVEP1	NM_153366.2	4.61424	Down	1.43942e-05	0.00627614
SLC14A1	NM_015865.2	4.51607	Up	0.000514589	0.0354007
PMP2	NM_002677.3	4.4824	Down	7.71653e-09	0.000358325
FBLN1	NM_001996.2	4.43985	Down	8.58254e-05	0.0153876
IGJ	NM_144646.2	4.23674	Down	3.20833e-06	0.00307179
DCN	NM_133503.2	4.18906	Down	0.000349484	0.0309117
LOC649210	XM_938277.1	4.16846	Down	0.00782642	0.130588
THBS4	NM_003248.3	4.15713	Down	0.000153905	0.0204484
LOC649366	XM_938439.1	4.11526	Up	0.000267777	0.0270021
SFRP4	NM_003014.2	4.10511	Down	0.000267777	0.0270021
FBLN1	NM_006487.2	4.0818	Down	4.6313e-05	0.0113189
LOC652493	XM_941953.1	4.06665	Down	6.33176e-05	0.0135494
LOC401845	XM_377426.1	3.97695	Down	3.35717e-05	0.00977388
MMP13	NM_002427.2	3.97292	Up	0.000398248	0.0324155
C12orf28	NM_182530.1	3.92549	Up	2.41063e-05	0.00826125
IGLL3	NM_001013618.1	3.91295	Down	0.00134839	0.0578685
KIAA0125	NM_014792.2	3.86898	Down	9.96137e-05	0.0162875
ITGA8	NM_003638.1	3.845	Up	0.00782642	0.130588
VPREB3	NM_013378.1	3.82703	Down	2.03523e-05	0.00756064
ACP5	NM_001611.2	3.80249	Up	0.000306179	0.0288978
APOLD1	NM_030817.1	3.73374	Down	3.35717e-05	0.00977388
CXCR5	NM_032966.1	3.72856	Down	0.000349484	0.0309117
	BF663883	3.70926	Down	0.000746871	0.0428169
CNTFR	NM_001842.3	3.69628	Down	1.12303e-06	0.00179825
TPR	NM_003292.2	3.55996	Up	0.00290757	0.0825532
SAA1	NM_199161.1	3.55571	Down	9.61782e-08	0.000638018
LOC642113	XM_936253.1	3.53954	Down	0.000177245	0.0218317
SFRP2	NM_003013.2	3.53097	Down	0.000177245	0.0218317
ANGPTL7	NM_021146.2	3.51879	Down	1.72914e-06	0.0023616
RNF126P1	NR_002818.2	3.51861	Down	0.00357901	0.0913411
CR2	NM_001006658.1	3.50114	Down	6.33176e-05	0.0135494
GAS1	NM_002048.1	3.49791	Down	3.35717e-05	0.00977388
C6	NM_000065.1	3.48897	Down	2.03523e-05	0.00756064
GREM1	NM_013372.5	3.48298	Down	4.48911e-07	0.00101686
AOX1	NM_001159.3	3.45726	Down	5.68875e-07	0.0011241
LMO3	NM_018640.3	3.42818	Down	0.00169081	0.0645942
MEGF10	NM_032446.1	3.3731	Up	1.12303e-06	0.00179825
RASD1	NM_016084.3	3.35989	Down	0.000398248	0.0324155
PALM	NM_002579.2	3.3459	Down	6.33176e-05	0.0135494
H19	NR_002196.1	3.29308	Down	0.000177245	0.0218317
CXCL13	NM_006419.1	3.25858	Down	3.35717e-05	0.00977388
MOXD1	NM_015529.2	3.22737	Down	0.000453062	0.0338238
ADH1C	NM_000669.3	3.18115	Down	4.48911e-07	0.00101686
FAM46C	NM_017709.3	3.16005	Down	1.20562e-05	0.00583167
POU2AF1	NM_006235.1	3.15196	Down	6.33176e-05	0.0135494
CAMK1G	NM_020439.2	3.11725	Down	8.58254e-05	0.0153876
UBD	NM_006398.2	3.09265	Down	0.0012016	0.0545698
PTGDS	NM_000954.5	3.08417	Down	0.000398248	0.0324155
LOC649143	XM_944822.1	3.04942	Up	0.257635	0.604615
KLK4	NM_004917.3	3.03993	Up	0.000349484	0.0309117
WFDC1	NM_021197.2	3.02779	Up	0.00290757	0.0825532
DEFA1	NM_004084.2	3.02345	Up	0.0302795	0.242424
TSHZ2	NM_173485.4	3.01051	Down	0.00134839	0.0578685
