# Supplementary material for: Differentially expressed genes and canonical pathway expression in human atherosclerotic plaques – Tampere Vascular Study
Source: Sci Rep. 2017 Jan 27;7:41483. doi: 10.1038/srep41483 (PMC5270243; doi:10.1038/srep41483)
Supplement: Supplementary File 4 [file srep41483-s4.xls]

## Sheet: All
Supplementary file 4. Tab 1. The Ingenuity Pathway Analysis results showing pathways significantly dysregulated (FDR<0.05) in all atherosclerotic plaques (carotis, femoral and aorta; n=68) in comparison to healthy left internal thoracic artery (LITA) controls (n=28) . Genes with FC>±1.5 and FDR<0.05 when comapring atherosclerotic plaques to controls with Wilcoxon signed-rank test were included in…
Ingenuity Canonical Pathways	-log(B-H p-value)	B-H p-value	Ratio: dysregulated/all pathway genes	Downregulated genes on the pathway	Genes not dysregulated on the pathway	Genes not dysregulated on the pathway	Molecules
Antigen Presentation Pathway	9.41	3.89045e-10	0.73	0/37 (0%)	27/37 (73%)	10/37 (27%)	IFNG,HLA-DQA1,HLA-DRB3,NLRC5,TAP1,HLA-F,HLA-DQB2,HLA-DRB1,HLA-DMA,HLA-DMB,HLA-DPA1,CANX,CIITA,HLA-DPB1,CD74,HLA-G,HLA-DRB4,HLA-DOB,B2M,HLA-DRA,CALR,HLA-A,TAP2,HLA-C,HLA-B,MR1,PSMB8
Hepatic Fibrosis / Hepatic Stellate Cell Activation	9.13	7.4131e-10	0.404	21/183 (11%)	53/183 (29%)	109/183 (60%)	CXCL9,CCR7,IL1RL1,EDNRA,IFNGR2,LHX2,CTGF,IL1R2,AGTR1,IL10RA,TLR4,IFNGR1,MYH11,EDN1,EGFR,MYL4,CCL5,IL1B,VEGFA,CD14,PDGFRA,TNFRSF1B,COL21A1,COL1A2,COL8A1,MYL9,FGF2,COL5A1,IGF1,TIMP2,CXCL8,TNFRSF11B,IGF1R,COL5A2,COL11A1,IL18RAP,SERPINE1,BAX,COL13A1,FAS,MMP1,COL9A2,PDGFD,IFNG,MMP9,IFNAR2,KLF12,PDGFB,IL6,LEPR,VCAM1,A2M,LY96,FN1,IL1R1,TNF,STAT1,IL1RAP,TGFA,TGFB3,COL10A1,COL6A3,COL15A1,KLF6,COL3A1,COL4A…
Dendritic Cell Maturation	9.13	7.4131e-10	0.407	14/177 (8%)	58/177 (33%)	105/177 (59%)	CCR7,FCGR1B,PLCB2,FCGR1A,HLA-DQA1,HLA-DRB3,PIK3R5,PLCE1,NFKBIE,TLR4,IRF8,IL1RN,PIK3CD,RELB,TYROBP,CD80,TLR2,CD86,MAPK9,LTB,IL32,JAK2,IL1B,HLA-DQB1,TNFRSF1B,PLCB4,IKBKB,PIK3C2B,HLA-DRB4,COL1A2,HLA-DOB,HLA-DRA,FCGR2A,TNFRSF11B,HLA-C,HLA-B,IKBKE,MYD88,IL6,LEPR,TREM2,CD83,HLA-DRB1,CD1D,TNF,HLA-DMA,STAT1,HLA-DMB,CREBBP,PLCL1,IL33,FSCN1,PLCD1,COL10A1,STAT4,CD58,ATM,COL3A1,EP300,LTA,B2M,COL18A1,PLCG2,AT…
Crosstalk between Dendritic Cells and Natural Killer Cells	7.15	7.07946e-08	0.472	6/89 (7%)	36/89 (40%)	47/89 (53%)	CCR7,MICB,ITGAL,CD226,IFNG,HLA-DRB3,ACTC1,IL2RB,IL6,TLN2,TREM2,HLA-F,IL2RG,TLR4,CD83,HLA-DRB1,CD209,TNF,TYROBP,CD80,KIR2DL4,CD86,ACTG2,FSCN1,LTB,TLR7,TLN1,TNFRSF1B,KIR2DL1/KIR2DL3,LTA,HLA-G,HLA-DRB4,CD69,HLA-DRA,KLRD1,HLA-A,CD28,CAMK2G,HLA-C,HLA-B,ACTA1,FAS
Leukocyte Extravasation Signaling	7.15	7.07946e-08	0.369	23/198 (12%)	50/198 (25%)	125/198 (63%)	CDC42,ITGAL,CLDN7,VCL,SIPA1,NCF1,PIK3R5,ITGB2,RAP1A,RASGRP1,NCF2,CXCR4,WAS,PIK3CD,ACTN2,PRKCB,PRKCH,ACTN4,MAPK9,NCF4,JAM2,MMP11,EZR,PIK3C2B,ACTN1,VAV1,TIMP2,CLDN11,CLDN23,BMX,RAP1B,ITGA4,ACTA1,JAM3,CYBB,CYBA,MMP1,GNAI1,CXCL12,ITGAM,F11R,MMP9,MMP12,ACTC1,TIMP4,WIPF1,THY1,CLDN1,RAPGEF3,VCAM1,DLC1,PTPN11,CLDN5,MMP28,ACTG2,VAV3,ATM,ITGA6,BTK,FER,MMP13,CD44,RASSF5,PLCG2,MMP7,MMP19,MAP2K4,MAPK13,TIMP3,…
Role of Macrophages, Fibroblasts and Endothelial Cells in Rheumatoid Arthritis	7.1	7.94328e-08	0.331	29/296 (10%)	69/296 (23%)	198/296 (67%)	IL1RL1,PLCB2,FCGR1A,TLR1,SFRP1,PIK3R5,PLCE1,IL1R2,WNT2B,TLR8,PIK3CD,PRKCB,TRAF1,TLR2,MAPK9,LTB,TNFSF13B,TNFRSF1B,PIK3C2B,TNFRSF11B,NRAS,SFRP4,CAMK2G,IL18RAP,MMP1,CXCL12,PDGFD,SOCS3,WNT5A,IL6,IRAK3,FN1,IL1RAP,CREBBP,FZD3,IRAK2,PLCL1,EP300,LTA,DAAM1,MMP13,IL7,PLCG2,CEBPB,RRAS,FCGR3A/FCGR3B,IL17RC,LRP5,NFKBIE,TLR4,WNT11,IL1RN,C5AR1,FZD6,PRKCH,IL18R1,TLR7,IL32,JAK2,CCL5,IL1B,VEGFA,LEF1,PLCB4,ROR2,IKB…
Granulocyte Adhesion and Diapedesis	6.71	1.94984e-07	0.373	9/177 (5%)	57/177 (32%)	111/177 (63%)	CXCL9,IL1RL1,CCL18,ITGAL,CLDN7,CCL8,CCL20,IL1R2,ITGB2,CXCR4,IL1RN,C5AR1,CCL23,CXCL16,MMP11,CCL5,IL1B,CXCL10,TNFRSF1B,EZR,CCL13,CXCL8,TNFRSF11B,CCL19,CLDN11,IL18RAP,CLDN23,ITGA4,JAM3,CXCL14,MMP1,CCL4L1/CCL4L2,GNAI1,CXCL12,ITGAM,MMP9,MMP12,CCL3L1,SELE,THY1,FPR1,CCL3L3,CLDN1,VCAM1,CX3CL1,SDC1,CXCL6,IL1R1,TNF,IL1RAP,CLDN5,CXCL5,MMP28,IL33,CCL3,CCL7,ITGA6,MMP13,CXCL2,MMP7,CCL22,CKLF,MMP19,CCL15,CCL2,F…
Type I Diabetes Mellitus Signaling	6.14	7.24436e-07	0.418	3/110 (3%)	43/110 (39%)	64/110 (58%)	IRF1,IFNG,MYD88,GAD1,SOCS3,HLA-DQA1,IFNGR2,NFKBIE,HLA-F,IFNGR1,HLA-DRB1,IL1R1,HLA-DMA,STAT1,TNF,CD3D,HLA-DMB,IL1RAP,CD80,CD86,MAPK9,CD3E,IRAK1,JAK2,IL1B,HLA-DQB1,TNFRSF1B,LTA,HLA-G,IKBKB,HLA-DOB,HLA-DRA,GZMB,TNFRSF11B,HLA-A,CD28,MAP2K4,MAPK13,MAPK1,HLA-C,HLA-B,FAS,CD247,BID,CASP8,IKBKE
Axonal Guidance Signaling	5.38	4.16869e-06	0.288	56/434 (13%)	69/434 (16%)	309/434 (71%)	GNA13,GNA11,PLCB2,LIMK1,SLIT3,PIK3R5,PLCE1,RAP1A,ROBO3,WNT2B,ARPC5,TUBA1A,WAS,CXCR4,PIK3CD,BMP4,PRKCB,LRRC4C,MYL4,EPHB6,ADAM19,NGEF,PIK3C2B,MYL9,SRGAP1,RTN4,IGF1,ADAMTS1,HHIP,ARPC2,NRAS,GNB5,RAP1B,TUBA4A,GNA15,GNAI1,CXCL12,GNB4,PDGFD,MMP9,PTCH1,WNT5A,ARHGEF12,WIPF1,NTNG1,EPHB1,DOCK1,CFL1,FYN,PTPN11,NTRK3,FZD3,NTRK2,PLCL1,KEL,MMP13,UNC5A,EPHA4,RASSF5,PLCG2,BAIAP2,ABLIM1,EIF4E,SRGAP2,RRAS,EFNA4,CDC…
TREM1 Signaling	5.35	4.46684e-06	0.453	1/75 (1%)	33/75 (44%)	41/75 (55%)	IL1RL1,NLRP12,MYD88,TLR1,NLRC5,IL6,TLR4,TLR8,CD83,TNF,TYROBP,TREM1,TLR6,TLR2,CD86,CIITA,SIGIRR,IRAK1,CCL3,TLR7,CCL7,JAK2,IL1B,NOD2,CASP1,ITGAX,CXCL8,PLCG2,LAT2,FCGR2B,NLRP3,CCL2,MAPK1,NLRC4
LXR/RXR Activation	5.25	5.62341e-06	0.388	16/121 (13%)	31/121 (26%)	74/121 (61%)	IL1RL1,TF,C3,MMP9,FASN,IL1R2,RBP4,IL6,APOC1,PON3,TLR4,SAA1,LY96,IL1RN,IL1R1,SCD,TNF,NR1H3,IL1RAP,NCOR1,IL33,ITIH4,S100A8,CCL7,IL1B,TNFRSF1B,CD14,APOD,ABCA1,ABCG1,CETP,PCYOX1,HADH,MSR1,TNFRSF11B,LYZ,CD36,APOC2,CCL2,MLXIPL,IL18RAP,PTGS2,SERPINA1,APOE,ACACA,HPR,PLTP
Agranulocyte Adhesion and Diapedesis	4.89	1.28825e-05	0.339	17/189 (9%)	47/189 (25%)	125/189 (66%)	CXCL9,CCL18,CLDN7,CCL8,CCL20,ITGB2,PODXL2,CXCR4,IL1RN,C5AR1,MYH11,CCL23,CXCL16,MYL4,MMP11,CCL5,IL1B,CXCL10,EZR,CCL13,MYL9,CXCL8,CCL19,CLDN11,CLDN23,ITGA4,ACTA1,JAM3,CD34,CXCL14,MMP1,CCL4L1/CCL4L2,GNAI1,CXCL12,MMP9,MMP12,ACTC1,CCL3L1,SELE,CCL3L3,CLDN1,VCAM1,CX3CL1,ITGB7,CXCL6,FN1,IL1R1,TNF,CLDN5,CXCL5,MMP28,ACTG2,IL33,CCL3,CCL7,ITGA6,MMP13,CXCL2,MMP7,CCL22,CKLF,MMP19,CCL15,CCL2
Communication between Innate and Adaptive Immune Cells	4.87	1.34896e-05	0.416	2/89 (2%)	35/89 (39%)	52/89 (58%)	CCR7,IFNG,TLR1,HLA-DRB3,IL6,CCL3L3,HLA-F,TLR4,TLR8,CD83,CD8A,HLA-DRB1,IL1RN,TNF,CD80,CD4,TLR6,TLR2,CD86,IL33,CCL3,TNFSF13B,TLR7,CCL5,IL1B,CXCL10,HLA-G,HLA-DRB4,B2M,HLA-DRA,CXCL8,TNFRSF17,HLA-A,CD28,CCL15,HLA-C,HLA-B
Role of Pattern Recognition Receptors in Recognition of Bacteria and Viruses	4.87	1.34896e-05	0.376	6/125 (5%)	41/125 (33%)	78/125 (62%)	OSM,IFNG,C3,MYD88,TLR1,TICAM1,PIK3R5,IL6,C3AR1,C1QA,TLR4,TLR8,SYK,IRF7,PIK3CD,C5AR1,TNF,OAS3,PRKCB,RIPK2,TLR6,PRKCH,IL17D,RNASEL,TLR2,MAPK9,OAS1,TGFB3,TLR7,CCL5,IL1B,NOD2,ATM,C1QB,LTA,CASP1,OAS2,PIK3C2B,IL17B,CXCL8,PLCG2,C1QC,MAP2K4,NLRP3,MAPK1,NLRC4,CLEC7A
CD28 Signaling in T Helper Cells	4.87	1.34896e-05	0.381	7/118 (6%)	38/118 (32%)	73/118 (62%)	CDC42,HLA-DQA1,PIK3R5,NFKBIE,ARPC1B,CTLA4,CARD11,ARPC5,LCP2,WAS,SYK,FYN,HLA-DRB1,PIK3CD,BCL10,HLA-DMA,PTPN11,CD3D,HLA-DMB,CD80,CD4,ITPR1,NFAT5,PTPN6,CD86,MAPK9,ZAP70,CD3E,NFATC4,ARPC3,HLA-DQB1,ATM,IKBKB,PIK3C2B,HLA-DOB,ACTR3,VAV1,HLA-DRA,ARPC2,PDPK1,CD28,MAP2K4,CSK,CD247,IKBKE
Role of NFAT in Regulation of the Immune Response	4.87	1.34896e-05	0.345	14/171 (8%)	45/171 (26%)	112/171 (65%)	FCGR1B,GNA13,GNA11,PLCB2,FCGR1A,HLA-DQA1,PIK3R5,CSNK1G2,NFKBIE,CSNK1D,LCP2,SYK,PIK3CD,CD80,CD4,ITPR1,CD79A,CD86,ZAP70,CD3E,HLA-DQB1,RCAN1,PLCB4,IKBKB,PIK3C2B,HLA-DOB,HLA-DRA,FCGR2A,NRAS,CD28,CABIN1,GNB5,GNG12,GNA15,IKBKE,LYN,GNAI1,GNB4,GNG10,RCAN3,FCER1A,FYN,HLA-DRB1,HLA-DMA,CD3D,HLA-DMB,NFAT5,MEF2D,ORAI1,NFATC4,ATM,BTK,MEF2C,PLCG2,FCGR2B,MAPK1,CD247,RRAS,FCGR3A/FCGR3B
LPS/IL-1 Mediated Inhibition of RXR Function	4.68	2.0893e-05	0.321	29/221 (13%)	42/221 (19%)	150/221 (68%)	IL1RL1,ABCC4,HS3ST2,IL1R2,SCARB1,SULT1A3/SULT1A4,FMO2,ALDH3A2,TLR4,GSTO1,IL1RN,PPARGC1A,ALDH1A1,GSTM2,ACOX2,FABP5,FMO3,ABCC3,MAPK9,CHST2,CHST3,SMOX,NCOA1,ABCC2,FABP4,IL1B,CD14,TNFRSF1B,ALDH6A1,GSTM3,MGST1,UST,TNFRSF11B,APOC2,SOD3,IL18RAP,ALDH5A1,CES2,SLC27A3,ALDH3A1,HS3ST1,PLTP,CHST13,MYD88,FMO1,IL4I1,APOC1,GSTT1,HS3ST3A1,ALDH1A2,LY96,ACSL1,IL1R1,TNF,ALDH3B1,GSTM5,NR1H3,IL1RAP,CYP2A6 (includes ot…
Graft-versus-Host Disease Signaling	4.66	2.18776e-05	0.5	1/48 (2%)	23/48 (48%)	24/48 (50%)	IFNG,IL1B,HLA-DQA1,HLA-DQB1,KIR2DL1/KIR2DL3,HLA-G,HLA-DOB,IL6,HLA-F,HLA-DRA,GZMB,HLA-A,CD28,HLA-DRB1,IL1RN,HLA-DMA,TNF,HLA-DMB,CD80,HLA-C,HLA-B,FAS,CD86,IL33
CTLA4 Signaling in Cytotoxic T Lymphocytes	4.15	7.07946e-05	0.398	6/88 (7%)	29/88 (33%)	53/88 (60%)	PPP2R5E,AP1S1,PIK3R5,PTPN22,AP1S2,CTLA4,AP1B1,LCP2,SYK,FYN,CD8A,PIK3CD,PPP2R5A,PTPN11,CD3D,PPP2CB,CD80,PTPN6,CD86,ZAP70,CD3E,JAK2,ATM,CLTC,PIK3C2B,B2M,AP1G2,HLA-A,CD28,TRAT1,HLA-C,PPP2R2B,HLA-B,AP2S1,CD247
NF-ÎºB Signaling	4.15	7.07946e-05	0.331	16/172 (9%)	41/172 (24%)	115/172 (67%)	TLR1,PIK3R5,IL1R2,NFKBIE,BMP2,PRKACB,CARD11,TLR4,TLR8,IL1RN,PIK3CD,BCL10,BMP4,RELB,MAP3K8,PRKCB,TLR2,ZAP70,TNFSF13B,EGFR,TLR7,IL1B,PDGFRA,TNFRSF1B,IKBKB,PIK3C2B,TNFRSF11B,IGF1R,BMPR1A,TNFRSF17,NRAS,TDP2,MYD88,DDR1,IRAK3,FGFRL1,IL1R1,TNF,NTRK3,CREBBP,NTRK2,TLR6,IL33,TGFA,SIGIRR,IRAK1,TANK,TGFBR3,ATM,EP300,LTA,IGF2R,PLCG2,CARD10,TNFAIP3,RRAS,CASP8
Production of Nitric Oxide and Reactive Oxygen Species in Macrophages	4.15	7.07946e-05	0.328	16/180 (9%)	43/180 (24%)	121/180 (67%)	IRF1,PPP2R5E,IFNGR2,NCF1,PIK3R5,RBP4,NFKBIE,RAP1A,NCF2,TLR4,IFNGR1,IRF8,PIK3CD,PPP2R5A,MAP3K8,PPP2CB,PRKCB,PRKCH,TLR2,MAPK9,NCF4,JAK2,APOD,TNFRSF1B,IKBKB,PIK3C2B,SPI1,RHOJ,TNFRSF11B,LYZ,APOC2,RAP1B,CYBB,CYBA,IKBKE,PPP1R14A,IFNG,RHOQ,APOC1,DIRAS3,PPP1R3C,TNF,STAT1,CREBBP,PTPN6,SIRPA,S100A8,ATM,PCYOX1,PLCG2,RHOG,PPP1R14C,MAP2K4,MAPK13,MAPK1,SERPINA1,PPP2R2B,APOE,RND2
ILK Signaling	4.09	8.12831e-05	0.324	35/185 (19%)	25/185 (14%)	125/185 (68%)	PPP2R5E,CDC42,VCL,PIK3R5,LIMS2,ITGB2,MUC1,BMP2,PIK3CD,PPP2R5A,MYH11,PPP2CB,ACTN2,FLNC,ACTN4,MAPK9,FERMT2,MYL4,VEGFA,LEF1,PIK3C2B,MYL9,ACTN1,RHOJ,CFL2,MYC,TGFB1I1,ACTA1,LIMS1,ITGB4,FLNB,MMP9,ACTC1,IRS1,RHOQ,DOCK1,ITGB7,DIRAS3,CFL1,FN1,TNF,FBLIM1,CREBBP,ACTG2,IRS2,ATM,EP300,PARVB,KRT18,RHOG,PDPK1,ATF4,MAP2K4,HIF1A,PTGS2,MAPK1,PPP2R2B,TMSB4Y,TMSB10/TMSB4X,RND2
FcÎ³ Receptor-mediated Phagocytosis in Macrophages and Monocytes	4.05	8.91251e-05	0.387	7/93 (8%)	29/93 (31%)	57/93 (61%)	HCK,CDC42,GPLD1,FCGR1A,PLD3,ACTC1,NCF1,FGR,TLN2,ARPC1B,DOCK1,ARPC5,LCP2,WAS,SYK,FYN,INPP5D,DGKB,PRKCB,PRKCH,ACTG2,VAV3,TLN1,ARPC3,EZR,FYB,HMOX1,ACTR3,VAV1,FCGR2A,ARPC2,MYO5A,MAPK1,ACTA1,FCGR3A/FCGR3B,LYN
Integrin Signaling	3.99	0.000102329	0.314	30/207 (14%)	35/207 (17%)	142/207 (69%)	CDC42,ITGAL,VCL,NEDD9,PIK3R5,ITGB2,TLN2,RAP1A,ARPC1B,ITGA7,MPRIP,ARPC5,WAS,PIK3CD,ACTN2,ACTN4,RAP2A,TLN1,ARPC3,PIK3C2B,MYL9,ACTN1,RHOJ,PPP1R12B,ARPC2,NRAS,GSN,RAP1B,ITGA4,ACTA1,LIMS1,ITGB4,ITGAM,ASAP1,TSPAN2,ACTC1,PDGFB,RHOQ,TSPAN7,WIPF1,DOCK1,ITGB7,DIRAS3,FYN,ITGAD,TSPAN5,RAPGEF1,ITGA8,ACTG2,PAK2,ATM,ITGA6,ITGA11,ITGAX,PARVB,ACTR3,PLCG2,TSPAN3,RHOG,CAV1,MAP2K4,RALA,MAPK1,RRAS,RND2
Complement System	3.86	0.000138038	0.514	4/37 (11%)	15/37 (41%)	18/37 (49%)	CD59,ITGAM,CFB,C3,CFI,C1QB,C7,ITGAX,ITGB2,C6,C1R,CFH,C3AR1,C1QA,C1QC,C5AR1,CD55,CFD,CR1
Role of Tissue Factor in Cancer	3.85	0.000141254	0.364	9/110 (8%)	31/110 (28%)	70/110 (64%)	HCK,CDC42,GNA11,F2RL1,GNA13,LIMK1,PIK3R5,CTGF,FGR,ARRB2,FRK,ARRB1,FYN,CFL1,PIK3CD,PTPN11,HBEGF,EGFR,JAK2,IL1B,VEGFA,ATM,ITGA6,PLAUR,PIK3C2B,F10,MMP13,CFL2,CXCL8,NRAS,PDXP,RPS6KA2,MAPK13,MAPK1,RPS6KA1,EIF4E,MMP1,RRAS,GNA15,LYN
Atherosclerosis Signaling	3.6	0.000251189	0.347	8/124 (6%)	35/124 (28%)	81/124 (65%)	CXCL12,TNFRSF14,PDGFD,IFNG,MMP9,PLA2G7,PDGFB,ITGB2,RBP4,IL6,SELE,APOC1,PLA2G5,VCAM1,ALOX5,CXCR4,IL1RN,TNF,PNPLA8,IL33,CCR2,S100A8,COL10A1,IL1B,APOD,COL3A1,COL1A2,PCYOX1,MSR1,MMP13,COL18A1,CXCL8,LYZ,CD36,APOC2,CCL2,SERPINA1,RARRES3,ITGA4,APOE,ABHD3,MMP1,PLA2G2A
phagosome formation	3.57	0.000269153	0.358	10/109 (9%)	29/109 (27%)	70/109 (64%)	FCGR1B,PLCB2,FCGR1A,TLR1,PIK3R5,PLCE1,RHOQ,FCER1A,TLR4,DIRAS3,TLR8,SYK,FN1,INPP5D,PIK3CD,PRKCB,SCARA3,MARCO,TLR6,PRKCH,PLCL1,TLR2,PLCD1,TLR7,ATM,PLCB4,PIK3C2B,MSR1,RHOJ,FCGR2A,PLCG2,RHOG,FCAR,FCGR2B,ITGA4,MARCKS,CLEC7A,FCGR3A/FCGR3B,RND2
D-myo-inositol-5-phosphate Metabolism	3.5	0.000316228	0.331	20/145 (14%)	28/145 (19%)	97/145 (67%)	DUSP10,PPP2R5E,PPP1R14A,PGAM4,SOCS3,PLCB2,DUSP11,PPP1R1C,PLCE1,PTPN22,EPHX2,DUSP23,PPTC7,PPP2R5A,TNS3,PTPN11,PPP1R1A,SSH3,SACM1L,PTPRF,NUDT11,PTPN6,PTPN13,NUDT5,SIRPA,MTMR6,PPP1R1B,PTPN20,PPFIBP2,PXYLP1,PALD1,PLCD1,PLCB4,PTPN2,PTPRO,DUSP2,PLCG2,CILP,ALPL,ITPK1,PDXP,PPM1K,ACP5,UBLCP1,HACD2,NUDT15,NUDT14,PTPN7
Interferon Signaling	3.48	0.000331131	0.5	1/36 (3%)	17/36 (47%)	18/36 (50%)	IRF1,OAS1,IRF9,IFNG,JAK2,IFITM1,IFNGR2,IFNAR2,PTPN2,IFI6,TAP1,BAK1,IFNGR1,STAT1,MX1,IFI35,BAX,PSMB8
Virus Entry via Endocytic Pathways	3.34	0.000457088	0.371	9/89 (10%)	24/89 (27%)	56/89 (63%)	FLNB,ITGAL,CDC42,ACTC1,PIK3R5,ITGB2,AP1B1,ITGB7,FYN,PIK3CD,PRKCB,FLNC,PRKCH,TFRC,ACTG2,ATM,CLTC,ITGA6,PIK3C2B,B2M,PLCG2,AP1G2,CAV1,NRAS,HLA-A,CD55,ITGA4,HLA-C,HLA-B,ACTA1,AP2S1,ITGB4,RRAS
G-Protein Coupled Receptor Signaling	3.34	0.000457088	0.289	36/256 (14%)	38/256 (15%)	182/256 (71%)	LPAR1,APLNR,GNA11,PLCB2,ADCY6,PIK3R5,AGTR1,NFKBIE,PDE5A,PRKACB,RAP1A,RASGRP1,GPER1,PIK3CD,TBXA2R,MAP3K8,RGS2,PRKCB,PDE3A,PDE1C,PDE6B,ADRA1B,PLCB4,IKBKB,PIK3C2B,PTGER4,OPRL1,PDE6H,NPR3,PTGER2,NRAS,HTR2B,ENPP6,PDE8B,CAMK2G,RGS10,DUSP6,PTGER3,GNA15,IKBKE,GNAI1,TDP2,S1PR3,PDE4B,FPR1,RGS16,RAPGEF3,FYN,PDE4C,PDE7A,PDE4D,CREBBP,LHCGR,RGS18,VIPR2,ADCY5,ATM,EP300,VIPR1,PDE2A,MC1R,ADORA2B,PDPK1,LTB4R,ATF4,…
T Helper Cell Differentiation	3.33	0.000467735	0.394	0/71 (0%)	28/71 (39%)	43/71 (61%)	IFNG,ICOS,HLA-DQA1,IFNGR2,IL6,IL2RG,IL10RA,IFNGR1,HLA-DRB1,HLA-DMA,STAT1,TNF,HLA-DMB,CD80,CD86,IL18R1,IL21R,STAT4,HLA-DQB1,TNFRSF1B,IL2RA,HLA-DOB,HLA-DRA,TNFRSF11B,CD28,IL10RB,TBX21,IL12RB1
Superpathway of Inositol Phosphate Compounds	3.33	0.000467735	0.306	24/193 (12%)	35/193 (18%)	134/193 (69%)	DUSP10,PPP2R5E,PLCB2,PPP1R1C,PIK3R5,PLCE1,EPHX2,PIK3CD,PPP2R5A,PPP1R1A,SACM1L,PTPRF,NUDT11,PTPN13,NUDT5,PPP1R1B,PPFIBP2,PXYLP1,PALD1,PLCB4,PIK3C2B,DUSP2,ITPK1,ALPL,PDXP,PI4K2A,ACP5,UBLCP1,HACD2,PIP5K1B,NUDT14,PTPN7,PPP1R14A,PGAM4,SOCS3,DUSP11,PTPN22,DUSP23,INPP5D,PPTC7,PTPN11,TNS3,SSH3,PTPN6,SIRPA,MTMR6,PTPN20,INPP5A,PLCD1,ATM,PTPN2,PTPRO,MINPP1,PLCG2,CILP,PPM1K,IP6K1,CDIPT,NUDT15
3-phosphoinositide Biosynthesis	3.33	0.000467735	0.321	20/156 (13%)	30/156 (19%)	106/156 (68%)	DUSP10,PPP2R5E,PPP1R1C,PIK3R5,EPHX2,PIK3CD,PPP2R5A,PPP1R1A,SACM1L,PTPRF,NUDT11,PTPN13,NUDT5,PPP1R1B,PPFIBP2,PXYLP1,PALD1,PIK3C2B,DUSP2,ITPK1,ALPL,PDXP,PI4K2A,ACP5,UBLCP1,HACD2,PIP5K1B,NUDT14,PTPN7,PPP1R14A,PGAM4,SOCS3,DUSP11,PTPN22,DUSP23,PPTC7,PTPN11,TNS3,SSH3,PTPN6,SIRPA,MTMR6,PTPN20,ATM,PTPN2,PTPRO,CILP,PPM1K,CDIPT,NUDT15
Paxillin Signaling	3.32	0.00047863	0.356	17/101 (17%)	19/101 (19%)	65/101 (64%)	ITGAM,ITGAL,CDC42,VCL,ACTC1,PIK3R5,ITGB2,TLN2,DOCK1,ITGA7,ITGB7,PIK3CD,ITGAD,ACTN2,ACTN4,ITGA8,ACTG2,MAPK9,PAK2,TLN1,ATM,ITGA6,ITGA11,ITGAX,PIK3C2B,GIT2,ACTN1,NRAS,MAP2K4,CSK,MAPK13,MAPK1,ITGA4,ACTA1,ITGB4,RRAS
iNOS Signaling	3.28	0.000524807	0.455	2/44 (5%)	18/44 (41%)	24/44 (55%)	IRF1,HMGA1,IRAK1,IFNG,MYD88,JAK2,IFNGR2,CD14,IKBKB,NFKBIE,IRAK3,TLR4,IFNGR1,LY96,STAT1,MAPK13,MAPK1,CREBBP,IRAK2,IKBKE
D-myo-inositol (1,4,5,6)-Tetrakisphosphate Biosynthesis	3.28	0.000524807	0.333	17/129 (13%)	26/129 (20%)	86/129 (67%)	DUSP10,PPP2R5E,PPP1R14A,PGAM4,SOCS3,DUSP11,PPP1R1C,PTPN22,EPHX2,DUSP23,PPTC7,PPP2R5A,TNS3,PTPN11,PPP1R1A,SSH3,SACM1L,PTPRF,NUDT11,PTPN6,PTPN13,NUDT5,SIRPA,MTMR6,PPP1R1B,PTPN20,PPFIBP2,PXYLP1,PALD1,PTPN2,PTPRO,DUSP2,CILP,ALPL,ITPK1,PDXP,PPM1K,ACP5,UBLCP1,HACD2,NUDT15,NUDT14,PTPN7
D-myo-inositol (3,4,5,6)-tetrakisphosphate Biosynthesis	3.28	0.000524807	0.333	17/129 (13%)	26/129 (20%)	86/129 (67%)	DUSP10,PPP2R5E,PPP1R14A,PGAM4,SOCS3,DUSP11,PPP1R1C,PTPN22,EPHX2,DUSP23,PPTC7,PPP2R5A,TNS3,PTPN11,PPP1R1A,SSH3,SACM1L,PTPRF,NUDT11,PTPN6,PTPN13,NUDT5,SIRPA,MTMR6,PPP1R1B,PTPN20,PPFIBP2,PXYLP1,PALD1,PTPN2,PTPRO,DUSP2,CILP,ALPL,ITPK1,PDXP,PPM1K,ACP5,UBLCP1,HACD2,NUDT15,NUDT14,PTPN7
RhoA Signaling	3.21	0.000616595	0.336	17/122 (14%)	24/122 (20%)	81/122 (66%)	LPAR6,LPAR1,GNA13,NRP2,LIMK1,SEMA3F,ACTC1,ARHGEF12,ARPC1B,SEPT5,MPRIP,ABL2,ARPC5,CFL1,SEPT11,DLC1,LPAR5,SEPT3,ACTG2,MYL4,LPAR2,ARPC3,CDC42EP4,EZR,CDC42EP5,NGEF,MYL9,SEPT6,ACTR3,IGF1,CFL2,PPP1R12B,BAIAP2,IGF1R,ARPC2,SEPT7,EPHA1,ARHGAP4,ACTA1,PIP5K1B,ARHGAP9
Noradrenaline and Adrenaline Degradation	3.21	0.000616595	0.474	12/38 (32%)	6/38 (16%)	20/38 (53%)	ADH1C,DHRS9,SMOX,COMT,IL4I1,ADH1A,ADHFE1,ALDH4A1,ALDH3A2,ALDH1A2,ALDH1A1,ADH1B,ALDH3B1,ADH5,ALDH2,AKR1A1,ALDH3A1,MAOA
Cdc42 Signaling	3.18	0.000660693	0.311	10/167 (6%)	42/167 (25%)	115/167 (69%)	CDC42BPA,CDC42,HLA-DQA1,HLA-DRB3,LIMK1,ARPC1B,MPRIP,ARPC5,WAS,EXOC1,HLA-DPA1,IQGAP2,MAPK9,HLA-DPB1,CD3E,MYL4,ARPC3,HLA-DQB1,CDC42SE1,HLA-DRB4,HLA-G,HLA-DOB,MYL9,VAV1,CFL2,HLA-DRA,PPP1R12B,ARPC2,ITGA4,HLA-C,HLA-B,WIPF1,HLA-F,HLA-DQB2,CFL1,HLA-DRB1,CLIP1,HLA-DMA,CD3D,HLA-DMB,PAK2,CDC42EP5,B2M,ACTR3,BAIAP2,HLA-A,FGD3,MAP2K4,MAPK13,RALA,MAPK1,CD247
Clathrin-mediated Endocytosis Signaling	3.09	0.000812831	0.303	19/185 (10%)	37/185 (20%)	129/185 (70%)	CDC42,UBD,PIK3R5,AMPH,RBP4,ITGB2,ARRB2,ARPC1B,ARPC5,F2R,PIK3CD,TFRC,SH3KBP1,FGF12,SNAP91,ARPC3,VEGFA,APOD,CLTC,AAK1,PIK3C2B,FGF2,EPHB2,IGF1,ARPC2,LYZ,APOC2,PICALM,ACTA1,AP2S1,ITGB4,SH3GL3,PDGFD,FGF6,TF,ACTC1,FGF18,PDGFB,APOC1,AP1B1,ITGB7,ARRB1,DNM1L,HSPA8,ACTG2,S100A8,ATM,RAB5A,PCYOX1,ACTR3,AP1G2,SH3GLB1,SERPINA1,APOE,DAB2,FGF9
Actin Cytoskeleton Signaling	3.01	0.000977237	0.292	31/216 (14%)	32/216 (15%)	153/216 (71%)	CDC42,GNA13,VCL,LIMK1,PIK3R5,TLN2,ARPC1B,MPRIP,ARPC5,F2R,WAS,PIK3CD,MYH11,ACTN2,IQGAP2,ACTN4,FGF12,MYL4,TLN1,ARPC3,CD14,EZR,PIK3C2B,MYL9,FGF2,ACTN1,VAV1,CFL2,PPP1R12B,ARPC2,NRAS,GSN,GNG12,ITGA4,ACTA1,PIP5K1B,PDGFD,FGF6,ACTC1,ARHGEF12,FGF18,PDGFB,DOCK1,CFL1,FN1,SSH3,TRIO,ACTG2,VAV3,PAK2,ATM,MATK,ABI2,ACTR3,BAIAP2,FGD3,CSK,MAPK1,TMSB4Y,RRAS,TMSB10/TMSB4X,FGF9,NCKAP1
Caveolar-mediated Endocytosis Signaling	2.98	0.00104713	0.38	10/71 (14%)	17/71 (24%)	44/71 (62%)	FLNB,ITGAM,ITGAL,ACTC1,CD48,ITGB2,ITGA7,ITGB7,FYN,ITGAD,FLNC,ITGA8,ACTG2,EGFR,RAB5A,ITGA6,ITGA11,ITGAX,B2M,CAV1,HLA-A,CD55,ITGA4,HLA-C,HLA-B,ACTA1,ITGB4
Altered T Cell and B Cell Signaling in Rheumatoid Arthritis	2.77	0.00169824	0.352	1/88 (1%)	30/88 (34%)	57/88 (65%)	SLAMF1,IFNG,HLA-DQA1,TLR1,IL6,TLR4,TLR8,HLA-DRB1,IL1RN,HLA-DMA,RELB,TNF,HLA-DMB,CD80,TLR6,SPP1,CD79A,TLR2,CD86,IL33,LTB,TNFSF13B,TLR7,IL1B,HLA-DQB1,LTA,HLA-DOB,HLA-DRA,TNFRSF17,CD28,FAS
Aryl Hydrocarbon Receptor Signaling	2.77	0.00169824	0.314	23/140 (16%)	21/140 (15%)	96/140 (69%)	CDKN2A,IL6,GSTT1,HSPB2,ALDH3A2,NFIC,GSTO1,ALDH1A2,ALDH1A1,HSPB7,TNF,GSTM5,ALDH3B1,GSTM2,CDKN1A,CTSD,ESR1,CCNE2,TGFB3,ALDH1L1,IL1B,HSP90B1,ATM,EP300,ALDH6A1,GSTM3,NFIB,NFIA,MGST1,ALDH4A1,MYC,AHR,CDKN1B,NFIX,PTGES3,ALDH5A1,MAPK1,NR2F1,CCNA2,BAX,FAS,RB1,ALDH3A1,TFDP1
iCOS-iCOSL Signaling in T Helper Cells	2.76	0.0017378	0.333	7/108 (6%)	29/108 (27%)	72/108 (67%)	ICOS,HLA-DQA1,PIK3R5,IL2RB,NFKBIE,IL2RG,LCP2,HLA-DRB1,INPP5D,PIK3CD,PLEKHA3,HLA-DMA,CD3D,HLA-DMB,CD80,CD4,ITPR1,NFAT5,ZAP70,CD3E,NFATC4,HLA-DQB1,ATM,IL2RA,IKBKB,PIK3C2B,HLA-DOB,VAV1,HLA-DRA,PDPK1,CD28,TRAT1,CSK,CAMK2G,CD247,IKBKE
IL-6 Signaling	2.76	0.0017378	0.328	9/116 (8%)	29/116 (25%)	78/116 (67%)	IL1RL1,MCL1,SOCS3,PIK3R5,IL1R2,NFKBIE,IL6,HSPB2,A2M,IL1RN,PIK3CD,IL1R1,PTPN11,HSPB7,TNF,IL1RAP,MAPK9,IL33,JAK2,IL1B,VEGFA,TNFRSF1B,CD14,ATM,IKBKB,PIK3C2B,CXCL8,TNFRSF11B,NRAS,SRF,MAP2K4,TNFAIP6,CEBPB,IL18RAP,MAPK13,MAPK1,RRAS,IKBKE
B Cell Receptor Signaling	2.75	0.00177828	0.299	16/174 (9%)	36/174 (21%)	122/174 (70%)	CDC42,PIK3R5,NFKBIE,RAP1A,SYK,PIK3CD,PIK3AP1,BCL10,MAP3K8,PRKCB,CD79A,MAPK9,RAP2A,PAG1,IKBKB,PIK3C2B,VAV1,CFL2,FCGR2A,NRAS,CAMK2G,RAP1B,ETS1,POU2F2,IKBKE,LYN,CFL1,INPP5D,PTPN11,CREBBP,APBB1IP,PTPN6,NFAT5,FOXO1,VAV3,NFATC4,ATM,EP300,BTK,MEF2C,RASSF5,PLCG2,CARD10,PDPK1,ATF4,FCGR2B,MAP2K4,CSK,EBF1,MAPK13,MAPK1,RRAS
Toll-like Receptor Signaling	2.68	0.0020893	0.365	2/74 (3%)	25/74 (34%)	47/74 (64%)	IL1RL1,MYD88,TLR1,TICAM1,UBD,IRAK3,TLR4,TLR8,LY96,IL1RN,TNF,TRAF1,TLR6,TRAF4,IRAK2,TLR2,IL33,SIGIRR,IRAK1,TLR7,IL1B,CD14,IKBKB,TNFAIP3,MAP2K4,MAPK13,MAPK1
3-phosphoinositide Degradation	2.67	0.00213796	0.308	18/146 (12%)	27/146 (18%)	101/146 (69%)	DUSP10,PPP2R5E,PPP1R14A,PGAM4,SOCS3,DUSP11,PPP1R1C,PTPN22,MTMR3,EPHX2,INPP5D,DUSP23,PPTC7,PPP2R5A,TNS3,PTPN11,PPP1R1A,SSH3,SACM1L,PTPRF,NUDT11,PTPN6,PTPN13,NUDT5,SIRPA,MTMR6,PPP1R1B,PTPN20,PPFIBP2,PXYLP1,PALD1,PTPN2,PTPRO,DUSP2,CILP,ALPL,ITPK1,PDXP,PPM1K,ACP5,UBLCP1,HACD2,NUDT15,NUDT14,PTPN7
Ethanol Degradation II	2.67	0.00213796	0.457	12/35 (34%)	4/35 (11%)	19/35 (54%)	ADH1C,DHRS9,ACSS2,ADH1A,ADHFE1,ALDH4A1,ALDH3A2,ALDH1A2,ACSL1,ALDH1A1,ADH1B,ALDH3B1,ADH5,ALDH2,AKR1A1,ALDH3A1
NRF2-mediated Oxidative Stress Response	2.66	0.00218776	0.294	26/180 (14%)	27/180 (15%)	127/180 (71%)	ABCC4,DNAJC5,UBE2E3,PIK3R5,SCARB1,GSTO1,DNAJC21,PIK3CD,GSTM2,AOX1,PRKCB,PRKCH,MAPK9,USP14,ABCC2,GSTM3,HSPB8,PIK3C2B,MAF,MGST1,DNAJB5,SOD2,DNAJC3,SOD3,NRAS,DNAJC18,DNAJB11,ACTA1,RBX1,DNAJA1,FMO1,ACTC1,GSTT1,DNAJC19,GSTM5,CREBBP,DNAJB6,ACTG2,CYP4Z1,TXN,ATM,ERP29,EP300,PPIB,HMOX1,ATF4,MAP2K4,MAPK1,AKR1A1,GCLM,FTH1,RRAS,EIF2AK3
Adipogenesis pathway	2.66	0.00218776	0.313	26/134 (19%)	16/134 (12%)	92/134 (69%)	WNT5A,NOCT,CDKN2A,RUNX1T1,BMP2,FZD7,FOXC2,FGFRL1,SIN3B,FBXW7,ARNTL,BMP4,SAP30,TNF,SIN3A,FZD6,FZD3,RBBP4,FOXO1,NFATC4,PLIN1,FABP4,RBP1,FGF2,SAP18,CDK5,ATG7,FZD4,SMAD9,RPS6KC1,BMPR1A,HAT1,HIF1A,CEBPB,EBF1,NR1D2,XBP1,ZNF423,RPS6KA1,EGR2,LEP,GTF2H1
Natural Killer Cell Signaling	2.64	0.00229087	0.327	4/110 (4%)	32/110 (29%)	74/110 (67%)	LILRB1,KLRB1,PIK3R5,LCP2,SYK,FYN,INPP5D,PIK3CD,CD300A,PTPN11,TYROBP,SH3BP2,PRKCB,KIR2DL4,PTPN6,PRKCH,ZAP70,VAV3,PAK2,LAIR1,ATM,KIR2DL1/KIR2DL3,PIK3C2B,HCST,VAV1,FCGR2A,PLCG2,KLRD1,NRAS,MAPK1,CD247,SH2D1A,SIGLEC7,RRAS,FCGR3A/FCGR3B,NCR1
IL-10 Signaling	2.56	0.00275423	0.368	2/68 (3%)	23/68 (34%)	43/68 (63%)	IL1RL1,SOCS3,CCR1,IL1R2,NFKBIE,IL6,IL10RA,IL1RN,IL1R1,TNF,IL1RAP,IL33,IL1B,CD14,IKBKB,HMOX1,FCGR2A,BLVRA,FCGR2B,IL10RB,MAP2K4,IL18RAP,MAPK13,MAPK1,IKBKE
Glioma Invasiveness Signaling	2.55	0.00281838	0.386	7/57 (12%)	15/57 (26%)	35/57 (61%)	HMMR,PLAU,MMP9,ATM,PLAUR,PIK3R5,PIK3C2B,TIMP4,RHOQ,RHOJ,CD44,TIMP2,RHOG,DIRAS3,NRAS,F2R,PIK3CD,TIMP3,MAPK1,TIMP1,RRAS,RND2
Ephrin Receptor Signaling	2.53	0.00295121	0.293	18/174 (10%)	33/174 (19%)	123/174 (71%)	EFNA4,CDC42,GNA13,GNA11,LIMK1,RAP1A,ARPC1B,ARPC5,CXCR4,WAS,SDCBP,PTPN13,JAK2,EPHB6,ARPC3,VEGFA,GRINA,NGEF,EPHB2,CFL2,ARPC2,NRAS,EPHA1,GNB5,SORBS1,GNG12,RAP1B,ITGA4,GNA15,GNAI1,CXCL12,GNB4,PDGFD,GNG10,PDGFB,WIPF1,ADAM10,EPHB1,CFL1,FYN,PTPN11,CREBBP,RAPGEF1,PAK2,EP300,EPHA4,ACTR3,GRIN2B,ATF4,MAPK1,RRAS
phagosome maturation	2.51	0.0030903	0.317	3/120 (3%)	35/120 (29%)	82/120 (68%)	ATP6V0D2,VPS37A,TUBB3,ATP6V0D1,HLA-DRB3,GOSR1,YKT6,TCIRG1,TUBA1C,TAP1,ATP6AP1,VPS39,NCF2,TUBA1A,ATP6V1F,HLA-DRB1,ATP6V1B2,CANX,LAMP2,ATP6V0E1,ATP6V0B,DYNC1LI2,M6PR,TUBA3C/TUBA3D,RAB5A,HLA-DRB4,B2M,ATP6V1A,ATP6V1C1,NSF,HLA-DRA,ATP6V0C,CALR,HLA-A,TUBA4A,HLA-C,HLA-B,CYBB
Death Receptor Signaling	2.5	0.00316228	0.337	11/92 (12%)	20/92 (22%)	61/92 (66%)	TNFSF15,PARP15,LIMK1,ACTC1,PARP9,NFKBIE,BIRC3,LMNA,TNFRSF10B,ARHGDIB,HSPB2,HSPB7,TNF,ACTG2,TANK,PARP16,TNFRSF1B,TNFRSF21,DFFA,IKBKB,NAIP,MAP2K4,ZC3HAV1,PARP3,ACTA1,FAS,BID,PARP2,CASP8,IKBKE,SPTAN1
Role of IL-17A in Arthritis	2.5	0.00316228	0.389	3/54 (6%)	18/54 (33%)	33/54 (61%)	CCL7,CCL5,ATM,PIK3R5,CCL20,PIK3C2B,NFKBIE,MMP13,CXCL8,CXCL6,PIK3CD,MAP2K4,CCL2,PTGS2,MAPK13,MAPK1,RPS6KA1,CXCL5,MMP1,MAPK9,IL17RC
p38 MAPK Signaling	2.44	0.00363078	0.316	15/117 (13%)	22/117 (19%)	80/117 (68%)	DUSP10,IL1RL1,MAPKAPK3,IL1R2,PLA2G5,IRAK3,HSPB2,IL1RN,IL1R1,STAT1,HSPB7,TNF,IL1RAP,CREBBP,MAPT,MEF2D,IRAK2,IL33,IRAK1,TGFB3,IL1B,TNFRSF1B,EP300,MAP4K1,H3F3A/H3F3B,MEF2C,EEF2K,MYC,ATF4,SRF,MAP2K4,RPS6KA2,IL18RAP,MAPK13,RPS6KA1,FAS,PLA2G2A
T Cell Receptor Signaling	2.43	0.00371535	0.33	6/97 (6%)	26/97 (27%)	65/97 (67%)	PIK3R5,CTLA4,RASGRP1,CARD11,LCP2,FYN,CD8A,PIK3CD,BCL10,CD3D,CD4,NFAT5,ZAP70,VAV3,CD3E,NFATC4,PAG1,ATM,BTK,IKBKB,PIK3C2B,VAV1,NRAS,CD28,MAP2K4,CSK,MAPK1,BMX,CD247,RRAS,PTPN7,IKBKE
Molecular Mechanisms of Cancer	2.4	0.00398107	0.255	39/365 (11%)	54/365 (15%)	272/365 (75%)	CDC42,LRP5,GNA13,GNA11,PLCB2,ADCY6,CDKN2A,PIK3R5,NFKBIE,BMP2,PRKACB,RAP1A,E2F3,RASGRP1,BIRC3,WNT2B,WNT11,PIK3CD,BMP4,FZD6,PRKCB,PRKCH,MAPK9,RAP2A,CCNE2,APH1B,ARHGEF3,JAK2,CDKN2C,AURKA,LEF1,PLCB4,PIK3C2B,NLK,CDK5,RHOJ,FZD4,BMPR1A,MYC,NRAS,FANCD2,HAT1,CDKN1B,CAMK2G,RAP1B,ITGA4,BAX,ARHGEF9,FAS,BID,PMAIP1,GNA15,GNAI1,PTCH1,WNT5A,ARHGEF12,IRS1,RHOQ,FZD7,RAPGEF3,APH1A,DIRAS3,FYN,PTPN11,E2F2,CDKN1A,SIN3…
Putrescine Degradation III	2.39	0.0040738	0.524	7/21 (33%)	4/21 (19%)	10/21 (48%)	ALDH3A2,ALDH1A2,SMOX,ALDH1A1,ALDH3B1,ALDH2,IL4I1,SAT1,ALDH3A1,ALDH4A1,MAOA
PKCÎ¸ Signaling in T Lymphocytes	2.39	0.0040738	0.314	6/118 (5%)	31/118 (26%)	81/118 (69%)	HLA-DQA1,PIK3R5,NFKBIE,CARD11,LCP2,FYN,HLA-DRB1,PIK3CD,BCL10,HLA-DMA,CD3D,MAP3K8,HLA-DMB,CD80,CD4,NFAT5,CD86,ZAP70,VAV3,CD3E,NFATC4,HLA-DQB1,ATM,IKBKB,PIK3C2B,HLA-DOB,VAV1,HLA-DRA,PLCG2,NRAS,CD28,MAP2K4,CAMK2G,MAPK1,CD247,RRAS,IKBKE
Glioma Signaling	2.37	0.0042658	0.327	10/98 (10%)	22/98 (22%)	66/98 (67%)	PDGFD,CDKN2A,PIK3R5,PDGFB,E2F3,PIK3CD,E2F2,CDKN1A,SIN3A,PRKCB,PRKCH,TGFA,EGFR,CDKN2C,PDGFRA,ATM,PIK3C2B,IGF1,IGF2R,IGF2,PLCG2,IGF1R,NRAS,CAMK1,CAMK2G,MAPK1,CAMK1G,IDH1,RB1,TFDP1,RRAS,IDH2
Glucocorticoid Receptor Signaling	2.37	0.0042658	0.265	26/275 (9%)	47/275 (17%)	202/275 (73%)	HSPA1A/HSPA1B,PLAU,FCGR1A,PIK3R5,NR3C2,IL1R2,NFKBIE,PRKACB,HSPA6,IL1RN,PIK3CD,CDKN1C,ESR1,TAF1,MAPK9,PCK2,CD3E,NCOA1,JAK2,CCL5,IL1B,HSP90B1,CCL13,IKBKB,PIK3C2B,SMARCE1,SMARCC2,CXCL8,AR,NRAS,SGK1,PTGES3,SMARCD3,CD163,SERPINE1,POU2F2,FOXO3,MMP1,GTF2H1,IKBKE,IFNG,IL6,PGR,SELE,VCAM1,A2M,HSPA8,TNF,STAT1,CD3D,CDKN1A,CREBBP,NFAT5,NCOR1,TGFB3,NFATC4,CCL3,ATM,SLPI,EP300,VIPR1,TAF13,HSPA4,PBX1,MAP2K4,CCL2,…
Aldosterone Signaling in Epithelial Cells	2.37	0.0042658	0.296	23/152 (15%)	22/152 (14%)	107/152 (70%)	HSPA1A/HSPA1B,DNAJA1,PLCB2,HSPA12A,DNAJC5,HSPA13,PIK3R5,PLCE1,NR3C2,HSPA6,HSPE1,SLC12A2,HSPB2,DNAJC19,DNAJC21,PIK3CD,HSPA8,HSPB7,PRKCB,ITPR1,PRKCH,DNAJB6,SACS,HSPA12B,PLCL1,HSPB6,PLCD1,CRYAB,HSP90B1,ATM,PLCB4,HSPB8,PIK3C2B,DNAJB5,PLCG2,DNAJC3,HSPA4,PDPK1,SGK1,DNAJC18,MAPK1,SCNN1B,DNAJB11,HSPH1,PIP5K1B
PI3K Signaling in B Lymphocytes	2.36	0.00436516	0.307	16/127 (13%)	23/127 (18%)	88/127 (69%)	C3,PLCB2,PLCE1,IRS1,NFKBIE,ATF3,TLR4,SYK,FYN,INPP5D,PIK3CD,PLEKHA3,BCL10,PIK3AP1,PRKCB,ITPR1,NFAT5,CD79A,PLCL1,VAV3,PLCD1,NFATC4,IRS2,PLCB4,BTK,IKBKB,VAV1,CARD10,PLCG2,NRAS,PDPK1,FCGR2B,ATF4,CAMK2G,MAPK1,FOXO3,RRAS,IKBKE,LYN
Protein Kinase A Signaling	2.34	0.00457088	0.251	62/386 (16%)	35/386 (9%)	289/386 (75%)	GNA13,ADD1,TNNI2,PTPRB,PLCB2,PLCE1,RAP1A,RYR3,PRKCB,ITPR1,PDE6B,PTPN13,MYL4,H3F3A/H3F3B,MYL9,DUSP2,ADD3,ENPP6,GNB5,CAMK2G,RAP1B,PTPN7,FLNB,GNAI1,TDP2,GNB4,PTCH1,DUSP11,PTPN22,PDE4B,AKAP12,PYGB,PDE7A,PPP1R3C,PTPN11,PDE4D,CREBBP,PLCL1,AKAP11,AKAP6,ADCY5,EP300,PTPRO,PTPN3,PDE2A,PLCG2,PLN,PTPRK,DUSP5,KDELR2,PTGS2,PTPRE,LIPE,ADCY9,DUSP10,ADCY6,KDELR3,NFKBIE,DUSP26,PDE5A,MTMR3,PRKACB,PDE1C,FLNC,PDE3A,P…
Tec Kinase Signaling	2.34	0.00457088	0.293	17/157 (11%)	29/157 (18%)	111/157 (71%)	GNAI1,HCK,GNA11,GNB4,GNA13,GNG10,ACTC1,PIK3R5,FGR,RHOQ,FCER1A,FRK,TNFRSF10B,TLR4,DIRAS3,WAS,FYN,PIK3CD,STAT1,TNF,PRKCB,PRKCH,ACTG2,MAPK9,VAV3,PAK2,STAT4,JAK2,ATM,TNFRSF21,BTK,PIK3C2B,RHOJ,VAV1,PLCG2,RHOG,MAP2K4,GNB5,GNG12,BMX,ITGA4,ACTA1,FAS,GNA15,RND2,LYN
Bladder Cancer Signaling	2.31	0.00489779	0.333	9/87 (10%)	20/87 (23%)	58/87 (67%)	FGF6,MMP9,MMP12,CDKN2A,FGF18,THBS1,ERBB2,CDKN1A,SIN3A,MMP28,FGF12,EGFR,MMP11,VEGFA,DAPK1,FGF2,MMP13,CXCL8,MMP7,MYC,NRAS,MMP19,RASSF1,MAPK1,RB1,TFDP1,MMP1,RRAS,FGF9
cAMP-mediated signaling	2.29	0.00512861	0.274	35/219 (16%)	25/219 (11%)	159/219 (73%)	LPAR1,APLNR,ADCY6,AGTR1,PDE5A,PRKACB,RAP1A,GPER1,TBXA2R,RGS2,PDE3A,PDE1C,PDE6B,AKAP2,PTGER4,OPRL1,PDE6H,NPR3,PTGER2,ENPP6,PDE8B,CAMK2G,RGS10,DUSP6,PTGER3,GNAI1,TDP2,S1PR3,PDE4B,FPR1,RAPGEF3,AKAP12,PDE4C,PDE7A,PDE4D,CREBBP,LHCGR,AKAP11,PKIB,AKAP6,RGS18,VIPR2,ADCY5,EP300,VIPR1,PDE2A,MC1R,ADORA2B,LTB4R,ATF4,CAMK1,MAPK1,RPS6KA1,ADORA3,CAMK1G,ADRA2C,RGS4,ADCY9,PDE1A,HTR4
HMGB1 Signaling	2.29	0.00512861	0.308	9/120 (8%)	28/120 (23%)	83/120 (69%)	OSM,CDC42,IFNG,IFNGR2,PIK3R5,RHOQ,IL6,SELE,VCAM1,TLR4,DIRAS3,IFNGR1,PIK3CD,IL1R1,TNF,IL17D,MAPK9,TGFB3,IL1B,TNFRSF1B,ATM,LTA,PIK3C2B,RHOJ,IL17B,CXCL8,RHOG,TNFRSF11B,NRAS,HAT1,MAP2K4,CCL2,MAPK13,MAPK1,SERPINE1,RRAS,RND2
IL-12 Signaling and Production in Macrophages	2.27	0.00537032	0.301	8/133 (6%)	32/133 (24%)	93/133 (70%)	IRF1,IFNG,MYD88,PIK3R5,RBP4,APOC1,TLR4,IFNGR1,IRF8,PIK3CD,STAT1,TNF,MAP3K8,PRKCB,PRKCH,TLR2,MAPK9,REL,TGFB3,S100A8,STAT4,NCOA1,APOD,ATM,EP300,IKBKB,PIK3C2B,PCYOX1,SPI1,MAF,LYZ,APOC2,MAP2K4,CEBPB,MAPK13,MAPK1,SERPINA1,APOE,IL12RB1,IKBKE
Cardiac Î²-adrenergic Signaling	2.27	0.00537032	0.301	30/133 (23%)	10/133 (8%)	93/133 (70%)	PPP2R5E,TDP2,PPP1R14A,GNB4,ADCY6,GNG10,PDE4B,PDE5A,PRKACB,AKAP12,PDE4C,PDE7A,PPP1R3C,PPP2R5A,PPP1R1A,PDE4D,PPP2CB,PDE3A,PDE1C,PDE6B,AKAP11,AKAP6,PKIB,AKAP2,ADCY5,ATP2A2,PDE2A,PDE6H,PPP1R14C,PLN,SLC8A2,ENPP6,GNB5,PDE8B,GNG12,CACNA1C,PPP2R2B,PDE1A,RYR2,ADCY9
Glioblastoma Multiforme Signaling	2.26	0.00549541	0.295	21/146 (14%)	22/146 (15%)	103/146 (71%)	CDC42,PDGFD,PLCB2,WNT5A,CDKN2A,PIK3R5,PLCE1,PDGFB,RHOQ,E2F3,FZD7,WNT2B,WNT11,DIRAS3,PIK3CD,E2F2,CDKN1A,FZD6,ITPR1,FZD3,PLCL1,FOXO1,PLCD1,EGFR,PDGFRA,ATM,PLCB4,LEF1,PIK3C2B,RHOJ,IGF1,IGF2,FZD4,PLCG2,RHOG,IGF1R,MYC,NRAS,CDKN1B,MAPK1,RB1,RRAS,RND2
Salvage Pathways of Pyrimidine Ribonucleotides	2.26	0.00549541	0.326	7/92 (8%)	23/92 (25%)	62/92 (67%)	NEK2,DMPK,TTK,APOBEC3G,LIMK1,APOBEC3A,UPP1,CSNK1D,MAP3K8,AK5,PRKCH,MAPK9,APOBEC3H,IRAK1,PAK2,DAPK1,CDK5,CMPK1,NME1,MAPK6,PRKX,GRK5,MAP2K4,SGK1,PIM1,MAPK1,FAM20B,APOBEC3F,NME6,CDK1
Signaling by Rho Family GTPases	2.24	0.0057544	0.269	28/234 (12%)	35/234 (15%)	171/234 (73%)	CDH2,CDC42,GNA13,GNA11,LIMK1,DES,PIK3R5,ARPC1B,NCF2,ARPC5,WAS,PIK3CD,SEPT3,CDH19,MAPK9,ARHGEF3,MYL4,ARPC3,EZR,PIK3C2B,MYL9,RHOJ,CFL2,PPP1R12B,ARPC2,SEPT7,GNB5,WASF3,GNG12,ITGA4,ACTA1,ARHGEF9,CYBB,PIP5K1B,GNA15,GNAI1,GNB4,GNG10,ACTC1,ARHGEF12,RHOQ,WIPF1,SEPT5,DIRAS3,CDH6,CFL1,CLIP1,SEPT11,CDH11,ACTG2,PAK2,CDC42EP4,ATM,CDC42EP5,SEPT6,CDH3,ACTR3,STMN1,RHOG,BAIAP2,MAP2K4,MAPK1,RND2
Germ Cell-Sertoli Cell Junction Signaling	2.2	0.00630957	0.287	24/160 (15%)	22/160 (14%)	114/160 (71%)	CDH2,CDC42,EPN2,VCL,TJP1,TUBB3,LIMK1,ACTC1,PIK3R5,RHOQ,TUBA1C,PVRL3,A2M,DIRAS3,TUBA1A,CFL1,PIK3CD,TNF,MAP3K8,ACTN2,ACTN4,ACTG2,MAPK9,TUBA3C/TUBA3D,TGFB3,PAK2,ATM,JUP,ITGA6,PIK3C2B,FER,ACTN1,RHOJ,CFL2,RHOG,NRAS,PDPK1,MAP2K4,GSN,SORBS1,MYO7A,MAPK1,TUBA4A,ACTA1,RRAS,RND2
PPAR Signaling	2.19	0.00645654	0.323	8/93 (9%)	22/93 (24%)	63/93 (68%)	IL1RL1,PDGFD,IL1R2,PDGFB,NFKBIE,IL1RN,PPARGC1A,IL1R1,TNF,NR1H3,IL1RAP,CREBBP,NCOR1,IL33,NCOA1,IL1B,PDGFRA,TNFRSF1B,HSP90B1,EP300,IKBKB,CITED2,TNFRSF11B,NRAS,IL18RAP,PTGS2,MAPK1,NR2F1,RRAS,IKBKE
Colorectal Cancer Metastasis Signaling	2.15	0.00707946	0.267	25/236 (11%)	38/236 (16%)	173/236 (73%)	LRP5,TLR1,ADCY6,PIK3R5,PRKACB,WNT2B,TLR4,WNT11,TLR8,IFNGR1,PIK3CD,FZD6,TLR2,MAPK9,EGFR,TLR7,MMP11,JAK2,VEGFA,LEF1,PIK3C2B,PTGER4,RHOJ,PTGER2,FZD4,MYC,NRAS,GNB5,GNG12,BAX,PTGER3,MMP1,GNB4,IFNG,MMP9,WNT5A,GNG10,MMP12,RHOQ,IL6,TCF7L1,FZD7,ARRB1,DIRAS3,TNF,STAT1,FZD3,TLR6,MMP28,TGFB3,ADCY5,ATM,MMP13,RALGDS,RHOG,MMP7,MMP19,MAP2K4,PTGS2,MAPK1,RRAS,ADCY9,RND2
VDR/RXR Activation	2.1	0.00794328	0.333	8/78 (10%)	18/78 (23%)	52/78 (67%)	SERPINB1,IL1RL1,LRP5,IFNG,CYP27B1,MXD1,CDKN1A,PRKCB,NCOR1,PRKCH,SPP1,FOXO1,IGFBP6,CCL5,NCOA1,CXCL10,CD14,EP300,SEMA3B,IGFBP1,THBD,CDKN1B,CEBPB,YY1,COL13A1,RUNX2
IL-8 Signaling	2.09	0.00812831	0.277	16/184 (9%)	35/184 (19%)	133/184 (72%)	GNA13,PLCB2,PLD3,LIMK1,PIK3R5,ITGB2,ARRB2,NCF2,PIK3CD,PRKCB,PRKCH,MAPK9,HBEGF,EGFR,VEGFA,CSTB,IKBKB,PIK3C2B,MYL9,RHOJ,CXCL8,NRAS,GNB5,GNG12,BAX,CYBB,IKBKE,GNAI1,ITGAM,GNB4,DEFA3 (includes others),GPLD1,MMP9,GNG10,RHOQ,VCAM1,IRAK3,DIRAS3,IRAK2,IRAK1,PAK2,ANGPT2,ATM,ITGAX,HMOX1,RHOG,MAP2K4,PTGS2,MAPK1,RRAS,RND2
Tryptophan Degradation X (Mammalian, via Tryptamine)	2.09	0.00812831	0.478	7/23 (30%)	4/23 (17%)	12/23 (52%)	ALDH3A2,ALDH1A2,SMOX,ALDH1A1,ALDH3B1,ALDH2,IL4I1,AKR1A1,ALDH3A1,ALDH4A1,MAOA
Role of IL-17F in Allergic Inflammatory Airway Diseases	2.06	0.00870964	0.386	4/44 (9%)	13/44 (30%)	27/44 (61%)	CCL7,IL1B,CXCL10,EP300,MMP13,IL6,IGF1,CXCL8,CXCL6,ATF4,RPS6KA2,CCL2,MAPK1,RPS6KA1,CREBBP,CXCL5,IL17RC
Renal Cell Carcinoma Signaling	2.04	0.00912011	0.338	8/71 (11%)	16/71 (23%)	47/71 (66%)	TCEB2,TGFA,CDC42,PAK2,VEGFA,EGLN3,ATM,EP300,UBD,PIK3R5,PIK3C2B,PDGFB,RAP1A,VHL,NRAS,PIK3CD,PTPN11,HIF1A,MAPK1,CREBBP,ETS1,RAPGEF1,RRAS,RBX1
Reelin Signaling in Neurons	2.04	0.00912011	0.329	9/79 (11%)	17/79 (22%)	53/79 (67%)	HCK,ITGAL,VLDLR,ARHGEF12,PIK3R5,FGR,ITGB2,FRK,FYN,PIK3CD,MAPT,PAFAH1B3,MAPK9,RELN,ARHGEF3,ATM,MAP4K1,ITGA6,PIK3C2B,APP,CDK5,MAP2K4,ITGA4,APOE,ARHGEF9,LYN
Epithelial Adherens Junction Signaling	2.03	0.00933254	0.288	23/146 (16%)	19/146 (13%)	104/146 (71%)	CDH2,CDC42,EPN2,VCL,SSX2IP,TUBB3,ACTC1,TUBA1C,TCF7L1,RAP1A,ARPC1B,PVRL3,ARPC5,TUBA1A,WAS,CLIP1,MYH11,ACTN2,RAPGEF1,ACTN4,ACTG2,TUBA3C/TUBA3D,EGFR,MYL4,ARPC3,TGFBR3,LEF1,JUP,FER,ACTN1,MYL9,ACTR3,BAIAP2,ARPC2,NRAS,SORBS1,MYO7A,RAP1B,TUBA4A,ACTA1,RRAS,NOTCH3
FcÎ³RIIB Signaling in B Lymphocytes	1.99	0.0102329	0.39	4/41 (10%)	12/41 (29%)	25/41 (61%)	ATM,BTK,PIK3R5,PIK3C2B,PLCG2,NRAS,SYK,PDPK1,FCGR2B,INPP5D,PIK3CD,MAP2K4,CD79A,RRAS,MAPK9,LYN
RhoGDI Signaling	1.99	0.0102329	0.277	25/173 (14%)	23/173 (13%)	125/173 (72%)	GNAI1,CDH2,CDC42,GNA11,GNB4,GNA13,GNG10,LIMK1,ACTC1,ARHGEF12,RHOQ,ARPC1B,ARHGDIB,DIRAS3,ARPC5,CDH6,CFL1,DLC1,CREBBP,CDH19,CDH11,ESR1,ACTG2,ARHGEF3,PAK2,MYL4,ARPC3,EP300,EZR,MYL9,CDH3,RHOJ,ACTR3,CD44,CFL2,PPP1R12B,RHOG,ARPC2,GNB5,GNG12,ARHGAP4,ITGA4,ACTA1,ARHGEF9,PIP5K1B,ARHGAP9,GNA15,RND2
Pyridoxal 5'-phosphate Salvage Pathway	1.97	0.0107152	0.344	5/64 (8%)	17/64 (27%)	42/64 (66%)	IRAK1,PAK2,NEK2,DMPK,DAPK1,TTK,LIMK1,CDK5,MAPK6,PRKX,CSNK1D,GRK5,MAP2K4,SGK1,PIM1,MAP3K8,MAPK1,PRKCH,FAM20B,MAPK9,CDK1,PNPO
Xenobiotic Metabolism Signaling	1.96	0.0109648	0.256	34/273 (12%)	36/273 (13%)	203/273 (74%)	PPP2R5E,HS3ST2,PIK3R5,SULT1A3/SULT1A4,FMO2,ALDH3A2,GSTO1,PIK3CD,PPARGC1A,PPP2R5A,ALDH1A1,MAP3K8,GSTM2,PPP2CB,PRKCB,PRKCH,FMO3,ABCC3,MAPK9,CHST2,CHST3,SMOX,NCOA1,ABCC2,IL1B,HSP90B1,ALDH6A1,GSTM3,PIK3C2B,MAF,MGST1,UST,CITED2,SOD3,NRAS,AHR,CAMK2G,PTGES3,ALDH5A1,CES2,ALDH3A1,HS3ST1,RBX1,CHST13,FMO1,IL4I1,IL6,GSTT1,HS3ST3A1,ALDH1A2,TNF,ALDH3B1,GSTM5,CREBBP,MAOA,ALDH1L1,HS2ST1,ATM,EP300,CES1,HMOX1,ALDH…
Phospholipase C Signaling	1.95	0.0112202	0.262	31/237 (13%)	31/237 (13%)	175/237 (74%)	GNA13,PLCB2,ADCY6,PLD3,PLCE1,RAP1A,MPRIP,LCP2,SYK,PRKCB,ITPR1,PRKCH,CD79A,ZAP70,CD3E,ARHGEF3,MYL4,PLCB4,MYL9,RHOJ,FCGR2A,PPP1R12B,NRAS,GNB5,GNG12,RAP1B,ITGA4,ARHGEF9,MARCKS,PLA2G2A,LYN,PPP1R14A,GNB4,GPLD1,GNG10,ARHGEF12,RHOQ,PLA2G5,RAPGEF3,DIRAS3,FYN,CD3D,CREBBP,NFAT5,MEF2D,NFATC4,ADCY5,EP300,BTK,HMOX1,MEF2C,RALGDS,PLCG2,RHOG,ATF4,FCGR2B,RALA,MAPK1,CD247,RRAS,ADCY9,RND2
Estrogen-mediated S-phase Entry	1.95	0.0112202	0.458	1/24 (4%)	10/24 (42%)	13/24 (54%)	CCNE2,MYC,CDKN1B,E2F2,CDKN1A,CCNA2,RB1,TFDP1,E2F3,ESR1,CDK1
Hepatic Cholestasis	1.95	0.0112202	0.28	11/161 (7%)	34/161 (21%)	116/161 (72%)	IL1RL1,OSM,IFNG,MYD88,ADCY6,IL1R2,NFKBIE,IL6,PRKACB,IRAK3,TLR4,HSD3B7,LY96,IL1RN,IL1R1,TNF,NR1H3,IL1RAP,PRKCB,PRKCH,IL17D,IRAK2,ABCC3,ESR1,CYP27A1,MAPK9,IL33,IRAK1,TGFB3,ABCC2,IL1B,ADCY5,TNFRSF1B,CD14,LTA,TJP2,CETP,IKBKB,IL17B,CXCL8,TNFRSF11B,MAP2K4,IL18RAP,ADCY9,IKBKE
Role of Osteoblasts, Osteoclasts and Chondrocytes in Rheumatoid Arthritis	1.95	0.0112202	0.265	23/219 (11%)	35/219 (16%)	161/219 (74%)	IL1RL1,LRP5,CTSK,SFRP1,PIK3R5,IL1R2,BMP2,NFKBIE,BIRC3,WNT2B,WNT11,IL1RN,PIK3CD,BMP4,FZD6,SPP1,MAPK9,IL18R1,IL1B,TNFRSF1B,LEF1,IKBKB,PIK3C2B,IGF1,FZD4,TNFRSF11B,BMPR1A,ALPL,SFRP4,GSN,ACP5,IL18RAP,MMP1,RUNX2,IKBKE,IFNG,WNT5A,DKK1,IL6,TCF7L1,FZD7,CSF1R,IL1R1,TNF,IL1RAP,FZD3,NFAT5,SOST,FOXO1,IL33,NFATC4,ATM,MMP13,SMAD9,IL7,NAIP,MAP2K4,MAPK1
Relaxin Signaling	1.95	0.0112202	0.289	21/135 (16%)	18/135 (13%)	96/135 (71%)	GNAI1,RXFP1,TDP2,GNA11,GNB4,GNA13,MMP9,ADCY6,GNG10,PIK3R5,GUCY1A3,NFKBIE,PDE4B,PDE5A,PRKACB,RAP1A,PDE4C,PIK3CD,PDE7A,PDE4D,PDE3A,PDE1C,PDE6B,NPR2,VEGFA,ADCY5,ATM,PIK3C2B,PDE2A,PDE6H,ENPP6,GNB5,PDE8B,RAP1B,MAPK1,GNG12,PDE1A,ADCY9,GNA15
Prostanoid Biosynthesis	1.95	0.0112202	0.667	2/9 (22%)	4/9 (44%)	3/9 (33%)	PTGS2,PTGES3,PTGES,PTGS1,PTGIS,TBXAS1
HIF1Î± Signaling	1.89	0.0128825	0.304	9/102 (9%)	22/102 (22%)	71/102 (70%)	MMP9,EGLN3,MMP12,PIK3R5,MAPK4,PIK3CD,EDN1,CREBBP,MMP28,MAPK9,TCEB2,MMP11,SLC2A3,NCOA1,VEGFA,ATM,EP300,PIK3C2B,MMP13,MAPK6,SLC2A5,MMP7,VHL,NRAS,MMP19,HIF1A,MAPK13,MAPK1,MMP1,RRAS,RBX1
MSP-RON Signaling Pathway	1.88	0.0131826	0.37	5/46 (11%)	12/46 (26%)	29/46 (63%)	CCR2,ITGAM,IFNG,JAK2,ATM,ACTC1,PIK3R5,PIK3C2B,ITGB2,TLR4,PIK3CD,RPS6KA2,TNF,CCL2,ACTA1,TLR2,ACTG2
IL-17A Signaling in Fibroblasts	1.88	0.0131826	0.4	2/35 (6%)	12/35 (34%)	21/35 (60%)	CCL7,IKBKB,NFKBIE,IL6,LCN2,CEBPB,CCL2,MAPK13,MAPK1,CXCL5,NFKBIZ,MMP1,IL17RC,IKBKE
tRNA Splicing	1.88	0.0131826	0.4	9/35 (26%)	5/35 (14%)	21/35 (60%)	TDP2,PDE2A,PDE4B,PDE5A,PDE6H,PDE4C,PDE7A,ENPP6,PDE8B,PDE4D,PDE3A,PDE1C,PDE6B,PDE1A
Dopamine Degradation	1.88	0.0131826	0.429	7/28 (25%)	5/28 (18%)	16/28 (57%)	ALDH3A2,ALDH1A2,SMOX,COMT,ALDH1A1,ALDH3B1,ALDH2,IL4I1,ALDH3A1,ALDH4A1,SULT1A3/SULT1A4,MAOA
nNOS Signaling in Skeletal Muscle Cells	1.88	0.0131826	0.533	6/15 (40%)	2/15 (13%)	7/15 (47%)	RYR3,SNTB2,CHRNA1,SNTB1,DAG1,SNTA1,DMD,RYR2
Inhibition of Matrix Metalloproteases	1.85	0.0141254	0.385	3/39 (8%)	12/39 (31%)	24/39 (62%)	MMP11,MMP9,MMP12,TIMP4,MMP13,ADAM10,TIMP2,SDC1,MMP7,A2M,MMP19,TIMP3,TIMP1,MMP28,MMP1
Leptin Signaling in Obesity	1.85	0.0141254	0.324	14/74 (19%)	10/74 (14%)	50/74 (68%)	PLCD1,JAK2,SOCS3,PLCB2,ADCY6,ADCY5,AGRP,PLCB4,ATM,PIK3R5,PIK3C2B,PLCE1,LEPR,PRKACB,PLCG2,PIK3CD,PTPN11,MAPK1,PDE3A,LEP,FOXO1,PLCL1,ADCY9,GHSR
Antioxidant Action of Vitamin C	1.83	0.0147911	0.303	10/99 (10%)	20/99 (20%)	69/99 (70%)	NXN,GPLD1,PLCB2,CSF2RA,PLD3,PLCE1,PLA2G7,NFKBIE,PLA2G5,GSTO1,TNF,PNPLA8,PLCL1,MAPK9,PLCD1,JAK2,SLC2A3,TXN,PLCB4,IKBKB,HMOX1,SLC2A5,PLCG2,MAP2K4,MAPK13,MAPK1,RARRES3,ABHD3,PLA2G2A,IKBKE
IL-17A Signaling in Gastric Cells	1.83	0.0147911	0.44	3/25 (12%)	8/25 (32%)	14/25 (56%)	EGFR,CCL5,CXCL10,MAP2K4,TNF,MAPK13,MAPK1,CCL20,MAPK9,CXCL8,IL17RC
Role of JAK family kinases in IL-6-type Cytokine Signaling	1.83	0.0147911	0.44	3/25 (12%)	8/25 (32%)	14/25 (56%)	OSM,JAK2,MAP2K4,SOCS3,PTPN11,STAT1,MAPK13,MAPK1,IL6,MAPK9,OSMR
Acute Phase Response Signaling	1.82	0.0151356	0.272	14/169 (8%)	32/169 (19%)	123/169 (73%)	CFB,OSM,TF,C3,MYD88,SOCS3,RBP7,RBP4,NFKBIE,IL6,CRABP2,C1R,CRABP1,A2M,SAA1,FN1,IL1RN,PIK3CD,IL1R1,PTPN11,TNF,IL1RAP,HAMP,MAPK9,IL33,IRAK1,ITIH4,JAK2,IL1B,TNFRSF1B,RBP1,IKBKB,HMOX1,OSMR,TNFRSF11B,SOD2,NRAS,PDPK1,MAP2K4,CEBPB,MAPK13,MAPK1,SERPINA1,SERPINE1,RRAS,IKBKE
Autoimmune Thyroid Disease Signaling	1.82	0.0151356	0.362	0/47 (0%)	17/47 (36%)	30/47 (64%)	HLA-DQA1,HLA-DQB1,HLA-G,HLA-DOB,HLA-F,HLA-DRA,GZMB,HLA-A,CD28,HLA-DRB1,HLA-DMA,HLA-DMB,CD80,HLA-C,HLA-B,FAS,CD86
fMLP Signaling in Neutrophils	1.82	0.0151356	0.296	10/108 (9%)	22/108 (20%)	76/108 (70%)	GNAI1,CDC42,GNB4,PLCB2,GNG10,NCF1,PIK3R5,NFKBIE,FPR1,ARPC1B,NCF2,ARPC5,WAS,PIK3CD,PRKCB,ITPR1,NFAT5,PRKCH,NFATC4,ARPC3,ATM,PLCB4,PIK3C2B,ACTR3,ARPC2,NRAS,GNB5,MAPK1,GNG12,CYBB,RRAS,FPR3
Sertoli Cell-Sertoli Cell Junction Signaling	1.82	0.0151356	0.27	27/178 (15%)	21/178 (12%)	130/178 (73%)	F11R,CDC42,CLDN7,EPN2,VCL,TJP1,ZAK,TUBB3,ACTC1,GUCY1A3,TUBA1C,CLDN1,PRKACB,PVRL3,SPTBN1,A2M,TUBA1A,WAS,TJAP1,TNF,MAP3K8,MPP6,ACTN2,CLDN5,ACTN4,ACTG2,MAPK9,TUBA3C/TUBA3D,TGFB3,JAM2,TGFBR3,JUP,TJP2,ACTN1,NRAS,CLDN11,MAP2K4,SORBS1,MYO7A,MAPK13,CLDN23,MAPK1,ITGA4,TUBA4A,ACTA1,JAM3,RRAS,SPTAN1
TNFR2 Signaling	1.77	0.0169824	0.414	1/29 (3%)	11/29 (38%)	17/29 (59%)	TANK,NAIP,TNFAIP3,MAP2K4,TNFRSF1B,TNF,LTA,IKBKB,TRAF1,NFKBIE,BIRC3,IKBKE
Oxidative Ethanol Degradation III	1.74	0.018197	0.474	7/19 (37%)	2/19 (11%)	10/19 (53%)	ALDH3A2,ALDH1A2,ACSL1,ALDH1A1,ACSS2,ALDH3B1,ALDH2,ALDH3A1,ALDH4A1
Ephrin A Signaling	1.72	0.0190546	0.354	4/48 (8%)	13/48 (27%)	31/48 (65%)	EFNA4,CDC42,ATM,LIMK1,NGEF,PIK3R5,PIK3C2B,ADAM10,EPHA4,VAV1,CFL2,FYN,CFL1,PIK3CD,EPHA1,PTPN11,VAV3
Remodeling of Epithelial Adherens Junctions	1.71	0.0194984	0.324	9/68 (13%)	13/68 (19%)	46/68 (68%)	ARPC3,VCL,TUBB3,RAB5A,ACTC1,ACTN1,TUBA1C,NME1,ARPC1B,ACTR3,ARPC2,ARPC5,DNM1L,TUBA1A,CLIP1,RALA,ACTN2,TUBA4A,ACTA1,ACTN4,ACTG2,TUBA3C/TUBA3D
Induction of Apoptosis by HIV1	1.71	0.0194984	0.333	3/60 (5%)	17/60 (28%)	40/60 (67%)	TNFRSF1B,DFFA,IKBKB,NFKBIE,BAK1,BIRC3,TNFRSF11B,NAIP,CXCR4,MAP2K4,TNF,SLC25A4,BAX,TRAF1,FAS,BID,SLC25A13,MAPK9,CASP8,IKBKE
Role of IL-17A in Psoriasis	1.7	0.0199526	0.538	1/13 (8%)	6/13 (46%)	6/13 (46%)	CXCL6,S100A8,S100A9,CCL20,CXCL5,CXCL8,IL17RC
OX40 Signaling Pathway	1.7	0.0199526	0.303	1/89 (1%)	26/89 (29%)	62/89 (70%)	TNFRSF4,HLA-DQA1,HLA-DRB3,NFKBIE,HLA-F,HLA-DQB2,HLA-DRB1,HLA-DMA,CD3D,HLA-DMB,HLA-DPA1,CD4,MAPK9,HLA-DPB1,CD3E,HLA-DQB1,HLA-G,HLA-DRB4,HLA-DOB,B2M,HLA-DRA,TNFSF4,HLA-A,MAP2K4,HLA-C,HLA-B,CD247
Endothelin-1 Signaling	1.7	0.0199526	0.267	19/172 (11%)	27/172 (16%)	126/172 (73%)	GNAI1,EDNRA,GNA11,GNA13,GPLD1,PLCB2,ADCY6,PLD3,PIK3R5,PLCE1,PLA2G7,GUCY1A3,PLA2G5,MAPK4,PIK3CD,EDN1,PRKCB,ITPR1,PNPLA8,PRKCH,CASP4,PLCL1,PTGS1,MAPK9,PLCD1,ADCY5,ATM,PLCB4,CASP1,PIK3C2B,HMOX1,MAPK6,PTGER2,PLCG2,MYC,NRAS,PTGS2,MAPK13,MAPK1,RARRES3,ABHD3,RRAS,CASP8,PLA2G2A,ADCY9,GNA15
Pancreatic Adenocarcinoma Signaling	1.7	0.0199526	0.292	8/106 (8%)	23/106 (22%)	75/106 (71%)	CDC42,GPLD1,MMP9,PLD3,CDKN2A,PIK3R5,E2F3,PIK3CD,STAT1,E2F2,ERBB2,CDKN1A,SIN3A,MAPK9,TGFA,HBEGF,TGFB3,EGFR,JAK2,VEGFA,ATM,PIK3C2B,HMOX1,RALGDS,MAP2K4,CDKN1B,PTGS2,RALA,MAPK1,RB1,TFDP1
p70S6K Signaling	1.7	0.0199526	0.286	16/119 (13%)	18/119 (15%)	85/119 (71%)	GNAI1,PPP2R5E,F2RL1,PLCB2,PIK3R5,PLCE1,IRS1,AGTR1,IL2RG,F2R,SYK,PIK3CD,PPP2R5A,PPP2CB,PRKCB,MAPT,PRKCH,CD79A,PLCL1,PLCD1,EGFR,ATM,PLCB4,BTK,PIK3C2B,EEF2K,PLCG2,NRAS,PDPK1,MAPK1,PPP2R2B,RRAS,BCAP31,LYN
PPARÎ±/RXRÎ± Activation	1.68	0.020893	0.266	26/177 (15%)	21/177 (12%)	130/177 (73%)	IL1RL1,ACADL,GNA11,PLCB2,ADCY6,FASN,GPD1,PLCE1,BCL3,IRS1,IL1R2,NFKBIE,IL6,PRKACB,PPARGC1A,IL1R1,IL1RAP,ADIPOR2,PRKCB,CREBBP,NCOR1,PLCL1,CHD5,PLCD1,TGFB3,JAK2,IL1B,ADCY5,TGFBR3,HSP90B1,PLCB4,ABCA1,EP300,IKBKB,MEF2C,PLCG2,CD36,NRAS,GK,MAP2K4,IL18RAP,MAPK1,NR2F1,RRAS,ADCY9,GNA15,IKBKE
Breast Cancer Regulation by Stathmin1	1.67	0.0213796	0.262	21/191 (11%)	29/191 (15%)	141/191 (74%)	PPP2R5E,CDC42,GNA13,UHMK1,PLCB2,TUBB3,ADCY6,LIMK1,PIK3R5,TUBA1C,PRKACB,E2F3,TUBA1A,PIK3CD,PPP2R5A,PPP2CB,PRKCB,ITPR1,PRKCH,CCNE2,ARHGEF3,PLCB4,PIK3C2B,NRAS,GNB5,CDKN1B,CAMK2G,GNG12,TUBA4A,ARHGEF9,GNAI1,PPP1R14A,GNB4,GNG10,ARHGEF12,PPP1R3C,E2F2,CDKN1A,TUBA3C/TUBA3D,ADCY5,ATM,STMN1,PPP1R14C,CAMK1,MAPK1,PPP2R2B,CAMK1G,RRAS,ADCY9,CDK1
Ethanol Degradation IV	1.67	0.0213796	0.435	8/23 (35%)	2/23 (9%)	13/23 (57%)	ALDH3A2,CYGB,ALDH1A2,ACSL1,ALDH1A1,ACSS2,ALDH3B1,ALDH2,ALDH3A1,ALDH4A1
Prolactin Signaling	1.67	0.0213796	0.315	8/73 (11%)	15/73 (21%)	50/73 (68%)	IRF1,JAK2,SOCS3,ATM,EP300,PIK3R5,PIK3C2B,IRS1,PLCG2,NRAS,MYC,FYN,PDPK1,PIK3CD,PTPN11,STAT1,CEBPB,MAPK1,PRKCB,CREBBP,PRKCH,RRAS,NMI
STAT3 Pathway	1.67	0.0213796	0.315	11/73 (15%)	12/73 (16%)	50/73 (68%)	EGFR,JAK2,SOCS3,PDGFRA,TGFBR3,PTPN2,DDR1,IGF2R,FGFRL1,IGF1R,BMPR1A,NRAS,MYC,MAP2K4,PIM1,MAPK13,CDKN1A,MAPK1,NTRK3,PTPN6,NTRK2,RRAS,MAPK9
Calcium Signaling	1.65	0.0223872	0.264	30/178 (17%)	17/178 (10%)	131/178 (74%)	TNNC2,TNNC1,TNNI2,RCAN3,ACTC1,PRKACB,RAP1A,RYR3,TNNT3,GRIA2,MYH11,CREBBP,ITPR1,TPM2,NFAT5,TPM1,MEF2D,PNCK,RAP2A,CHRNA5,NFATC4,MYL4,ATP2B4,SLC8B1,RCAN1,EP300,GRINA,ATP2B1,ATP2A2,MYL9,TRPC1,MEF2C,GRIN2B,CALR,TPM3,SLC8A2,ATF4,CABIN1,CAMK1,CAMK2G,CHRNA1,RAP1B,MAPK1,ASPH,CAMK1G,ACTA1,RYR2
Regulation of Actin-based Motility by Rho	1.58	0.0263027	0.297	13/91 (14%)	14/91 (15%)	64/91 (70%)	CDC42,LIMK1,ACTC1,WIPF1,RHOQ,ARPC1B,MPRIP,DIRAS3,ARPC5,WAS,CFL1,ACTG2,PAK2,MYL4,ARPC3,MYL9,RHOJ,ACTR3,PPP1R12B,RHOG,BAIAP2,ARPC2,GSN,ITGA4,ACTA1,PIP5K1B,RND2
GÎ±12/13 Signaling	1.58	0.0263027	0.282	11/117 (9%)	22/117 (19%)	84/117 (72%)	CDH2,LPAR6,LPAR1,CDC42,F2RL1,GNA13,PIK3R5,NFKBIE,CDH6,F2R,PIK3CD,TBXA2R,LPAR5,CDH19,MEF2D,CDH11,MAPK9,VAV3,MYL4,LPAR2,ATM,BTK,IKBKB,PIK3C2B,MYL9,CDH3,MEF2C,VAV1,NRAS,MAP2K4,MAPK1,RRAS,IKBKE
Role of JAK1 and JAK3 in Î³c Cytokine Signaling	1.57	0.0269153	0.323	6/62 (10%)	14/62 (23%)	42/62 (68%)	IL21R,IRS2,JAK2,SOCS3,ATM,IL2RA,PIK3R5,IL2RB,PIK3C2B,IRS1,IL2RG,IL7,NRAS,SYK,PIK3CD,PTPN11,STAT1,IL7R,MAPK1,RRAS
Histamine Degradation	1.56	0.0275423	0.471	6/17 (35%)	2/17 (12%)	9/17 (53%)	ALDH3A2,HNMT,ALDH1A2,ALDH1A1,ALDH3B1,ALDH2,ALDH3A1,ALDH4A1
Regulation of IL-2 Expression in Activated and Anergic T Lymphocytes	1.54	0.0288403	0.304	6/79 (8%)	18/79 (23%)	55/79 (70%)	CD3E,NFATC4,TGFB3,TOB1,IKBKB,NFKBIE,VAV1,PLCG2,CARD11,NRAS,FYN,CD28,BCL10,MAP2K4,CD3D,MAPK1,CD80,NFAT5,CD247,RRAS,MAPK9,ZAP70,IKBKE,VAV3
Tumoricidal Function of Hepatic Natural Killer Cells	1.53	0.0295121	0.417	2/24 (8%)	8/24 (33%)	14/24 (58%)	LYVE1,ITGAL,SRGN,DFFA,BAX,FAS,BID,M6PR,CASP8,GZMB
Chemokine Signaling	1.52	0.0301995	0.31	7/71 (10%)	15/71 (21%)	49/71 (69%)	GNAI1,CXCL12,CCL7,CCL5,PLCB2,PLCB4,LIMK1,CCL13,MPRIP,PPP1R12B,PLCG2,NRAS,CXCR4,CFL1,CAMK1,CCL2,CAMK2G,MAPK13,MAPK1,PRKCB,CAMK1G,RRAS
UVA-Induced MAPK Signaling	1.52	0.0301995	0.295	10/88 (11%)	16/88 (18%)	62/88 (70%)	PLCB2,PARP15,PIK3R5,PARP9,PLCE1,PIK3CD,STAT1,PLCL1,MAPK9,PARP16,PLCD1,EGFR,PLCB4,ATM,PIK3C2B,PLCG2,NRAS,MAP2K4,ZC3HAV1,RPS6KA2,PARP3,MAPK13,MAPK1,RPS6KA1,RRAS,PARP2
Allograft Rejection Signaling	1.5	0.0316228	0.298	0/84 (0%)	25/84 (30%)	59/84 (70%)	IFNG,HLA-DQA1,HLA-DRB3,HLA-F,HLA-DQB2,HLA-DRB1,HLA-DMA,TNF,HLA-DMB,HLA-DPA1,CD80,CD86,HLA-DPB1,HLA-DQB1,HLA-G,HLA-DRB4,HLA-DOB,B2M,HLA-DRA,GZMB,HLA-A,CD28,HLA-C,HLA-B,FAS
Cytotoxic T Lymphocyte-mediated Apoptosis of Target Cells	1.45	0.0354813	0.375	1/32 (3%)	11/32 (34%)	20/32 (63%)	CD3E,HLA-A,CD3D,DFFA,HLA-C,B2M,HLA-B,FAS,CD247,BID,CASP8,GZMB
Calcium-induced T Lymphocyte Apoptosis	1.43	0.0371535	0.312	5/64 (8%)	15/64 (23%)	44/64 (69%)	CD3E,HLA-DQA1,HLA-DQB1,EP300,HLA-DOB,ATP2A2,HLA-DRA,HLA-DRB1,CABIN1,HLA-DMA,CD3D,HLA-DMB,PRKCB,CD4,ITPR1,PRKCH,MEF2D,CD247,ORAI1,ZAP70
Eicosanoid Signaling	1.43	0.0371535	0.312	6/64 (9%)	14/64 (22%)	44/64 (69%)	ALOX5AP,DPEP2,PLA2G7,PTGER4,PLA2G5,PTGER2,PTGIS,ALOX5,LTB4R,TBXA2R,CYSLTR1,PTGS2,RARRES3,PNPLA8,ABHD3,PTGES,PTGER3,PTGS1,PLA2G2A,TBXAS1
Neuroprotective Role of THOP1 in Alzheimer's Disease	1.42	0.0380189	0.35	5/40 (13%)	9/40 (23%)	26/40 (65%)	TAC1,IFNG,MMP9,HLA-G,PNOC,APP,GNRH1,PRKACB,HLA-F,HLA-A,NTS,HLA-C,MAPT,HLA-B
Actin Nucleation by ARP-WASP Complex	1.42	0.0380189	0.321	5/56 (9%)	13/56 (23%)	38/56 (68%)	CDC42,ARPC3,WIPF1,RHOQ,RHOJ,ARPC1B,ACTR3,PPP1R12B,RHOG,ARPC2,BAIAP2,DIRAS3,ARPC5,NRAS,WAS,ITGA4,RRAS,RND2
Wnt/Ca+ pathway	1.42	0.0380189	0.321	13/56 (23%)	5/56 (9%)	38/56 (68%)	NFATC4,PLCD1,PLCB2,WNT5A,PLCB4,EP300,PLCE1,FZD7,ROR1,PDE6H,FZD4,PLCG2,ATF4,FZD6,CREBBP,FZD3,NFAT5,PLCL1
Agrin Interactions at Neuromuscular Junction	1.38	0.0416869	0.304	11/69 (16%)	10/69 (14%)	48/69 (70%)	ITGAL,CDC42,PAK2,EGFR,LAMB1,ITGA6,ACTC1,ITGB2,NRAS,MAP2K4,CHRNA1,ERBB2,MAPK1,ITGA4,ACTA1,ERBB3,DAG1,RRAS,MAPK9,ACTG2,LAMA2
Growth Hormone Signaling	1.38	0.0416869	0.304	8/69 (12%)	13/69 (19%)	48/69 (70%)	JAK2,SOCS3,ATM,PIK3R5,PIK3C2B,IRS1,IGF1,IGF2,PLCG2,IGF1R,A2M,PDPK1,PIK3CD,SRF,RPS6KA2,STAT1,MAPK1,RPS6KA1,PRKCB,PTPN6,PRKCH
FXR/RXR Activation	1.37	0.042658	0.27	18/126 (14%)	16/126 (13%)	92/126 (73%)	TF,C3,VLDLR,FASN,SCARB1,RBP4,APOC1,PON3,SDC1,SAA1,IL1RN,PPARGC1A,TNF,NR1H3,CREBBP,FBP1,FOXO1,CYP27A1,MAPK9,IL33,PCK2,ITIH4,ABCC2,IL1B,APOD,CETP,PCYOX1,APOC2,MAP2K4,MLXIPL,SERPINA1,APOE,HPR,PLTP
Circadian Rhythm Signaling	1.36	0.0436516	0.364	6/33 (18%)	6/33 (18%)	21/33 (64%)	BHLHE40,CSNK1D,ARNTL,VIPR2,CRY2,ATF4,PER3,EP300,GRINA,CREBBP,GRIN2B,VIP
B Cell Development	1.36	0.0436516	0.364	0/33 (0%)	12/33 (36%)	21/33 (64%)	HLA-DRB1,HLA-DMA,HLA-DQA1,HLA-DQB1,IL7R,HLA-DMB,CD80,HLA-DOB,CD79A,CD86,HLA-DRA,IL7
Nur77 Signaling in T Lymphocytes	1.36	0.0436516	0.316	5/57 (9%)	13/57 (23%)	39/57 (68%)	CD3E,HLA-DQA1,HLA-DQB1,EP300,HLA-DOB,HLA-DRA,SIN3B,CD28,HLA-DRB1,CABIN1,HLA-DMA,CD3D,HLA-DMB,SIN3A,CD80,MEF2D,CD247,CD86
Ovarian Cancer Signaling	1.35	0.0446684	0.267	15/131 (11%)	20/131 (15%)	96/131 (73%)	EDNRA,MMP9,WNT5A,CDKN2A,PIK3R5,TCF7L1,PRKACB,FZD7,ARRB1,WNT2B,WNT11,PIK3CD,EDN1,SIN3A,FZD6,FZD3,LHCGR,PTGS1,EGFR,VEGFA,ATM,LEF1,PIK3C2B,CD44,FZD4,MMP7,NRAS,FSHB,PTGS2,MAPK1,RB1,TFDP1,RRAS,FGF9,GJA1
FAK Signaling	1.34	0.0457088	0.287	12/87 (14%)	13/87 (15%)	62/87 (71%)	ASAP1,VCL,ACTC1,PIK3R5,TLN2,DOCK1,WAS,FYN,PIK3CD,ACTG2,HMMR,PAK2,EGFR,TLN1,ATM,PIK3C2B,GIT2,PLCG2,NRAS,PDPK1,CSK,MAPK1,ITGA4,ACTA1,RRAS
ERK/MAPK Signaling	1.31	0.0489779	0.251	23/187 (12%)	24/187 (13%)	140/187 (75%)	VRK2,PPP2R5E,PPP1R14A,PIK3R5,ELF2,TLN2,PRKACB,PLA2G5,RAP1A,RAPGEF3,DOCK1,HSPB2,ELF1,FYN,PIK3CD,PPP1R3C,PPP2R5A,STAT1,HSPB7,PPP2CB,PRKCB,CREBBP,RAPGEF1,ESR1,PAK2,TLN1,ATM,EP300,H3F3A/H3F3B,PIK3C2B,DUSP2,PLCG2,PPP1R14C,MYC,NRAS,ATF4,SRF,RAP1B,MAPK1,RPS6KA1,ITGA4,PPP2R2B,DUSP6,EIF4E,ETS1,RRAS,PLA2G2A

## Sheet: Aorta
Supplementary file 4. Tab 2. The Ingenuity Pathway Analysis results showing pathways significantly dysregulated (FDR<0.05) in abdominal aorta plaques (n=15) in comparison to healthy left internal thoracic artery (LITA) controls (n=28). The pathways unique to aorta are bolded. Genes with FC>±1.5 and FDR<0.05 when comapring atherosclerotic plaques to controls with Wilcoxon signed-rank test were inc…
Ingenuity Canonical Pathways. Aorta specific pathways are in bold.	-log(B-H p-value)	B-H p-value	Ratio: dysregulated/all pathway genes	Downregulated genes on the pathway	Genes not dysregulated on the pathway	Genes not dysregulated on the pathway	Molecules
Hepatic Fibrosis / Hepatic Stellate Cell Activation	12.3	5.01187e-13	0.47	23/183 (13%)	63/183 (34%)	97/183 (53%)	CXCL9,CCR7,IGFBP4,IL1RL1,IFNGR2,LHX2,CTGF,IL1R2,AGTR1,IL10RA,TLR4,IFNGR1,MYH3,MYH11,IL1RL2,EDN1,EGFR,MYL4,CCL5,IL1B,VEGFA,CD14,PDGFRA,TNFRSF1B,COL1A2,COL8A1,MYL9,FGF2,COL5A1,IGF1,TIMP2,CXCL8,TNFRSF11B,NFKB2,IGF1R,TGFBR2,COL5A2,COL11A1,IL18RAP,IL1A,SERPINE1,BAX,COL13A1,FAS,HGF,MMP1,COL9A2,PDGFD,FGF1,IFNG,MMP9,IFNAR2,KLF12,LBP,IL6,LEPR,VCAM1,A2M,COL12A1,LY96,FN1,SMAD7,IL1R1,STAT1,IL1RAP,TGFA,COL10A…
Dendritic Cell Maturation	12	1e-12	0.469	15/177 (8%)	68/177 (38%)	94/177 (53%)	CCR7,FCGR1B,PLCD4,CSF2,PLCB2,FCGR1A,HLA-DQA1,HLA-DRB3,PIK3R5,PLCE1,NFKBIE,NFKBIA,TLR4,IRF8,IL1RN,PIK3CD,RELB,TYROBP,HLA-DRB5,IL1RL2,CD80,MAPK11,TLR2,CD86,LTB,IL32,JAK2,IL1B,HLA-DQB1,TNFRSF1B,MAPK12,PLCB4,IKBKB,HLA-DRB4,COL1A2,HLA-DOB,HLA-DRA,FCGR2A,PLCD3,TNFRSF11B,NFKB2,IL1A,HLA-C,HLA-B,IKBKE,AKT3,MYD88,IL6,LEPR,TREM2,CD83,HLA-DRB1,CD1D,HLA-DMA,STAT1,HLA-DMB,CREBBP,PLCL1,IL33,FSCN1,PLCD1,COL10A1,…
Role of Macrophages, Fibroblasts and Endothelial Cells in Rheumatoid Arthritis	9.41	3.89045e-10	0.382	32/296 (11%)	81/296 (27%)	183/296 (62%)	IL1RL1,PLCB2,FCGR1A,TLR1,SFRP1,PIK3R5,PLCE1,IL1R2,MAPKAPK2,FOS,WNT2B,TLR8,PIK3CD,IL1RL2,PRKCB,TLR2,LTB,TNFSF13B,TNFRSF1B,C5,PLCD3,TNFRSF11B,SFRP4,CAMK2G,IL18RAP,IL1A,MMP1,CXCL12,PDGFD,SOCS3,WNT5A,IL6,IRAK3,FN1,IL1RAP,CREBBP,WNT9B,FZD3,PRKCI,IRAK2,PLCL1,EP300,LTA,MMP13,NFATC1,PLCG2,CEBPB,PLCH2,FZD8,TLR10,PDGFA,RRAS,FCGR3A/FCGR3B,IL17RC,PLCD4,LRP5,CSF2,PRKCQ,MRAS,DKK2,NFKBIE,NFKBIA,TLR4,WNT11,IL1RN…
Granulocyte Adhesion and Diapedesis	8.76	1.7378e-09	0.429	8/177 (5%)	68/177 (38%)	101/177 (57%)	CXCL9,IL1RL1,CCL18,ITGAL,CLDN7,CCL8,SELL,CSF3R,CCL20,IL1R2,ITGB2,CXCR4,IL1RN,C5AR1,CXCL1,CCL23,IL1RL2,CXCL16,MMP11,CCL5,IL1B,CXCL10,TNFRSF1B,EZR,CCL13,FPR2,C5,CXCL8,TNFRSF11B,CCL19,IL18RAP,IL1A,ITGA4,CSF3,JAM3,ITGA5,PECAM1,MMP1,CCL4L1/CCL4L2,MMP25,GNAI1,CXCL12,ITGAM,MMP9,ITGA3,MMP12,CCL3L1,SELE,THY1,FPR1,CCL3L3,CLDN1,VCAM1,CX3CL1,SDC1,CXCL6,ITGA1,IL1R1,IL1RAP,CXCL5,MMP28,IL33,CCL3,CCL7,ITGA6,MMP1…
Crosstalk between Dendritic Cells and Natural Killer Cells	8.7	1.99526e-09	0.528	6/89 (7%)	41/89 (46%)	42/89 (47%)	CCR7,MICB,ITGAL,CD226,CSF2,IFNG,HLA-DRB3,ACTC1,IL2RB,IL6,TLN2,TREM2,HLA-F,IL2RG,TLR4,CD83,HLA-DRB1,CD209,TYROBP,ICAM3,HLA-DRB5,CD80,CD86,ACTG2,FSCN1,LTB,TLR7,TLN1,TNFRSF1B,CSF2RB,PRF1,LTA,PVRL2,HLA-G,HLA-DRB4,CD69,HLA-DRA,KLRD1,NFKB2,CD40LG,HLA-A,CD28,CAMK2G,HLA-C,HLA-B,ACTA1,FAS
Leukocyte Extravasation Signaling	7.88	1.31826e-08	0.404	21/198 (11%)	59/198 (30%)	118/198 (60%)	CDC42,ITGAL,CLDN7,VCL,SIPA1,PRKCQ,NCF1,PIK3R5,ITGB2,RAP1A,RASGRP1,NCF2,CXCR4,WAS,PIK3CD,ACTN2,PRKCB,PRKCH,MAPK11,ACTN4,NCF4,MMP11,MAPK12,EZR,ACTN1,VAV1,TIMP2,BMX,RAP1B,ITGA4,ACTA1,JAM3,CYBB,ARHGAP12,CYBA,ITGA5,PECAM1,MMP1,MMP25,GNAI1,CXCL12,ITGAM,F11R,MMP9,ITGA3,MMP12,ACTC1,TIMP4,WIPF1,THY1,CLDN1,RAPGEF3,VCAM1,ITGA1,DLC1,PTPN11,ICAM3,PRKCI,MMP28,ACTG2,VAV3,ATM,ITGA6,ARHGAP35,BTK,FER,MMP13,CTNNA3,…
Axonal Guidance Signaling	7.78	1.65959e-08	0.334	64/434 (15%)	81/434 (19%)	289/434 (67%)	GNA13,GNA11,PLCB2,TUBB1,LIMK1,SLIT3,PIK3R5,PLCE1,RAP1A,WNT2B,ARPC5,TUBA1A,WAS,CXCR4,PIK3CD,BMP4,EPHA5,PRKCB,FES,LRRC4C,MYL4,EPHB6,ADAM19,MYL9,SRGAP1,RTN4,IGF1,SEMA4B,ADAMTS1,HHIP,PLCD3,ARPC2,GNB5,NRP1,RAP1B,TUBA4A,ITGA5,GNA15,GNAI1,CXCL12,GNB4,PDGFD,MMP9,WNT5A,RHOD,ARHGEF12,WIPF1,NTNG1,EPHB1,DOCK1,FYN,PTPN11,NTRK3,WNT9B,FZD3,PRKCI,NTRK2,PLCL1,ITSN1,ROBO1,NTF3,MMP13,UNC5A,NFATC1,EPHA4,RASSF5,PLCG2…
Type I Diabetes Mellitus Signaling	7.64	2.29087e-08	0.473	3/110 (3%)	49/110 (45%)	58/110 (53%)	IRF1,HLA-DQA1,IFNGR2,NFKBIE,NFKBIA,IFNGR1,HLA-DRB5,CD80,MAPK11,CD86,CD3E,JAK2,IL1B,HLA-DQB1,TNFRSF1B,MAPK12,PRF1,IKBKB,HLA-G,HLA-DOB,HLA-DRA,GZMB,TNFRSF11B,NFKB2,CD28,HLA-C,HLA-B,FAS,BID,ICA1,IKBKE,GAD1,IFNG,MYD88,SOCS3,HLA-F,HLA-DRB1,IL1R1,HLA-DMA,STAT1,CD3D,HLA-DMB,IL1RAP,IRAK1,LTA,HLA-A,MAP2K4,BCL2,MAPK13,MAPK1,SOCS1,CD247
Antigen Presentation Pathway	7.25	5.62341e-08	0.676	0/37 (0%)	25/37 (68%)	12/37 (32%)	IFNG,HLA-DQA1,HLA-DRB3,NLRC5,TAP1,HLA-F,HLA-DRB1,HLA-DMA,HLA-DRB5,HLA-DMB,HLA-DPA1,CIITA,HLA-DPB1,CD74,HLA-G,HLA-DRB4,HLA-DOB,B2M,HLA-DRA,HLA-A,TAP2,HLA-C,HLA-B,PSMB9,PSMB8
TREM1 Signaling	7.03	9.33254e-08	0.52	1/75 (1%)	38/75 (51%)	36/75 (48%)	IL1RL1,AKT3,NLRP12,CSF2,MYD88,TLR1,NLRC5,IL6,TLR4,TLR8,CD83,TYROBP,TREM1,TLR6,TLR2,CD86,CIITA,SIGIRR,IRAK1,CCL3,TLR7,CCL7,JAK2,IL1B,NOD2,CASP1,ITGAX,CXCL8,PLCG2,NFKB2,LAT2,FCGR2B,NLRP3,CCL2,MAPK1,TLR10,ICAM1,ITGA5,NLRC4
CD28 Signaling in T Helper Cells	6.95	1.12202e-07	0.449	5/118 (4%)	48/118 (41%)	65/118 (55%)	CDC42,HLA-DQA1,PRKCQ,PIK3R5,NFKBIE,NFKBIA,ARPC1B,CTLA4,MALT1,CARD11,FOS,ARPC5,LCP2,SYK,WAS,PIK3CD,BCL10,HLA-DRB5,CD80,CD4,ITPR1,CD86,ZAP70,CD3E,ARPC3,HLA-DQB1,MAPK12,IKBKB,HLA-DOB,VAV1,HLA-DRA,NFKB2,ARPC2,CD28,MAP3K1,IKBKE,AKT3,ARPC5L,FYN,HLA-DRB1,PTPN11,HLA-DMA,CD3D,HLA-DMB,PTPN6,NFAT5,ATM,NFATC1,ACTR3,PDPK1,MAP2K4,CSK,CD247
phagosome formation	6.92	1.20226e-07	0.459	14/109 (13%)	36/109 (33%)	59/109 (54%)	FCGR1B,PLCD4,PLCB2,FCGR1A,TLR1,PRKCQ,PIK3R5,PLCE1,INPPL1,TLR4,TLR8,SYK,PIK3CD,PRKCB,PRKCH,TLR2,RND3,TLR7,PLCB4,RHOJ,FCGR2A,PLCD3,FCER2,ITGA4,ITGA5,MARCKS,CLEC7A,ITGA3,RHOD,RHOQ,FCER1A,DIRAS3,FN1,INPP5D,SCARA3,MARCO,PRKCI,TLR6,PLCL1,PLCD1,ATM,MSR1,PLCG2,RHOG,FCAR,FCGR2B,PLCH2,TLR10,PLA2R1,FCGR3A/FCGR3B
Role of NFAT in Regulation of the Immune Response	6.51	3.0903e-07	0.398	15/171 (9%)	53/171 (31%)	103/171 (60%)	FCGR1B,GNA13,GNA11,PLCB2,FCGR1A,HLA-DQA1,MRAS,PRKCQ,PIK3R5,CSNK1G2,NFKBIE,NFKBIA,FOS,CSNK1D,LCP2,SYK,PIK3CD,HLA-DRB5,CD80,CD4,ITPR1,CD79A,CD86,ZAP70,CD3E,HLA-DQB1,RCAN1,PLCB4,IKBKB,HLA-DOB,RCAN2,HLA-DRA,FCGR2A,NFKB2,CD28,CABIN1,GNB5,GNG12,GNA15,IKBKE,LYN,GNAI1,GNB4,AKT3,GNG10,RCAN3,FCER1A,FYN,HLA-DRB1,HLA-DMA,CD3D,HLA-DMB,NFAT5,MEF2D,ORAI1,ATM,CD79B,BTK,NFATC1,MEF2C,PLCG2,FCGR2B,MAPK1,GNG2,CD247,…
iNOS Signaling	5.96	1.09648e-06	0.591	2/44 (5%)	24/44 (55%)	18/44 (41%)	IRF1,IFNG,MYD88,IFNGR2,LBP,NFKBIE,NFKBIA,IRAK3,FOS,TLR4,IFNGR1,LY96,STAT1,CREBBP,MAPK11,IRAK2,HMGA1,IRAK1,JAK2,CD14,MAPK12,IKBKB,NFKB2,MAPK13,MAPK1,IKBKE
Agranulocyte Adhesion and Diapedesis	5.71	1.94984e-06	0.376	17/189 (9%)	54/189 (29%)	118/189 (62%)	CXCL9,CCL18,CLDN7,CCL8,SELL,CCL20,ITGB2,MYH3,CXCR4,IL1RN,C5AR1,CXCL1,MYH11,CCL23,CXCL16,MYL4,MMP11,CCL5,IL1B,CXCL10,EZR,CCL13,C5,MYL9,CXCL8,CCL19,IL1A,ITGA4,ACTA1,JAM3,CD34,ITGA5,PECAM1,MMP1,CCL4L1/CCL4L2,MMP25,GNAI1,CXCL12,MMP9,ITGA3,MMP12,ACTC1,CCL3L1,SELE,CCL3L3,CLDN1,VCAM1,CX3CL1,ITGB7,CXCL6,ITGA1,FN1,IL1R1,CXCL5,MMP28,ACTG2,IL33,CCL3,CCL7,ITGA6,MYH10,MMP13,CCL21,CXCL2,MMP7,CCL22,CKLF,MMP19,C…
Communication between Innate and Adaptive Immune Cells	5.71	1.94984e-06	0.461	1/89 (1%)	40/89 (45%)	48/89 (54%)	CCR7,CSF2,IFNG,TLR1,HLA-DRB3,IL6,CCL3L3,HLA-F,TLR4,TLR8,CD83,CD8A,HLA-DRB1,IL1RN,HLA-DRB5,CD80,CD4,TLR6,TLR2,CD86,IL33,CCL3,TNFSF13B,TLR7,CCL5,IL1B,CXCL10,HLA-G,HLA-DRB4,B2M,HLA-DRA,CXCL8,TNFRSF17,CD40LG,HLA-A,CD28,TNFRSF13B,IL1A,HLA-C,HLA-B,TLR10
LXR/RXR Activation	5.71	1.94984e-06	0.421	14/121 (12%)	37/121 (31%)	70/121 (58%)	IL1RL1,C3,SERPINF1,IL1R2,RBP4,TLR4,SAA1,C4A/C4B,IL1RN,IL1RL2,IL1B,CD14,TNFRSF1B,TNFRSF11B,NFKB2,LYZ,CD36,APOC2,IL18RAP,IL1A,LCAT,ACACA,PLTP,TF,MMP9,LBP,IL6,APOC1,PON3,LY96,IL1R1,NR1H3,IL1RAP,NCOR1,IL33,ECHS1,ITIH4,S100A8,CCL7,ABCA1,ABCG1,CETP,PCYOX1,HADH,MSR1,MLXIPL,CCL2,PTGS2,SERPINA1,APOE,HPR
Toll-like Receptor Signaling	5.68	2.0893e-06	0.486	4/74 (5%)	32/74 (43%)	38/74 (51%)	IL1RL1,MYD88,TLR1,TICAM1,UBD,PPARA,LBP,NFKBIA,IRAK3,FOS,TLR4,TLR8,LY96,IL1RN,TOLLIP,MAPK11,TLR6,TRAF4,IRAK2,TLR2,IL33,SIGIRR,IRAK1,TLR7,IL1B,CD14,MAPK12,IKBKB,NFKB2,TNFAIP3,MAP2K4,MAP3K1,IL1A,MAPK13,MAPK1,TLR10
Production of Nitric Oxide and Reactive Oxygen Species in Macrophages	5.63	2.34423e-06	0.378	16/180 (9%)	52/180 (29%)	112/180 (62%)	IRF1,PPP2R5E,IFNGR2,PRKCQ,NCF1,PPARA,PIK3R5,RBP4,NFKBIE,RAP1A,NFKBIA,NCF2,FOS,TLR4,IFNGR1,IRF8,PIK3CD,PPP2R5A,CAT,MAP3K8,PPP2CB,PRKCB,PRKCH,MAPK11,TLR2,RND3,NCF4,JAK2,TNFRSF1B,MAPK12,IKBKB,SPI1,RHOJ,TNFRSF11B,NFKB2,LYZ,APOC2,MAP3K1,RAP1B,CYBB,CYBA,IKBKE,PPP1R14A,AKT3,IFNG,RHOD,PPP2R3B,RHOQ,APOC1,DIRAS3,PPP1R3C,STAT1,CREBBP,PTPN6,PRKCI,SIRPA,PPP2CA,S100A8,ATM,PCYOX1,PLCG2,RHOG,MAP2K4,MAPK13,MAPK1,…
ILK Signaling	5.5	3.16228e-06	0.373	40/185 (22%)	29/185 (16%)	116/185 (63%)	PPP2R5E,CDC42,VCL,PIK3R5,LIMS2,ITGB2,MUC1,BMP2,ILK,FOS,MYH3,PIK3CD,PPP2R5A,MYH11,PPP2CB,ACTN2,FLNC,ACTN4,RND3,FERMT2,MYL4,VEGFA,MAPK12,LEF1,MYL9,ACTN1,RHOJ,CFL2,NFKB2,MYC,TGFB1I1,ACTA1,LIMS1,ITGB4,FLNB,AKT3,MMP9,RSU1,RHOD,ACTC1,PPP2R3B,IRS1,RHOQ,PARVA,TESK1,DOCK1,ITGB7,DIRAS3,FN1,FBLIM1,CREBBP,CDH1,ACTG2,PPP2CA,ATM,EP300,MYH10,PARVB,RHOG,PDPK1,ATF4,MAP2K4,HIF1A,PTGS2,MAPK1,PPP2R2B,TMSB4Y,TMSB10/T…
Altered T Cell and B Cell Signaling in Rheumatoid Arthritis	5.44	3.63078e-06	0.455	1/88 (1%)	39/88 (44%)	48/88 (55%)	SLAMF1,CSF2,IFNG,HLA-DQA1,TLR1,IL6,TLR4,TLR8,HLA-DRB1,IL1RN,HLA-DMA,RELB,HLA-DRB5,HLA-DMB,CD80,TLR6,SPP1,CD79A,TLR2,CD86,IL33,LTB,TNFSF13B,TLR7,IL1B,HLA-DQB1,CD79B,LTA,HLA-DOB,CCL21,HLA-DRA,NFKB2,TNFRSF17,CD40LG,CD28,CXCL13,TNFRSF13B,IL1A,FAS,TLR10
FcÎ³ Receptor-mediated Phagocytosis in Macrophages and Monocytes	5.19	6.45654e-06	0.441	8/93 (9%)	33/93 (35%)	52/93 (56%)	HCK,CDC42,AKT3,CSF2,GPLD1,FCGR1A,PRKCQ,PLD3,ACTC1,NCF1,FGR,ARPC5L,TLN2,ARPC1B,DOCK1,ARPC5,LCP2,WAS,SYK,FYN,INPP5D,PRKCB,PRKCI,PRKCH,ACTG2,VAV3,TLN1,ARPC3,EZR,FYB,HMOX1,ACTR3,VAV1,FCGR2A,ARPC2,MYO5A,NAPEPLD,MAPK1,ACTA1,FCGR3A/FCGR3B,LYN
LPS/IL-1 Mediated Inhibition of RXR Function	5.19	6.45654e-06	0.353	30/221 (14%)	48/221 (22%)	143/221 (65%)	IL1RL1,ABCC4,FABP3,HS3ST2,PPARA,IL1R2,NR5A2,SULT1A3/SULT1A4,ALDH3A2,TLR4,GSTO1,IL1RN,PPARGC1A,ACSL5,CAT,GSTM2,IL1RL2,ACOX2,FABP5,FMO3,ABCC3,CHST2,CHST3,SULT2B1,SMOX,NCOA1,ABCC2,IL1B,CD14,TNFRSF1B,ALDH6A1,GSTM3,MGST1,UST,TNFRSF11B,APOC2,SOD3,MAP3K1,IL18RAP,IL1A,ALDH5A1,CES2,SLC27A3,ALDH3A1,HS3ST1,MAOB,PLTP,ABCB1,CHST13,RARA,MYD88,IL4I1,LBP,APOC1,GSTT1,HS3ST3A1,ALDH1A2,LY96,ACSL1,IL1R1,ALDH3B1,GSTM…
NF-ÎºB Signaling	5.1	7.94328e-06	0.372	15/172 (9%)	49/172 (28%)	108/172 (63%)	TLR1,MRAS,PRKCQ,CSNK2A2,PIK3R5,IL1R2,NFKBIE,BMP2,PRKACB,NFKBIA,PELI1,MALT1,CARD11,TLR4,TLR8,IL1RN,PIK3CD,BCL10,BMP4,RELB,MAP3K8,PRKCB,TLR2,ZAP70,TNFSF13B,EGFR,TLR7,IL1B,PDGFRA,TNFRSF1B,IKBKB,TNFRSF11B,NFKB2,IGF1R,BMPR1A,TNFRSF17,TGFBR2,MAP3K1,IL1A,TDP2,AKT3,MYD88,DDR1,IRAK3,FGFRL1,IL1R1,NTRK3,CREBBP,NTRK2,TLR6,IL33,TGFA,SIGIRR,IRAK1,TANK,ATM,EP300,LTA,IGF2R,PLCG2,CD40LG,TNFAIP3,TLR10,RRAS
Role of Tissue Factor in Cancer	5.1	7.94328e-06	0.418	11/110 (10%)	35/110 (32%)	64/110 (58%)	HCK,CDC42,GNA11,F2RL1,AKT3,GNA13,CSF2,ITGA3,MRAS,LIMK1,PIK3R5,CTGF,FGR,ARRB2,FRK,RPS6KA6,FYN,PIK3CD,PTPN11,CXCL1,MAPK11,HBEGF,EGFR,JAK2,IL1B,VEGFA,ATM,MAPK12,ITGA6,PLAUR,F10,EGR1,MMP13,CFL2,CXCL8,BLK,RPS6KA2,MAPK13,MAPK1,RPS6KA1,F3,EIF4E,MMP1,RRAS,GNA15,LYN
Paxillin Signaling	5.03	9.33254e-06	0.426	22/101 (22%)	21/101 (21%)	58/101 (57%)	ITGAM,ITGAL,CDC42,VCL,ITGA3,MRAS,ITGAE,ACTC1,PIK3R5,PARVA,ITGB2,TLN2,PAK7,DOCK1,ITGA7,ITGB7,ITGA1,PIK3CD,ITGAD,ACTN2,MAPK11,ACTN4,ITGA8,ACTG2,PAK2,TLN1,ITGA10,ATM,MAPK12,ITGA6,ITGAX,GIT2,ACTN1,MAP2K4,PTPN12,CSK,MAPK13,MAPK1,ITGA4,ACTA1,ITGB4,RRAS,ITGA5
RhoGDI Signaling	5.03	9.33254e-06	0.37	31/173 (18%)	33/173 (19%)	109/173 (63%)	CDH2,CDC42,GNA13,GNA11,MRAS,LIMK1,GDI2,PAK7,ARPC1B,ARHGDIB,ARPC5,RND3,ESR1,ARHGEF3,MYL4,ARHGEF10,ARPC3,EZR,MYL9,RHOJ,CFL2,PPP1R12B,ARPC2,GNB5,GNG12,ITGA4,ACTA1,ARHGEF9,ARHGAP12,PIP5K1B,ITGA5,GNA15,GNAI1,GNB4,ITGA3,GNG10,RHOD,ACTC1,ARHGEF12,RHOQ,ARPC5L,DIRAS3,CDH6,ARHGEF16,ARHGEF17,DLC1,CREBBP,CDH1,CDH11,ACTG2,ARHGEF18,CDH13,PAK2,ARHGAP35,EP300,PPP1R12C,CDH3,ACTR3,CD44,RHOG,ARHGEF1,ARHGAP4,GNG2,AR…
Role of Pattern Recognition Receptors in Recognition of Bacteria and Viruses	4.96	1.09648e-05	0.4	4/125 (3%)	46/125 (37%)	75/125 (60%)	CSF2,C3,TLR1,PRKCQ,TICAM1,PIK3R5,C3AR1,C1QA,TLR4,TLR8,SYK,PIK3CD,C5AR1,OAS3,PRKCB,RIPK2,PRKCH,TLR2,TLR7,CCL5,IL1B,NOD2,MAPK12,C1QB,C5,CASP1,LIF,CXCL8,NFKB2,C1QC,IL1A,CLEC7A,OSM,IFNG,MYD88,IL6,IRF7,PRKCI,TLR6,IL17D,OAS1,ATM,LTA,OAS2,IL17B,PLCG2,MAP2K4,NLRP3,MAPK1,NLRC4
Integrin Signaling	4.93	1.1749e-05	0.353	37/207 (18%)	36/207 (17%)	134/207 (65%)	CDC42,ITGAL,VCL,MRAS,NEDD9,PIK3R5,ITGB2,TLN2,RAP1A,ILK,PAK7,ARPC1B,ITGA7,MPRIP,ARPC5,WAS,PIK3CD,ACTN2,ACTN4,RND3,TLN1,ARPC3,ITGA10,MYL9,ACTN1,RHOJ,PPP1R12B,ARPC2,GSN,RAP1B,ITGA4,ACTA1,LIMS1,ITGB4,ITGA5,ITGAM,ASAP1,TSPAN2,AKT3,ITGA3,RHOD,ITGAE,TSPAN4,ACTC1,RHOQ,PARVA,WIPF1,ARPC5L,DOCK1,ITGB7,DIRAS3,ITGA1,FYN,ITGAD,TSPAN5,RAPGEF1,ITGA8,ACTG2,CAPN11,PAK2,ATM,ITGA6,ITGAX,PARVB,ACTR3,PLCG2,RHOG,CAV1,M…
Virus Entry via Endocytic Pathways	4.93	1.1749e-05	0.438	13/89 (15%)	26/89 (29%)	50/89 (56%)	FLNB,ITGAL,CDC42,ITGA3,MRAS,PRKCQ,ACTC1,PIK3R5,ITGB2,AP1B1,ITGB7,ITGA1,FYN,PIK3CD,PRKCB,FLNC,PRKCI,PRKCH,CLTCL1,TFRC,ACTG2,ITSN1,ATM,CLTC,ITGA6,B2M,PLCG2,AP1G2,CAV1,HLA-A,CD55,ITGA4,HLA-C,HLA-B,ACTA1,AP2S1,ITGB4,RRAS,ITGA5
IL-6 Signaling	4.86	1.38038e-05	0.405	10/116 (9%)	37/116 (32%)	69/116 (59%)	ABCB1,IL1RL1,AKT3,MCL1,SOCS3,MRAS,CSNK2A2,PIK3R5,IL1R2,LBP,NFKBIE,IL6,NFKBIA,MAPKAPK2,HSPB2,FOS,A2M,IL1RN,PIK3CD,IL1R1,PTPN11,HSPB7,IL1RL2,IL1RAP,MAPK11,IL33,JAK2,IL1B,VEGFA,TNFRSF1B,CD14,ATM,MAPK12,IKBKB,CXCL8,TNFRSF11B,NFKB2,SRF,MAP2K4,CEBPB,IL18RAP,IL1A,MAPK13,MAPK1,SOCS1,RRAS,IKBKE
Signaling by Rho Family GTPases	4.85	1.41254e-05	0.342	33/234 (14%)	47/234 (20%)	154/234 (66%)	CDH2,CDC42,GNA13,GNA11,MRAS,LIMK1,DES,PIK3R5,PAK7,ARPC1B,NCF2,FOS,ARPC5,WAS,PIK3CD,SEPT10,SEPT3,CDC42EP3,RND3,ARHGEF3,MYL4,ARHGEF10,ARPC3,MAPK12,EZR,MYL9,RHOJ,CFL2,PPP1R12B,NFKB2,ARPC2,SEPT7,GNB5,WASF3,GNG12,ITGA4,ACTA1,ARHGEF9,CYBB,PIP5K1B,ITGA5,GNA15,GNAI1,GNB4,ITGA3,GNG10,RHOD,ACTC1,ARHGEF12,RHOQ,WIPF1,ARPC5L,SEPT5,DIRAS3,CDH6,ARHGEF16,CLIP1,ARHGEF17,SEPT11,CDH1,PRKCI,CDH11,ACTG2,ARHGEF18,SEPT…
Caveolar-mediated Endocytosis Signaling	4.82	1.51356e-05	0.465	14/71 (20%)	19/71 (27%)	38/71 (54%)	FLNB,ITGAM,ITGAL,ITGA3,ITGAE,ACTC1,CD48,ITGB2,ITGA7,ITGB7,ITGA1,FYN,ITGAD,FLNC,ITGA8,ACTG2,EGFR,ITSN1,ITGA10,RAB5A,ITGA6,DYRK3,ITGAX,B2M,CAV1,HLA-A,CD55,ITGA4,HLA-C,HLA-B,ACTA1,ITGB4,ITGA5
IL-10 Signaling	4.82	1.51356e-05	0.471	2/68 (3%)	30/68 (44%)	36/68 (53%)	IL1RL1,SOCS3,CCR1,IL1R2,LBP,NFKBIE,IL6,NFKBIA,IL10RA,FOS,IL1RN,IL1R1,IL1RL2,IL1RAP,MAPK11,IL33,IL1B,CD14,MAPK12,IKBKB,HMOX1,FCGR2A,BLVRA,NFKB2,FCGR2B,IL10RB,MAP2K4,IL18RAP,IL1A,MAPK13,MAPK1,IKBKE
PI3K Signaling in B Lymphocytes	4.81	1.54882e-05	0.394	14/127 (11%)	36/127 (28%)	77/127 (61%)	PLCD4,C3,PLCB2,MRAS,PLCE1,NFKBIE,NFKBIA,ATF3,DAPP1,MALT1,TLR4,FOS,SYK,PIK3CD,CR2,PIK3AP1,BCL10,PRKCB,ITPR1,CD79A,PLCB4,IKBKB,VAV1,PLCD3,NFKB2,CAMK2G,IKBKE,LYN,AKT3,IRS1,FYN,INPP5D,PLEKHA3,CD19,NFAT5,PRKCI,PLCL1,VAV3,PLCD1,CD79B,BTK,NFATC1,PLCG2,BLK,PDPK1,ATF4,FCGR2B,MAPK1,PLCH2,RRAS
D-myo-inositol-5-phosphate Metabolism	4.75	1.77828e-05	0.379	25/145 (17%)	30/145 (21%)	90/145 (62%)	DUSP10,PPP2R5E,PLCD4,PPP1R8,PLCB2,ATP1A1,PLCE1,MTMR2,PPP1R16B,EPHX2,PPP2R5A,PPP1R1A,PTPRF,NUDT11,PTPN13,NUDT5,PPP1R1B,PPFIBP2,PXYLP1,PLCB4,DUSP2,PLCD3,ITPK1,ALPL,PTPN12,ACP5,UBLCP1,HACD2,NUDT14,PTPN7,PPP1R14A,PGAM4,SOCS3,NUDT9,DUSP11,PTPN22,TPTE2,DUSP23,DUSP1,PTPN11,TNS3,SSH3,PTPN6,SIRPA,MTMR6,PTPN20,PLCD1,PTPN2,PTPRO,PPP1R12C,PLCG2,CILP,PPM1K,NUDT15,PLPP7
CTLA4 Signaling in Cytotoxic T Lymphocytes	4.7	1.99526e-05	0.432	7/88 (8%)	31/88 (35%)	50/88 (57%)	PPP2R5E,AKT3,AP1S1,PIK3R5,PPP2R3B,PTPN22,AP1S2,CTLA4,AP1B1,LCP2,SYK,FYN,CD8A,PIK3CD,PPP2R5A,PTPN11,CD3D,PPP2CB,CD80,PTPN6,CLTCL1,CD86,ZAP70,PPP2CA,CD3E,JAK2,ATM,CLTC,B2M,AP1G2,HLA-A,CD28,TRAT1,HLA-C,PPP2R2B,HLA-B,AP2S1,CD247
Graft-versus-Host Disease Signaling	4.7	1.99526e-05	0.521	1/48 (2%)	24/48 (50%)	23/48 (48%)	IFNG,HLA-DQA1,IL6,HLA-F,HLA-DRB1,IL1RN,HLA-DMA,HLA-DRB5,HLA-DMB,CD80,CD86,IL33,IL1B,HLA-DQB1,PRF1,HLA-G,HLA-DOB,HLA-DRA,GZMB,HLA-A,CD28,IL1A,HLA-C,HLA-B,FAS
IL-17A Signaling in Fibroblasts	4.47	3.38844e-05	0.571	2/35 (6%)	18/35 (51%)	15/35 (43%)	CEBPD,CCL7,MAPK12,IKBKB,NFKBIE,IL6,NFKBIA,LCN2,NFKB2,FOS,CEBPB,CCL2,MAPK13,MAPK1,MAPK11,CXCL5,NFKBIZ,MMP1,IL17RC,IKBKE
Atherosclerosis Signaling	4.41	3.89045e-05	0.387	9/124 (7%)	39/124 (31%)	76/124 (61%)	CXCL12,TNFRSF14,PDGFD,IFNG,MMP9,PLA2G7,ITGB2,RBP4,IL6,SELE,APOC1,PLA2G5,VCAM1,ALOX5,CXCR4,IL1RN,PNPLA8,IL33,CCR2,S100A8,COL10A1,IL1B,TNFSF14,COL3A1,COL1A2,PCYOX1,MSR1,MMP13,COL18A1,CXCL8,NFKB2,LYZ,CD36,APOC2,CD40LG,CCL2,IL1A,SERPINA1,RARRES3,LCAT,ITGA4,F3,APOE,ABHD3,ICAM1,PDGFA,MMP1,PLA2R1
Phospholipase C Signaling	4.41	3.89045e-05	0.333	37/237 (16%)	42/237 (18%)	158/237 (67%)	GNA13,PLCB2,ADCY6,MRAS,PLD3,PRKCQ,PLCE1,RAP1A,MPRIP,LCP2,SYK,PRKCB,ITPR1,PRKCH,CD79A,RND3,ZAP70,CD3E,HDAC5,ARHGEF3,MYL4,ARHGEF10,PLCB4,MYL9,RHOJ,FCGR2A,PPP1R12B,NFKB2,GNB5,GNG12,RAP1B,ITGA4,ARHGEF9,ITGA5,MARCKS,TGM2,LYN,PPP1R14A,GNB4,GPLD1,ITGA3,GNG10,RHOD,ARHGEF12,RHOQ,PLA2G5,RAPGEF3,DIRAS3,ARHGEF16,FYN,ARHGEF17,CD3D,CREBBP,NFAT5,PRKCI,MEF2D,HDAC9,ARHGEF18,ADCY5,EP300,CD79B,BTK,NFATC1,HMOX1,MEF2…
Interferon Signaling	4.25	5.62341e-05	0.556	1/36 (3%)	19/36 (53%)	16/36 (44%)	IRF1,OAS1,IRF9,IFNG,JAK2,IFITM1,IFNGR2,IFNAR2,PTPN2,IFI6,IFITM3,TAP1,IFNGR1,STAT1,BCL2,MX1,IFI35,SOCS1,BAX,PSMB8
Molecular Mechanisms of Cancer	4.18	6.60693e-05	0.304	43/365 (12%)	68/365 (19%)	254/365 (70%)	GNA13,GNA11,PLCB2,CDKN2A,PIK3R5,RAP1A,RASGRP1,BIRC3,FOS,WNT2B,PIK3CD,BMP4,PRKCB,APH1B,E2F5,ARHGEF3,CDKN2C,MAPK12,NFKB2,FANCD2,HAT1,CAMK2G,RAP1B,BAX,ARHGEF9,FAS,BID,ITGA5,PMAIP1,GNA15,GNAI1,WNT5A,RHOD,ARHGEF12,IRS1,APH1A,HHAT,DIRAS3,FYN,SMAD7,ARHGEF17,PTPN11,SIN3A,CREBBP,WNT9B,FZD3,PRKCI,RAPGEF1,ADCY5,EP300,RALGDS,RHOG,NAIP,ARHGEF1,BCL2,MAPK13,RALA,FZD8,TFDP1,RRAS,ADCY9,BIRC2,CDC42,LRP5,ADCY6,PRKC…
Complement System	4.02	9.54993e-05	0.541	4/37 (11%)	16/37 (43%)	17/37 (46%)	ITGAM,CFB,C3,CFI,C1QB,C5,ITGAX,ITGB2,C6,C1R,C3AR1,C1QA,MASP1,C1QC,C4A/C4B,CR2,C5AR1,CD55,CFD,CR1
Tec Kinase Signaling	3.98	0.000104713	0.357	19/157 (12%)	37/157 (24%)	101/157 (64%)	GNA13,GNA11,MRAS,PRKCQ,PIK3R5,FGR,PAK7,FRK,TNFRSF10B,TLR4,FOS,WAS,PIK3CD,PRKCB,PRKCH,RND3,JAK2,MAPK12,TNFRSF21,RHOJ,VAV1,NFKB2,GNB5,GNG12,BMX,ITGA4,ACTA1,FAS,ITGA5,GNA15,LYN,GNAI1,HCK,GNB4,ITGA3,GNG10,RHOD,ACTC1,RHOQ,FCER1A,TNFRSF25,DIRAS3,FYN,STAT1,PRKCI,ACTG2,VAV3,PAK2,STAT4,ATM,BTK,PLCG2,RHOG,BLK,MAP2K4,GNG2
D-myo-inositol (1,4,5,6)-Tetrakisphosphate Biosynthesis	3.94	0.000114815	0.372	20/129 (16%)	28/129 (22%)	81/129 (63%)	DUSP10,PPP2R5E,PPP1R14A,PPP1R8,PGAM4,SOCS3,NUDT9,ATP1A1,DUSP11,PTPN22,MTMR2,PPP1R16B,EPHX2,TPTE2,DUSP23,PPP2R5A,DUSP1,TNS3,PTPN11,PPP1R1A,SSH3,PTPRF,NUDT11,PTPN6,PTPN13,NUDT5,SIRPA,MTMR6,PPP1R1B,PTPN20,PPFIBP2,PXYLP1,PTPN2,PTPRO,PPP1R12C,DUSP2,CILP,ALPL,ITPK1,PPM1K,PTPN12,ACP5,UBLCP1,HACD2,NUDT15,NUDT14,PTPN7,PLPP7
D-myo-inositol (3,4,5,6)-tetrakisphosphate Biosynthesis	3.94	0.000114815	0.372	20/129 (16%)	28/129 (22%)	81/129 (63%)	DUSP10,PPP2R5E,PPP1R14A,PPP1R8,PGAM4,SOCS3,NUDT9,ATP1A1,DUSP11,PTPN22,MTMR2,PPP1R16B,EPHX2,TPTE2,DUSP23,PPP2R5A,DUSP1,TNS3,PTPN11,PPP1R1A,SSH3,PTPRF,NUDT11,PTPN6,PTPN13,NUDT5,SIRPA,MTMR6,PPP1R1B,PTPN20,PPFIBP2,PXYLP1,PTPN2,PTPRO,PPP1R12C,DUSP2,CILP,ALPL,ITPK1,PPM1K,PTPN12,ACP5,UBLCP1,HACD2,NUDT15,NUDT14,PTPN7,PLPP7
T Helper Cell Differentiation	3.94	0.000114815	0.437	0/71 (0%)	31/71 (44%)	40/71 (56%)	IFNG,ICOS,HLA-DQA1,IFNGR2,IL6,IL2RG,IL10RA,IFNGR1,HLA-DRB1,HLA-DMA,STAT1,HLA-DRB5,HLA-DMB,CD80,CD86,IL18R1,IL21R,STAT4,HLA-DQB1,TNFRSF1B,CXCR5,IL2RA,HLA-DOB,HLA-DRA,TNFRSF11B,TGFBR2,CD40LG,CD28,IL10RB,TBX21,IL12RB1
NRF2-mediated Oxidative Stress Response	3.93	0.00011749	0.344	26/180 (14%)	36/180 (20%)	118/180 (66%)	ABCC4,FTL,MRAS,PRKCQ,UBE2E3,PIK3R5,ENC1,FOS,GSTO1,DNAJC21,PIK3CD,CAT,GSTM2,AOX1,PRKCB,PRKCH,USP14,ABCC2,GSTM3,HSPB8,MAF,MGST1,DNAJB5,SOD2,SOD3,DNAJC18,MAP3K1,DNAJB11,ACTA1,RBX1,DNAJB9,JUNB,HACD3,DNAJA1,ACTC1,GSTT1,DNAJC19,GSTM5,CREBBP,DNAJB6,PRKCI,ACTG2,CYP4Z1,GCLC,TXN,ATM,ERP29,EP300,PPIB,HMOX1,ATF4,MAP2K4,MAPK1,AKR1A1,DNAJB4,GCLM,FTH1,FOSL1,RRAS,EIF2AK3,NFE2L2,HERPUD1
Ephrin Receptor Signaling	3.82	0.000151356	0.345	25/174 (14%)	35/174 (20%)	114/174 (66%)	EFNA4,CDC42,GNA13,GNA11,MRAS,LIMK1,RAP1A,PAK7,ARPC1B,ARPC5,GRIN3B,CXCR4,WAS,EPHA5,SDCBP,ANGPT1,PTPN13,JAK2,EPHB6,ARPC3,VEGFA,GRINA,EPHB2,CFL2,ARPC2,EPHA1,GNB5,SORBS1,GNG12,RAP1B,ITGA4,ITGA5,GNA15,GNAI1,CXCL12,GNB4,PDGFD,AKT3,FGF1,ITGA3,GNG10,WIPF1,ARPC5L,ADAM10,EPHB1,FYN,PTPN11,CREBBP,RAPGEF1,PAK2,ITSN1,EP300,EPHA4,ACTR3,GRIN2B,ATF4,MAPK1,GNG2,PDGFA,RRAS
Antioxidant Action of Vitamin C	3.8	0.000158489	0.394	14/99 (14%)	25/99 (25%)	60/99 (61%)	PLCD4,CSF2,GPLD1,PLCB2,CSF2RA,PLD3,PLCE1,PLA2G7,NFKBIE,NFKBIA,PLA2G5,GSTO1,MAPK11,PNPLA8,PLCL1,PLCD1,JAK2,SLC2A3,TXN,MAPK12,CSF2RB,PLCB4,IKBKB,HMOX1,PLCD3,SLC2A5,PLCG2,NFKB2,NAPEPLD,MAP2K4,MAPK13,SLC23A3,MAPK1,PLCH2,RARRES3,LCAT,ABHD3,PLA2R1,IKBKE
Cdc42 Signaling	3.8	0.000158489	0.347	13/167 (8%)	45/167 (27%)	109/167 (65%)	CDC42BPA,CDC42,HLA-DQA1,HLA-DRB3,LIMK1,ARPC1B,MPRIP,FOS,ARPC5,WAS,EXOC1,HLA-DRB5,HLA-DPA1,MAPK11,IQGAP2,EXOC7,HLA-DPB1,CD3E,MYL4,ARPC3,HLA-DQB1,MAPK12,CDC42SE1,HLA-DRB4,HLA-G,HLA-DOB,MYL9,VAV1,CFL2,HLA-DRA,PPP1R12B,ARPC2,ITGA4,HLA-C,HLA-B,FGD1,ITGA5,ITGA3,WIPF1,ARPC5L,HLA-F,HLA-DRB1,CLIP1,HLA-DMA,CD3D,HLA-DMB,PRKCI,PAK2,CDC42EP5,B2M,ACTR3,HLA-A,FGD3,MAP2K4,MAPK13,RALA,MAPK1,CD247
Actin Cytoskeleton Signaling	3.79	0.000162181	0.329	39/216 (18%)	32/216 (15%)	145/216 (67%)	CDC42,GNA13,VCL,MRAS,LIMK1,FGF4,PIK3R5,TLN2,PAK7,ARPC1B,MPRIP,ARPC5,MYH3,F2R,WAS,PIK3CD,MYH11,ACTN2,IQGAP2,ACTN4,MYL4,TLN1,ARPC3,CD14,EZR,MYL9,FGF2,ACTN1,VAV1,CFL2,PPP1R12B,SSH1,ARPC2,GSN,GNG12,ITGA4,ACTA1,FGD1,PIP5K1B,ITGA5,PDGFD,FGF1,ITGA3,ACTC1,ARHGEF12,LBP,ARPC5L,DOCK1,FN1,SSH3,TRIO,CYFIP2,ACTG2,VAV3,PAK2,ATM,ARHGAP35,MYH10,MATK,ACTR3,FGD3,ARHGEF1,CSK,MAPK1,TMSB4Y,PDGFA,RRAS,PFN2,TMSB10/TMSB4…
Epithelial Adherens Junction Signaling	3.73	0.000186209	0.356	29/146 (20%)	23/146 (16%)	94/146 (64%)	CDH2,CDC42,VCL,SSX2IP,TUBB3,MRAS,TUBB1,TUBG1,TUBA1C,RAP1A,ARPC1B,ARPC5,MYH3,TUBA1A,WAS,MYH11,ACTN2,ACTN4,EGFR,MYL4,ARPC3,LEF1,JUP,PVRL2,MYL9,ACTN1,ARPC2,TGFBR2,SORBS1,RAP1B,TUBA4A,ACTA1,HGF,NOTCH3,EPN2,AKT3,FGF1,ACTC1,LMO7,ARPC5L,TCF7L1,PVRL3,CLIP1,CDH1,RAPGEF1,ACTG2,TUBA3C/TUBA3D,FER,MYH10,ACTR3,TUBB2B,RRAS
Hepatic Cholestasis	3.7	0.000199526	0.348	11/161 (7%)	45/161 (28%)	105/161 (65%)	IL1RL1,CSF2,ADCY6,PRKCQ,PPARA,IL1R2,NFKBIE,NR5A2,PRKACB,NFKBIA,TLR4,HSD3B7,IL1RN,IL1RL2,PRKCB,PRKCH,ESR1,ABCC3,ABCC2,IL1B,CD14,TNFRSF1B,MAPK12,LIF,IKBKB,CXCL8,TNFRSF11B,NFKB2,IL18RAP,IL1A,IKBKE,ABCB1,OSM,RARA,IFNG,MYD88,ABCB4,LBP,IL6,IRAK3,LY96,IL1R1,NR1H3,IL1RAP,PRKCI,IL17D,IRAK2,IL33,IRAK1,ADCY5,LTA,TJP2,CETP,IL17B,MAP2K4,ADCY9
Role of IL-17A in Arthritis	3.69	0.000204174	0.463	2/54 (4%)	23/54 (43%)	29/54 (54%)	PIK3R5,CCL20,NFKBIE,NFKBIA,MAPKAPK2,CXCL6,PIK3CD,CXCL1,MAPK11,CXCL5,CCL7,CCL5,ATM,MAPK12,MMP13,CXCL8,NFKB2,MAP2K4,CCL2,PTGS2,MAPK13,MAPK1,RPS6KA1,MMP1,IL17RC
IL-8 Signaling	3.66	0.000218776	0.337	17/184 (9%)	45/184 (24%)	122/184 (66%)	GNA13,PLCB2,MRAS,PLD3,PRKCQ,LIMK1,PIK3R5,ITGB2,ARRB2,NCF2,FOS,PIK3CD,CR2,CXCL1,PRKCB,PRKCH,ANGPT1,RND3,HBEGF,EGFR,VEGFA,MAPK12,CSTB,IKBKB,MYL9,RHOJ,CXCL8,GNB5,GNG12,BAX,CYBB,IKBKE,GNAI1,ITGAM,GNB4,AKT3,GPLD1,MMP9,GNG10,RHOD,RHOQ,VCAM1,IRAK3,DIRAS3,CDH1,PRKCI,IRAK2,IRAK1,PAK2,ANGPT2,ATM,ITGAX,HMOX1,RHOG,NAPEPLD,MAP2K4,BCL2,PTGS2,MAPK1,GNG2,ICAM1,RRAS
iCOS-iCOSL Signaling in T Helper Cells	3.63	0.000234423	0.38	5/108 (5%)	36/108 (33%)	67/108 (62%)	AKT3,ICOS,HLA-DQA1,PRKCQ,PIK3R5,IL2RB,NFKBIE,NFKBIA,IL2RG,LCP2,HLA-DRB1,INPP5D,PIK3CD,PLEKHA3,HLA-DMA,CD3D,HLA-DRB5,HLA-DMB,CD80,CD4,ITPR1,NFAT5,ZAP70,CD3E,HLA-DQB1,ATM,IL2RA,IKBKB,HLA-DOB,NFATC1,VAV1,HLA-DRA,NFKB2,CD40LG,PDPK1,CD28,TRAT1,CSK,CAMK2G,CD247,IKBKE
RhoA Signaling	3.63	0.000234423	0.369	16/122 (13%)	29/122 (24%)	77/122 (63%)	LPAR6,GNA13,LIMK1,SEMA3F,ACTC1,ARHGEF12,ARPC5L,ARPC1B,SEPT5,MPRIP,ABL2,ARPC5,SEPT11,DLC1,LPAR5,SEPT3,SEPT10,CDC42EP3,RND3,ACTG2,SEPT1,MYL4,LPAR2,ARPC3,EZR,ARHGAP35,CDC42EP5,MYL9,SEPT6,ACTR3,IGF1,CFL2,PPP1R12B,IGF1R,ARPC2,SEPT7,EPHA1,SEPT4,ARHGEF1,ARHGAP4,ACTA1,ARHGAP12,PIP5K1B,PFN2,ARHGAP9
Role of Osteoblasts, Osteoclasts and Chondrocytes in Rheumatoid Arthritis	3.62	0.000239883	0.324	22/219 (10%)	49/219 (22%)	148/219 (68%)	BIRC2,IL1RL1,LRP5,CSF2,CTSK,DKK2,SFRP1,PIK3R5,SMAD6,IL1R2,NFKBIE,BMP2,NFKBIA,BIRC3,WNT2B,FOS,WNT11,IL1RN,PIK3CD,BMP4,IL1RL2,FZD6,SPP1,IL18R1,IL1B,TNFRSF1B,MAPK12,LEF1,IKBKB,IGF1,FZD4,TNFRSF11B,BMPR1A,ALPL,SFRP4,GSN,ACP5,SMAD1,IL18RAP,IL1A,ITGA5,MMP1,RUNX2,BMP3,IKBKE,AKT3,IFNG,ITGA3,WNT5A,IL6,TCF7L1,FZD7,CSF1R,IL1R1,IL1RAP,SFRP2,WNT9B,FZD3,NFAT5,SOST,IL33,ADAMTS4,ATM,MMP13,NFATC1,SMAD9,NAIP,MAP2K4…
B Cell Receptor Signaling	3.59	0.00025704	0.339	13/174 (7%)	46/174 (26%)	115/174 (66%)	CDC42,MRAS,PRKCQ,PIK3R5,INPPL1,NFKBIE,RAP1A,NFKBIA,DAPP1,MALT1,SYK,PIK3CD,PIK3AP1,BCL10,BCL2A1,MAP3K8,PRKCB,MAPK11,CD79A,PAG1,MAPK12,IKBKB,VAV1,CFL2,FCGR2A,NFKB2,CAMK2G,MAP3K1,RAP1B,ETS1,POU2F2,IKBKE,LYN,AKT3,INPP5D,PTPN11,CD19,CREBBP,APBB1IP,PTPN6,NFAT5,VAV3,ATM,EP300,CD79B,BTK,EGR1,NFATC1,MEF2C,RASSF5,PLCG2,PDPK1,ATF4,FCGR2B,MAP2K4,CSK,MAPK13,MAPK1,RRAS
Superpathway of Inositol Phosphate Compounds	3.58	0.000263027	0.332	29/193 (15%)	35/193 (18%)	129/193 (67%)	DUSP10,PPP2R5E,PLCD4,PPP1R8,PLCB2,ATP1A1,PIK3R5,PLCE1,INPPL1,MTMR2,PPP1R16B,EPHX2,PIK3CD,PPP2R5A,PPP1R1A,PTPRF,NUDT11,PTPN13,NUDT5,PPP1R1B,PPFIBP2,PXYLP1,INPP5J,PLCB4,DUSP2,PLCD3,ITPK1,ALPL,PTPN12,ACP5,UBLCP1,HACD2,PIP5K1B,NUDT14,PTPN7,PPP1R14A,PGAM4,SOCS3,NUDT9,DUSP11,PTPN22,TPTE2,DUSP23,INPP5D,DUSP1,PTPN11,TNS3,SSH3,PTPN6,SIRPA,MTMR6,PTPN20,INPP5A,PLCD1,ATM,PTPN2,PTPRO,PPP1R12C,MINPP1,PLCG2,CIL…
RAR Activation	3.53	0.000295121	0.332	34/190 (18%)	29/190 (15%)	127/190 (67%)	PML,DHRS9,ADCY6,PRKCQ,CSNK2A2,SMAD6,RDH13,RBP4,BMP2,PRKACB,MAPKAPK2,FOS,PIK3CD,RDH14,PNRC1,PPARGC1A,RELB,PRKCB,PRKCH,MAPK11,REL,ADH1C,NCOA1,JAK2,VEGFA,MAPK12,HLTF,SMARCE1,SMARCC2,CITED2,NFKB2,SMAD1,MAP3K1,SMARCD3,MMP1,GTF2H1,SORBS3,AKT3,RARA,ZBTB16,CRABP1,GTF2H4,TAF4,ALDH1A2,SMAD7,DUSP1,CREBBP,SDR9C7,NCOR1,PRKCI,RDH5,ADCY5,CSF2RB,EP300,SMAD9,PDPK1,NRIP2,MAP2K4,PRMT2,CSK,MAPK13,MAPK1,ADCY9
HMGB1 Signaling	3.52	0.000301995	0.367	8/120 (7%)	36/120 (30%)	76/120 (63%)	AGER,OSM,CDC42,AKT3,CSF2,IFNG,IFNGR2,RHOD,MRAS,PIK3R5,RHOQ,IL6,SELE,VCAM1,FOS,TLR4,DIRAS3,IFNGR1,PIK3CD,IL1R1,MAPK11,IL17D,RND3,IL1B,TNFRSF1B,ATM,MAPK12,LTA,LIF,RHOJ,IL17B,CXCL8,RHOG,TNFRSF11B,NFKB2,HAT1,MAP2K4,CCL2,IL1A,MAPK13,MAPK1,SERPINE1,ICAM1,RRAS
3-phosphoinositide Degradation	3.47	0.000338844	0.349	22/146 (15%)	29/146 (20%)	95/146 (65%)	DUSP10,PPP2R5E,PPP1R8,ATP1A1,INPPL1,MTMR2,PPP1R16B,EPHX2,PPP2R5A,PPP1R1A,PTPRF,NUDT11,PTPN13,NUDT5,PPP1R1B,PPFIBP2,PXYLP1,INPP5J,DUSP2,ITPK1,ALPL,PTPN12,ACP5,UBLCP1,HACD2,NUDT14,PTPN7,PPP1R14A,PGAM4,SOCS3,NUDT9,DUSP11,PTPN22,TPTE2,DUSP23,INPP5D,DUSP1,PTPN11,TNS3,SSH3,PTPN6,SIRPA,MTMR6,PTPN20,PTPN2,PTPRO,PPP1R12C,CILP,PPM1K,NUDT15,PLPP7
Xenobiotic Metabolism Signaling	3.44	0.000363078	0.308	37/273 (14%)	47/273 (17%)	189/273 (69%)	PPP2R5E,FTL,MRAS,PRKCQ,HS3ST2,PIK3R5,SULT1A3/SULT1A4,ALDH3A2,GSTO1,PIK3CD,PPARGC1A,ANKRA2,PPP2R5A,CAT,MAP3K8,GSTM2,PPP2CB,PRKCB,PRKCH,MAPK11,FMO3,CYP1B1,ABCC3,CHST2,HDAC5,CHST3,SULT2B1,SMOX,NCOA1,ABCC2,IL1B,MAPK12,HSP90B1,ALDH6A1,GSTM3,MAF,MGST1,UST,CITED2,NFKB2,SOD3,AHR,CAMK2G,PTGES3,MAP3K1,IL1A,ALDH5A1,CES2,ALDH3A1,HS3ST1,MAOB,RBX1,ABCB1,CHST13,IL4I1,PPP2R3B,IL6,GSTT1,HS3ST3A1,ALDH1A2,ALDH3B1,G…
PKCÎ¸ Signaling in T Lymphocytes	3.38	0.000416869	0.364	5/118 (4%)	38/118 (32%)	75/118 (64%)	HLA-DQA1,MRAS,PRKCQ,PIK3R5,NFKBIE,NFKBIA,MALT1,FOS,CARD11,LCP2,FYN,HLA-DRB1,PIK3CD,BCL10,HLA-DMA,CD3D,MAP3K8,HLA-DRB5,HLA-DMB,CD80,CD4,NFAT5,CD86,ZAP70,VAV3,CD3E,HLA-DQB1,ATM,IKBKB,HLA-DOB,NFATC1,VAV1,HLA-DRA,PLCG2,NFKB2,CD28,MAP2K4,MAP3K1,CAMK2G,MAPK1,CD247,RRAS,IKBKE
Noradrenaline and Adrenaline Degradation	3.36	0.000436516	0.5	14/38 (37%)	5/38 (13%)	19/38 (50%)	ADH1C,DHRS9,SMOX,IL4I1,ADH1A,ADHFE1,ALDH4A1,ALDH3A2,ALDH1A2,RDH14,ADH1B,ALDH3B1,ADH5,ALDH2,PECR,AKR1A1,ALDH3A1,MAOB,MAOA
Role of IL-17F in Allergic Inflammatory Airway Diseases	3.36	0.000436516	0.477	4/44 (9%)	17/44 (39%)	23/44 (52%)	CSF2,CCL7,IL1B,CXCL10,EP300,MMP13,IL6,RPS6KA6,IGF1,CXCL8,NFKB2,CXCL6,ATF4,RPS6KA2,CCL2,CXCL1,MAPK1,RPS6KA1,CREBBP,CXCL5,IL17RC
T Cell Receptor Signaling	3.36	0.000436516	0.381	5/97 (5%)	32/97 (33%)	60/97 (62%)	MRAS,PRKCQ,PIK3R5,NFKBIA,CTLA4,RASGRP1,MALT1,FOS,CARD11,LCP2,FYN,CD8A,PIK3CD,BCL10,CD3D,CD4,NFAT5,ZAP70,VAV3,CD3E,PAG1,ATM,BTK,IKBKB,NFATC1,VAV1,NFKB2,CD28,MAP2K4,CSK,MAP3K1,MAPK1,BMX,CD247,RRAS,PTPN7,IKBKE
p70S6K Signaling	3.3	0.000501187	0.361	19/119 (16%)	24/119 (20%)	76/119 (64%)	GNAI1,PPP2R5E,PLCD4,F2RL1,AKT3,PLCB2,MRAS,PRKCQ,PIK3R5,PPP2R3B,PLCE1,IRS1,AGTR1,IL2RG,F2R,SYK,PIK3CD,PPP2R5A,CD19,PPP2CB,PRKCB,PRKCI,MAPT,PRKCH,CD79A,PLCL1,PPP2CA,PLCD1,EGFR,RPS6,ATM,PLCB4,CD79B,BTK,EEF2K,PLCD3,PLCG2,PDPK1,MAPK1,PLCH2,PPP2R2B,RRAS,LYN
Germ Cell-Sertoli Cell Junction Signaling	3.27	0.000537032	0.338	29/160 (18%)	25/160 (16%)	106/160 (66%)	CDH2,CDC42,VCL,TUBB3,MRAS,LIMK1,TUBB1,TUBG1,PIK3R5,MTMR2,TUBA1C,ILK,PAK7,TUBA1A,PIK3CD,MAP3K8,ACTN2,ACTN4,RND3,MAPK12,JUP,PVRL2,ACTN1,RHOJ,CFL2,RAB8B,TGFBR2,GSN,SORBS1,MAP3K1,TUBA4A,ACTA1,EPN2,TJP1,ITGA3,RHOD,ACTC1,RHOQ,PVRL3,A2M,DIRAS3,CDH1,ACTG2,TUBA3C/TUBA3D,PAK2,ATM,ITGA6,FER,RHOG,PDPK1,MAP2K4,TUBB2B,MAPK1,RRAS
Acute Phase Response Signaling	3.17	0.000676083	0.331	12/169 (7%)	44/169 (26%)	113/169 (67%)	FTL,C3,SERPINF1,MRAS,RBP4,NFKBIE,NFKBIA,FOS,SAA1,C4A/C4B,IL1RN,PIK3CD,HMOX2,MAPK11,HAMP,JAK2,IL1B,TNFRSF1B,MAPK12,C5,IKBKB,OSMR,TNFRSF11B,NFKB2,SOD2,MAP3K1,IL1A,SERPINE1,IKBKE,OSM,CFB,AKT3,TF,MYD88,SOCS3,LBP,IL6,CRABP1,C1R,A2M,FN1,IL1R1,PTPN11,IL1RAP,IL33,ITIH4,IRAK1,HMOX1,PDPK1,MAP2K4,CEBPB,MAPK13,MAPK1,SERPINA1,SOCS1,RRAS
p38 MAPK Signaling	3.17	0.000676083	0.359	14/117 (12%)	28/117 (24%)	75/117 (64%)	DUSP10,IL1RL1,MAPKAPK3,IL1R2,PLA2G5,RPS6KA6,MAPKAPK2,IRAK3,HSPB2,IL1RN,IL1R1,DUSP1,STAT1,HSPB7,IL1RL2,IL1RAP,CREBBP,MAPK11,MAPT,MEF2D,IRAK2,IL33,IRAK1,IL1B,TNFRSF1B,MAPK12,EP300,MAP4K1,MEF2C,EEF2K,MYC,TGFBR2,ATF4,SRF,MAP2K4,RPS6KA2,IL18RAP,IL1A,MAPK13,RPS6KA1,FAS,MEF2A
Remodeling of Epithelial Adherens Junctions	3.17	0.000676083	0.412	11/68 (16%)	17/68 (25%)	40/68 (59%)	VCL,TUBB3,ACTC1,TUBB1,TUBG1,TUBA1C,ARPC5L,ARPC1B,ARPC5,DNM1L,TUBA1A,CLIP1,ACTN2,CDH1,ACTN4,ACTG2,TUBA3C/TUBA3D,ARPC3,RAB5A,ACTN1,NME1,ACTR3,ARPC2,RALA,TUBB2B,TUBA4A,ACTA1,HGF
Glucocorticoid Receptor Signaling	3.13	0.00074131	0.302	27/275 (10%)	56/275 (20%)	192/275 (70%)	HSPA1L,HSPA1A/HSPA1B,CSF2,PLAU,FCGR1A,MRAS,PIK3R5,NR3C2,IL1R2,NFKBIE,PRKACB,HSPA6,NFKBIA,FOS,IL1RN,PIK3CD,CDKN1C,MAPK11,ESR1,TAF1,CD3E,NCOA1,CCL5,JAK2,IL1B,MAPK12,HSP90B1,CCL13,IKBKB,HLTF,SMARCE1,SMARCC2,CXCL8,AR,TGFBR2,SGK1,PTGES3,MAP3K1,SMARCD3,CD163,SERPINE1,POU2F2,MMP1,PRKAB2,GTF2H1,IKBKE,AKT3,IFNG,IL6,PGR,SELE,GTF2H4,VCAM1,A2M,TAF4,DUSP1,HSPA8,STAT1,CD3D,CDKN1A,CREBBP,NFAT5,NCOR1,CCL3,ATM,SL…
Reelin Signaling in Neurons	3.08	0.000831764	0.392	10/79 (13%)	21/79 (27%)	48/79 (61%)	HCK,ITGAL,PAFAH1B1,ITGA3,ARHGEF12,PIK3R5,FGR,ITGB2,FRK,ITGA1,FYN,ARHGEF16,PIK3CD,MAPT,PAFAH1B3,APBB1,ARHGEF3,ARHGEF10,ATM,MAPK12,MAP4K1,ITGA6,APP,BLK,MAP2K4,ARHGEF1,ITGA4,APOE,ARHGEF9,ITGA5,LYN
3-phosphoinositide Biosynthesis	3.01	0.000977237	0.333	21/156 (13%)	31/156 (20%)	104/156 (67%)	DUSP10,PPP2R5E,PPP1R8,ATP1A1,PIK3R5,MTMR2,PPP1R16B,EPHX2,PIK3CD,PPP2R5A,PPP1R1A,PTPRF,NUDT11,PTPN13,NUDT5,PPP1R1B,PPFIBP2,PXYLP1,DUSP2,ITPK1,ALPL,PTPN12,ACP5,UBLCP1,HACD2,PIP5K1B,NUDT14,PTPN7,PPP1R14A,PGAM4,SOCS3,NUDT9,DUSP11,PTPN22,TPTE2,DUSP23,DUSP1,PTPN11,TNS3,SSH3,PTPN6,SIRPA,MTMR6,PTPN20,ATM,PTPN2,PTPRO,PPP1R12C,CILP,PPM1K,NUDT15,PLPP7
IL-1 Signaling	2.92	0.00120226	0.374	11/91 (12%)	23/91 (25%)	57/91 (63%)	GNAI1,GNA11,GNB4,GNA13,MYD88,ADCY6,MRAS,GNG10,NFKBIE,PRKACB,NFKBIA,IRAK3,FOS,IL1R1,TOLLIP,IL1RAP,MAPK11,IRAK2,IRAK1,ADCY5,MAPK12,IKBKB,NFKB2,MAP2K4,GNB5,MAP3K1,IL1A,MAPK13,MAPK1,GNG12,GNG2,ADCY9,GNA15,IKBKE
Colorectal Cancer Metastasis Signaling	2.87	0.00134896	0.305	25/236 (11%)	47/236 (20%)	164/236 (69%)	LRP5,TLR1,ADCY6,MRAS,PIK3R5,PRKACB,WNT2B,FOS,TLR4,WNT11,TLR8,IFNGR1,PIK3CD,FZD6,TLR2,RND3,EGFR,TLR7,MMP11,JAK2,VEGFA,MAPK12,LEF1,BIRC5,PTGER4,RHOJ,PTGER2,FZD4,NFKB2,MYC,TGFBR2,GNB5,GNG12,BAX,PTGER3,MMP1,MMP25,GNB4,AKT3,IFNG,MMP9,WNT5A,GNG10,RHOD,MMP12,RHOQ,IL6,TCF7L1,FZD7,DIRAS3,STAT1,WNT9B,FZD3,CDH1,TLR6,MMP28,ADCY5,ATM,PTGER1,MMP13,RALGDS,RHOG,MMP7,MMP19,MAP2K4,PTGS2,MAPK1,FZD8,GNG2,TLR10,RRAS,…
G-Protein Coupled Receptor Signaling	2.87	0.00134896	0.301	33/256 (13%)	44/256 (17%)	179/256 (70%)	APLNR,GNA11,PLCB2,ADCY6,MRAS,PIK3R5,AGTR1,NFKBIE,PDE5A,PRKACB,RAP1A,NFKBIA,RASGRP1,GPER1,PIK3CD,TBXA2R,MAP3K8,RGS2,PRKCB,PDE3A,PDE1C,PDE6B,GRM8,PTGIR,ADRA1B,PLCB4,FPR2,IKBKB,PTGER4,OPRL1,NPR3,PTGER2,NFKB2,HTR2B,PDE8B,CAMK2G,HTR6,RGS10,DUSP6,PTGER3,GNA15,IKBKE,GNAI1,TDP2,AKT3,S1PR3,PDE4B,FPR1,RGS16,RAPGEF3,FYN,PDE4C,DUSP1,PDE7A,CREBBP,ADRA1A,RGS18,VIPR2,ADCY5,ATM,EP300,VIPR1,MC1R,ADORA2B,PDPK1,LTB…
UVA-Induced MAPK Signaling	2.87	0.00134896	0.375	13/88 (15%)	20/88 (23%)	55/88 (63%)	PLCD4,PLCB2,PARP15,MRAS,PIK3R5,PARP9,PLCE1,RPS6KA6,TIPARP,PARP10,FOS,PIK3CD,STAT1,MAPK11,PLCL1,PLCD1,PARP16,EGFR,ATM,MAPK12,PLCB4,PLCD3,PLCG2,MAP2K4,RPS6KA2,ZC3HAV1,PARP3,MAPK13,MAPK1,PLCH2,RPS6KA1,PARP2,RRAS
Ethanol Degradation II	2.86	0.00138038	0.486	13/35 (37%)	4/35 (11%)	18/35 (51%)	ADH1C,DHRS9,ACSS2,ADH1A,ADHFE1,ALDH4A1,ALDH3A2,ALDH1A2,RDH14,ACSL1,ADH1B,ALDH3B1,ADH5,ALDH2,PECR,AKR1A1,ALDH3A1
TNFR2 Signaling	2.86	0.00138038	0.517	1/29 (3%)	14/29 (48%)	14/29 (48%)	BIRC2,TANK,TNFRSF1B,LTA,IKBKB,NFKBIE,NFKBIA,BIRC3,NFKB2,FOS,NAIP,TNFAIP3,MAP2K4,MAP3K1,IKBKE
Death Receptor Signaling	2.85	0.00141254	0.37	10/92 (11%)	24/92 (26%)	58/92 (63%)	BIRC2,PARP15,LIMK1,ACTC1,PARP9,NFKBIE,NFKBIA,TNFRSF25,BIRC3,TNFRSF10B,ARHGDIB,HSPB2,TIPARP,PARP10,HSPB7,ACTG2,TANK,PARP16,TNFRSF1B,TNFRSF21,DFFA,IKBKB,NFKB2,NAIP,MAP2K4,ZC3HAV1,BCL2,PARP3,ACTA1,FAS,BID,PARP2,IKBKE,SPTAN1
Natural Killer Cell Signaling	2.85	0.00141254	0.355	6/110 (5%)	33/110 (30%)	71/110 (65%)	AKT3,KLRB1,MRAS,PRKCQ,PIK3R5,INPPL1,PAK7,LCP2,SYK,FYN,INPP5D,PIK3CD,CD300A,PTPN11,TYROBP,SH3BP2,PRKCB,PTPN6,PRKCI,PRKCH,ZAP70,VAV3,PAK2,LAIR1,ATM,KIR2DS3,KLRC1,HCST,VAV1,FCGR2A,PLCG2,KLRD1,MAPK1,CD247,SH2D1A,SIGLEC7,RRAS,FCGR3A/FCGR3B,NCR1
VDR/RXR Activation	2.84	0.00144544	0.385	7/78 (9%)	23/78 (29%)	48/78 (62%)	SERPINB1,IL1RL1,LRP5,CSF2,IFNG,PRKCQ,WT1,KLF4,CYP27B1,MXD1,CDKN1A,PRKCB,NCOR1,PRKCI,PRKCH,SPP1,IGFBP6,CCL5,NCOA1,CXCL10,CD14,EP300,THBD,CDKN1B,CEBPB,YY1,VDR,COL13A1,PDGFA,RUNX2
Thrombin Signaling	2.83	0.00147911	0.316	31/190 (16%)	29/190 (15%)	130/190 (68%)	PLCD4,GNA13,GNA11,PLCB2,ADCY6,MRAS,PRKCQ,PIK3R5,PLCE1,MPRIP,F2R,PIK3CD,PRKCB,ITPR1,PRKCH,MAPK11,RND3,ARHGEF3,EGFR,MYL4,ARHGEF10,MAPK12,PLCB4,IKBKB,MYL9,RHOJ,PLCD3,PPP1R12B,NFKB2,GNB5,CAMK2G,GNG12,ARHGEF9,GNA15,GNAI1,GNB4,AKT3,GNG10,RHOD,ARHGEF12,RHOQ,DIRAS3,ARHGEF16,PRKCI,PLCL1,PLCD1,ADCY5,ATM,PLCG2,RHOG,PDPK1,CAMK1,ARHGEF1,MAPK13,MAPK1,PLCH2,GNG2,CAMK1G,RRAS,ADCY9
Breast Cancer Regulation by Stathmin1	2.76	0.0017378	0.314	26/191 (14%)	34/191 (18%)	131/191 (69%)	PPP2R5E,CDC42,GNA13,UHMK1,PLCB2,TUBB3,ADCY6,MRAS,PRKCQ,LIMK1,TUBB1,TUBG1,PIK3R5,TUBA1C,PRKACB,TUBA1A,PIK3CD,PPP2R5A,PPP2CB,PRKCB,ITPR1,PRKCH,CCNE2,E2F5,ARHGEF3,ARHGEF10,PLCB4,GNB5,CDKN1B,CAMK2G,GNG12,TUBA4A,ARHGEF9,GNAI1,PPP1R14A,GNB4,GNG10,ARHGEF12,PPP2R3B,ARHGEF16,ARHGEF17,PPP1R3C,CDKN1A,PRKCI,PPP2CA,ARHGEF18,TUBA3C/TUBA3D,ADCY5,ATM,STMN1,CAMK1,ARHGEF1,TUBB2B,MAPK1,PPP2R2B,GNG2,CAMK1G,RRAS,ADCY…
PPAR Signaling	2.76	0.0017378	0.366	10/93 (11%)	24/93 (26%)	59/93 (63%)	IL1RL1,PDGFD,MRAS,PPARA,IL1R2,NFKBIE,NFKBIA,FOS,IL1RN,PPARGC1A,IL1R1,NR1H3,IL1RL2,IL1RAP,CREBBP,NCOR1,IL33,NCOA1,IL1B,PDGFRA,TNFRSF1B,HSP90B1,EP300,IKBKB,CITED2,TNFRSF11B,NFKB2,IL18RAP,PTGS2,IL1A,MAPK1,PDGFA,RRAS,IKBKE
fMLP Signaling in Neutrophils	2.72	0.00190546	0.352	9/108 (8%)	29/108 (27%)	70/108 (65%)	GNAI1,CDC42,GNB4,PLCB2,MRAS,PRKCQ,GNG10,NCF1,PIK3R5,NFKBIE,ARPC5L,FPR1,NFKBIA,ARPC1B,NCF2,ARPC5,WAS,PIK3CD,PRKCB,ITPR1,NFAT5,PRKCI,PRKCH,ARPC3,ATM,PLCB4,FPR2,NFATC1,ACTR3,NFKB2,ARPC2,GNB5,MAPK1,GNG12,GNG2,CYBB,RRAS,FPR3
Circadian Rhythm Signaling	2.7	0.00199526	0.485	6/33 (18%)	10/33 (30%)	17/33 (52%)	BHLHE40,VIPR2,EP300,GRINA,GRIN2B,CRY1,VIP,GRIN3B,CSNK1D,ARNTL,CRY2,ATF4,PER3,PER1,CREBBP,ADCYAP1
NF-ÎºB Activation by Viruses	2.64	0.00229087	0.384	4/73 (5%)	24/73 (33%)	45/73 (62%)	ITGAL,TNFRSF14,AKT3,ITGA3,MRAS,PRKCQ,PIK3R5,ITGB2,NFKBIE,NFKBIA,ITGA1,PIK3CD,CR2,PRKCB,CD4,PRKCI,PRKCH,ATM,CXCR5,ITGA6,IKBKB,NFKB2,MAP3K1,MAPK1,ITGA4,RRAS,ITGA5,IKBKE
GÎ±q Signaling	2.61	0.00245471	0.327	15/147 (10%)	33/147 (22%)	99/147 (67%)	GNA11,GNB4,AKT3,GPLD1,PLCB2,RHOD,MRAS,PRKCQ,PLD3,GNG10,PIK3R5,RHOQ,NFKBIE,AGTR1,NFKBIA,RGS16,DIRAS3,PIK3CD,RGS2,PRKCB,ITPR1,PRKCI,PRKCH,RND3,ADRA1A,RGS18,ADRA1B,ATM,PLCB4,BTK,IKBKB,NFATC1,RHOJ,HMOX1,PLCG2,RHOG,NFKB2,HTR2B,NAPEPLD,GNB5,CSK,MAPK1,GNG12,GNG2,AVPR1B,RGS4,GNA15,IKBKE
Aryl Hydrocarbon Receptor Signaling	2.57	0.00269153	0.329	21/140 (15%)	25/140 (18%)	94/140 (67%)	RARA,CDKN2A,IL6,GSTT1,HSPB2,ALDH3A2,NFIC,FOS,GSTO1,ALDH1A2,HSPB7,GSTM5,ALDH3B1,GSTM2,CDKN1A,CTSD,CYP1B1,ESR1,CCNE2,NCOA7,ALDH1L1,IL1B,HSP90B1,ATM,EP300,ALDH6A1,GSTM3,NFIA,MGST1,ALDH4A1,NFKB2,MYC,AHR,CDKN1B,NFIX,PTGES3,IL1A,ALDH5A1,MAPK1,BAX,FAS,ALDH3A1,NEDD8,TFDP1,TGM2,NFE2L2
Role of NFAT in Cardiac Hypertrophy	2.55	0.00281838	0.313	29/179 (16%)	27/179 (15%)	123/179 (69%)	PLCD4,PLCB2,ADCY6,MRAS,PRKCQ,PIK3R5,PLCE1,PRKACB,PIK3CD,PRKCB,ITPR1,PRKCH,MAPK11,HDAC5,CTF1,RCAN1,MAPK12,PLCB4,LIF,RCAN2,IGF1,PLCD3,IGF1R,TGFBR2,SLC8A2,CABIN1,GNB5,CAMK2G,MAP3K1,GNG12,GNAI1,GNB4,AKT3,GNG10,RCAN3,IL6,PRKCI,MEF2D,HDAC9,PLCL1,PLCD1,ADCY5,ATM,EP300,MEF2C,PLCG2,MAP2K4,CAMK1,MAPK13,MAPK1,PLCH2,GNG2,CAMK1G,RRAS,ADCY9,MEF2A
Aldosterone Signaling in Epithelial Cells	2.54	0.00288403	0.322	22/152 (14%)	27/152 (18%)	103/152 (68%)	HSPA1L,HSPA1A/HSPA1B,PLCD4,PLCB2,PRKCQ,HSPA13,PIK3R5,PLCE1,NR3C2,HSPA6,HSPB2,DNAJC21,PIK3CD,HSPB7,PRKCB,ITPR1,PRKCH,HSPB6,CRYAB,HSP90B1,PLCB4,HSPB8,DNAJB5,PLCD3,SGK1,DNAJC18,DNAJB11,HSPH1,PIP5K1B,DNAJB9,DNAJA1,HSPA4L,HSPE1,SLC12A2,DNAJC19,DUSP1,HSPA8,DNAJB6,PRKCI,SACS,PLCL1,PLCD1,ATM,PLCG2,HSPA4,PDPK1,MAPK1,PLCH2,DNAJB4
IL-17A Signaling in Gastric Cells	2.54	0.00288403	0.52	3/25 (12%)	10/25 (40%)	12/25 (48%)	EGFR,CCL5,CXCL10,MAPK12,CCL20,CXCL8,FOS,MAP2K4,CXCL1,MAPK13,MAPK1,MAPK11,IL17RC
Role of JAK family kinases in IL-6-type Cytokine Signaling	2.54	0.00288403	0.52	3/25 (12%)	10/25 (40%)	12/25 (48%)	OSM,JAK2,SOCS3,MAPK12,IL6,OSMR,MAP2K4,PTPN11,STAT1,MAPK13,MAPK1,SOCS1,MAPK11
Autoimmune Thyroid Disease Signaling	2.52	0.00301995	0.426	0/47 (0%)	20/47 (43%)	27/47 (57%)	HLA-DQA1,HLA-DQB1,PRF1,HLA-G,HLA-DOB,HLA-F,HLA-DRA,GZMB,CD40LG,HLA-A,CD28,HLA-DRB1,HLA-DMA,HLA-DRB5,HLA-DMB,CD80,HLA-C,HLA-B,FAS,CD86
Eicosanoid Signaling	2.51	0.0030903	0.391	8/64 (13%)	17/64 (27%)	39/64 (61%)	ALOX5AP,DPEP2,PLA2G7,PLA2G5,ALOX5,PTGDS,TBXA2R,CYSLTR1,PNPLA8,PTGIR,PTGS1,TBXAS1,FPR2,PTGER1,PTGER4,PTGER2,PTGIS,LTC4S,LTB4R,PTGS2,RARRES3,LCAT,ABHD3,PTGER3,PLA2R1
Regulation of IL-2 Expression in Activated and Anergic T Lymphocytes	2.41	0.00389045	0.367	5/79 (6%)	24/79 (30%)	50/79 (63%)	TOB1,MRAS,NFKBIE,NFKBIA,MALT1,FOS,CARD11,FYN,BCL10,CD3D,CD80,NFAT5,ZAP70,VAV3,CD3E,MAPK12,IKBKB,NFATC1,VAV1,PLCG2,NFKB2,TGFBR2,CD28,MAP2K4,MAP3K1,MAPK1,CD247,RRAS,IKBKE
Primary Immunodeficiency Signaling	2.39	0.0040738	0.417	0/48 (0%)	20/48 (42%)	28/48 (58%)	ADA,CD3E,ICOS,UNG,BTK,IGLL1/IGLL5,TAP1,IL2RG,RFX5,CD40LG,CD8A,TAP2,TNFRSF13B,CD3D,IL7R,CD19,CD4,CD79A,ZAP70,CIITA
Tryptophan Degradation X (Mammalian, via Tryptamine)	2.36	0.00436516	0.522	8/23 (35%)	4/23 (17%)	11/23 (48%)	ALDH3A2,ALDH1A2,RDH14,SMOX,ALDH3B1,ALDH2,IL4I1,AKR1A1,ALDH3A1,MAOB,ALDH4A1,MAOA
TGF-Î² Signaling	2.35	0.00446684	0.356	13/87 (15%)	18/87 (21%)	56/87 (64%)	CDC42,MRAS,SMAD6,INHA,BMP2,FOS,SMAD7,IRF7,BMP4,CREBBP,MAPK11,PMEPA1,MAPK12,EP300,MAP4K1,ZFYVE9,SMAD9,BMPR1A,TGFBR2,MAP2K4,BCL2,SMAD1,MAPK13,TGIF1,MAPK1,RUNX3,VDR,SERPINE1,RRAS,RUNX2,INHBB
STAT3 Pathway	2.31	0.00489779	0.37	12/73 (16%)	15/73 (21%)	46/73 (63%)	SOCS3,MRAS,DDR1,FGFRL1,CDKN1A,NTRK3,MAPK11,PTPN6,NTRK2,PIAS3,EGFR,JAK2,PDGFRA,MAPK12,PTPN2,IGF2R,IGF1R,BMPR1A,MYC,TGFBR2,MAP2K4,BCL2,PIM1,MAPK13,MAPK1,SOCS1,RRAS
IL-12 Signaling and Production in Macrophages	2.28	0.00524807	0.323	5/133 (4%)	38/133 (29%)	90/133 (68%)	IRF1,AKT3,IFNG,MYD88,PRKCQ,PIK3R5,RBP4,APOC1,FOS,TLR4,IFNGR1,IRF8,PIK3CD,STAT1,MAP3K8,PRKCB,MAPK11,PRKCI,PRKCH,TLR2,REL,S100A8,STAT4,NCOA1,ATM,MAPK12,EP300,IKBKB,PCYOX1,SPI1,MAF,NFKB2,LYZ,APOC2,CD40LG,MAP2K4,CEBPB,MAPK13,MAPK1,SERPINA1,APOE,IL12RB1,IKBKE
Protein Kinase A Signaling	2.28	0.00524807	0.272	60/386 (16%)	45/386 (12%)	281/386 (73%)	GNA13,ADD1,PTPRB,PLCB2,PLCE1,RAP1A,RYR3,PRKCB,ITPR1,PDE6B,PTPN13,MYL4,MYL9,DUSP2,ADD3,PLCD3,NFKB2,PTPN12,GNB5,CAMK2G,MAP3K1,RAP1B,PTPN7,FLNB,GNAI1,PYGM,TDP2,GNB4,DUSP11,PTPN22,PDE4B,HHAT,AKAP12,PYGB,PDE7A,PPP1R3C,DUSP1,PTPN11,CREBBP,PRKCI,PLCL1,AKAP11,AKAP6,ADCY5,EP300,PTPRO,PTPN3,NFATC1,PLCG2,PLN,PTPRK,DUSP5,KDELR2,PTGS2,PTPRE,PLCH2,LIPE,GNG2,ADCY9,DUSP10,PLCD4,ADCY6,PRKCQ,KDELR3,NFKBIE,DUSP26,P…
Actin Nucleation by ARP-WASP Complex	2.26	0.00549541	0.393	8/56 (14%)	14/56 (25%)	34/56 (61%)	CDC42,ARPC3,ITGA3,RHOD,MRAS,WIPF1,RHOQ,PPP1R12C,ARPC5L,RHOJ,ARPC1B,ACTR3,PPP1R12B,RHOG,ARPC2,DIRAS3,ARPC5,WAS,ITGA4,RRAS,ITGA5,RND3
Wnt/Ca+ pathway	2.26	0.00549541	0.393	15/56 (27%)	7/56 (13%)	34/56 (61%)	PLCD1,PLCD4,PLCB2,WNT5A,PLCB4,EP300,PLCE1,NFATC1,FZD7,ROR1,FZD4,PLCD3,PLCG2,NFKB2,ATF4,PLCH2,FZD8,FZD6,CREBBP,FZD3,NFAT5,PLCL1
Salvage Pathways of Pyrimidine Ribonucleotides	2.25	0.00562341	0.348	8/92 (9%)	24/92 (26%)	60/92 (65%)	NEK2,DMPK,NME3,TTK,PRKCQ,APOBEC3G,LIMK1,APOBEC3A,UPP1,PAK7,CSNK1D,MAP3K8,AK5,PRKCH,GRK6,APOBEC3H,IRAK1,PAK2,DAPK1,CMPK1,NME1,MAPK6,PRKX,MAP2K4,SGK1,PIM1,MAPK1,FAM20B,APOBEC3F,NME2,NME6,CDK1
Glioblastoma Multiforme Signaling	2.2	0.00630957	0.315	23/146 (16%)	23/146 (16%)	100/146 (68%)	PLCD4,CDC42,AKT3,PDGFD,PLCB2,WNT5A,RHOD,MRAS,CDKN2A,PIK3R5,PLCE1,RHOQ,FZD7,WNT2B,WNT11,DIRAS3,PIK3CD,CDKN1A,FZD6,WNT9B,ITPR1,FZD3,PLCL1,RND3,PLCD1,E2F5,EGFR,PDGFRA,ATM,PLCB4,LEF1,RHOJ,IGF1,IGF2,FZD4,PLCD3,PLCG2,RHOG,IGF1R,MYC,CDKN1B,MAPK1,PLCH2,FZD8,PDGFA,RRAS
Putrescine Degradation III	2.19	0.00645654	0.524	7/21 (33%)	4/21 (19%)	10/21 (48%)	ALDH3A2,ALDH1A2,SMOX,ALDH3B1,ALDH2,IL4I1,SAT1,ALDH3A1,MAOB,ALDH4A1,MAOA
Renal Cell Carcinoma Signaling	2.18	0.00660693	0.366	9/71 (13%)	17/71 (24%)	45/71 (63%)	CDC42,AKT3,MRAS,EGLN3,UBD,PIK3R5,RAP1A,PAK7,FOS,PIK3CD,PTPN11,CREBBP,RAPGEF1,TCEB2,TGFA,PAK2,VEGFA,ATM,EP300,VHL,HIF1A,MAPK1,ETS1,HGF,RRAS,RBX1
B Cell Activating Factor Signaling	2.17	0.00676083	0.425	2/40 (5%)	15/40 (38%)	23/40 (57%)	TNFSF13B,MAPK12,IKBKB,NFKBIE,NFATC1,NFKBIA,NFKB2,FOS,TNFRSF17,MAP2K4,TNFRSF13B,MAP3K1,MAPK13,MAPK1,MAPK11,NFAT5,IKBKE
Calcium-induced T Lymphocyte Apoptosis	2.17	0.00676083	0.375	5/64 (8%)	19/64 (30%)	40/64 (63%)	CD3E,HLA-DQA1,HLA-DQB1,PRKCQ,NR4A1,EP300,HLA-DOB,ATP2A2,HLA-DRA,HLA-DRB1,CABIN1,HLA-DMA,CD3D,HLA-DRB5,HLA-DMB,PRKCB,CD4,ITPR1,PRKCI,PRKCH,MEF2D,CD247,ORAI1,ZAP70
Nur77 Signaling in T Lymphocytes	2.17	0.00676083	0.386	4/57 (7%)	18/57 (32%)	35/57 (61%)	CD3E,HLA-DQA1,HLA-DQB1,NR4A1,EP300,HLA-DOB,NFATC1,HLA-DRA,CD28,HLA-DRB1,CABIN1,HLA-DMA,CD3D,BCL2,HLA-DRB5,HLA-DMB,SIN3A,CD80,MEF2D,CD247,HDAC9,CD86
Role of IL-17A in Psoriasis	2.13	0.0074131	0.615	1/13 (8%)	7/13 (54%)	5/13 (38%)	CXCL6,S100A8,S100A9,CXCL1,CCL20,CXCL5,CXCL8,IL17RC
Endothelin-1 Signaling	2.08	0.00831764	0.302	22/172 (13%)	30/172 (17%)	120/172 (70%)	PLCD4,GNA13,GNA11,PLCB2,ADCY6,MRAS,PLD3,PRKCQ,PIK3R5,PLCE1,PLA2G7,GUCY1A3,FOS,PIK3CD,EDN1,PRKCB,ITPR1,PRKCH,MAPK11,MAPK12,PLCB4,CASP1,PTGER2,MAPK6,PLCD3,MYC,LCAT,GNA15,GNAI1,GPLD1,PLA2G5,MAPK4,PNPLA8,PRKCI,CASP4,PLCL1,PTGS1,PLCD1,ADCY5,ATM,HMOX1,PLCG2,NAPEPLD,PTGS2,MAPK13,MAPK1,PLCH2,RARRES3,ABHD3,RRAS,ADCY9,PLA2R1
GÎ±12/13 Signaling	2.08	0.00831764	0.325	11/117 (9%)	27/117 (23%)	79/117 (68%)	CDH2,LPAR6,CDC42,F2RL1,AKT3,GNA13,MRAS,PIK3R5,NFKBIE,NFKBIA,CDH6,F2R,PIK3CD,TBXA2R,LPAR5,CDH1,MEF2D,CDH11,VAV3,CDH13,MYL4,LPAR2,ATM,MAPK12,BTK,IKBKB,MYL9,CDH3,MEF2C,VAV1,NFKB2,MAP2K4,ARHGEF1,MAP3K1,MAPK1,RRAS,MEF2A,IKBKE
HIF1Î± Signaling	2.07	0.00851138	0.333	9/102 (9%)	25/102 (25%)	68/102 (67%)	MMP25,AKT3,MMP9,MRAS,EGLN3,MMP12,PIK3R5,MAPK4,PIK3CD,EDN1,CREBBP,MAPK11,MMP28,TCEB2,MMP11,SLC2A3,NCOA1,VEGFA,ATM,MAPK12,EP300,MMP13,MAPK6,SLC2A5,MMP7,VHL,MMP19,HIF1A,MAPK13,LDHA,MAPK1,MMP1,RRAS,RBX1
Melatonin Degradation II	2.07	0.00851138	1	2/4 (50%)	2/4 (50%)	0/4 (0%)	SMOX,IL4I1,MAOB,MAOA
Phospholipases	2.07	0.00851138	0.379	11/58 (19%)	11/58 (19%)	36/58 (62%)	PLCD1,PLCD4,PLA1A,GPLD1,PLCB2,PLD3,PLCB4,PLCE1,PLA2G7,PLA2G5,HMOX1,PLCD3,PLCG2,LIPG,NAPEPLD,PLCH2,RARRES3,LCAT,PNPLA8,ABHD3,PLCL1,PLA2R1
CCR5 Signaling in Macrophages	2.06	0.00870964	0.362	6/69 (9%)	19/69 (28%)	44/69 (64%)	GNAI1,GNB4,PRKCQ,GNG10,MRAS,FOS,CD3D,PRKCB,CD4,MAPK11,PRKCI,PRKCH,CD3E,CCL3,CCL5,MAPK12,PLCG2,MAP2K4,GNB5,MAPK13,MAPK1,GNG12,GNG2,FAS,CD247
Growth Hormone Signaling	2.06	0.00870964	0.362	7/69 (10%)	18/69 (26%)	44/69 (64%)	SOCS3,PRKCQ,PIK3R5,IRS1,RPS6KA6,FOS,A2M,PIK3CD,STAT1,PRKCB,PTPN6,PRKCI,PRKCH,JAK2,ATM,IGF1,IGF2,PLCG2,IGF1R,PDPK1,SRF,RPS6KA2,MAPK1,RPS6KA1,SOCS1
Regulation of Actin-based Motility by Rho	2.06	0.00870964	0.341	16/91 (18%)	15/91 (16%)	60/91 (66%)	CDC42,ITGA3,RHOD,LIMK1,ACTC1,WIPF1,RHOQ,ARPC5L,ARPC1B,PAK7,MPRIP,DIRAS3,ARPC5,WAS,RND3,ACTG2,PAK2,MYL4,ARPC3,MYL9,RHOJ,ACTR3,PPP1R12B,RHOG,ARPC2,GSN,ITGA4,ACTA1,PIP5K1B,PFN2,ITGA5
Clathrin-mediated Endocytosis Signaling	2.05	0.00891251	0.297	18/185 (10%)	37/185 (20%)	130/185 (70%)	CDC42,UBD,FGF4,CSNK2A2,PIK3R5,AMPH,RBP4,ITGB2,ARRB2,ARPC1B,ARPC5,F2R,PIK3CD,TFRC,SH3KBP1,LDLRAP1,ARPC3,VEGFA,CLTC,AAK1,FGF2,EPHB2,IGF1,ARPC2,LYZ,APOC2,PICALM,ACTA1,AP2S1,ITGB4,ITGA5,SH3GL3,PDGFD,FGF1,TF,ACTC1,ARPC5L,APOC1,AP1B1,ITGB7,DNM1L,HSPA8,CLTCL1,ACTG2,S100A8,ATM,RAB5A,PCYOX1,ACTR3,AP1G2,SERPINA1,APOE,DAB2,PDGFA,FGF9
Wnt/Î²-catenin Signaling	2.05	0.00891251	0.302	25/169 (15%)	26/169 (15%)	118/169 (70%)	PPP2R5E,CDH2,LRP5,SOX8,DKK2,UBD,CSNK2A2,CDKN2A,TLE1,SFRP1,CSNK1G2,NR5A2,ILK,SOX13,WNT2B,WNT11,CSNK1D,PPP2R5A,PPP2CB,FZD6,BCL9,LEF1,SOX15,NLK,FZD4,MYC,TGFBR2,SFRP4,GJA1,AKT3,RARA,WNT5A,PPP2R3B,TCF7L1,FZD7,AXIN2,SFRP2,CREBBP,WNT9B,FZD3,CDH1,PPP2CA,MAP4K1,EP300,CDH3,CD44,MMP7,SOX17,FZD8,PPP2R2B,POU5F1
Prolactin Signaling	2.03	0.00933254	0.356	8/73 (11%)	18/73 (25%)	47/73 (64%)	IRF1,SOCS3,MRAS,PRKCQ,PIK3R5,IRS1,FOS,FYN,PIK3CD,STAT1,PTPN11,PRKCB,CREBBP,PRKCI,PRKCH,JAK2,ATM,EP300,PLCG2,MYC,PDPK1,CEBPB,MAPK1,SOCS1,RRAS,NMI
Adipogenesis pathway	2.02	0.00954993	0.313	23/134 (17%)	19/134 (14%)	92/134 (69%)	FGF1,WNT5A,NOCT,CDKN2A,RUNX1T1,BMP2,FZD7,GTF2H4,FOXC2,FGFRL1,FBXW7,ARNTL,BMP4,SAP30,SIN3A,FZD6,FZD3,RBBP4,BSCL2,HDAC9,HDAC5,PLIN1,CEBPD,FGF2,SAP18,ATG7,SETDB1,FZD4,KLF3,SMAD9,BMPR1A,HAT1,HIF1A,SMAD1,CEBPB,NR1D2,XBP1,FZD8,RPS6KA1,EGR2,LEP,GTF2H1
April Mediated Signaling	2.02	0.00954993	0.421	2/38 (5%)	14/38 (37%)	22/38 (58%)	MAPK12,IKBKB,NFKBIE,NFATC1,NFKBIA,NFKB2,FOS,TNFRSF17,MAP2K4,TNFRSF13B,MAP3K1,MAPK13,MAPK1,MAPK11,NFAT5,IKBKE
Sertoli Cell-Sertoli Cell Junction Signaling	2.01	0.00977237	0.298	28/178 (16%)	25/178 (14%)	125/178 (70%)	CDC42,CLDN7,ZAK,VCL,TUBB3,MRAS,TUBB1,TUBG1,GUCY1A3,MTMR2,TUBA1C,PRKACB,ILK,TUBA1A,WAS,MAP3K8,ACTN2,MAPK11,ACTN4,MAPK12,JUP,PVRL2,ACTN1,RAB8B,SORBS1,MAP3K1,ITGA4,TUBA4A,ACTA1,JAM3,ITGA5,SPTAN1,F11R,EPN2,AKT3,TJP1,ITGA3,ACTC1,CLDN1,PVRL3,SPTBN1,A2M,TJAP1,MPP6,CDH1,ACTG2,TUBA3C/TUBA3D,TJP2,MAP2K4,MAPK13,TUBB2B,MAPK1,RRAS
mTOR Signaling	1.96	0.0109648	0.294	16/187 (9%)	39/187 (21%)	132/187 (71%)	PPP2R5E,MRAS,PLD3,PRKCQ,PIK3R5,MAPKAP1,RPS13,RPS19,PIK3CD,PPP2R5A,PPP2CB,PRKCB,PRKCH,RND3,RPS29,RPS6,VEGFA,RPS18,DDIT4,RHOJ,RPS6KA2,PRKAB2,EIF3M,AKT3,GPLD1,RPS27,RHOD,FKBP1A,PPP2R3B,IRS1,RHOQ,RPS6KA6,DIRAS3,RPS15A,PRKCI,EIF4A1,EIF4A3,RPS3A,PRR5,PPP2CA,ATM,RPS2,HMOX1,RHOG,PDPK1,NAPEPLD,RPS17,HIF1A,MAPK1,RPS23,RPS6KA1,PPP2R2B,RPS28,EIF4E,RRAS
Gap Junction Signaling	1.95	0.0112202	0.303	24/155 (15%)	23/155 (15%)	108/155 (70%)	GNAI1,PLCD4,AKT3,PLCB2,TUBB3,ADCY6,MRAS,PRKCQ,ACTC1,TUBB1,TUBG1,PIK3R5,PLCE1,CSNK1G2,GUCY1A3,TUBA1C,PRKACB,CSNK1D,TUBA1A,PIK3CD,PRKCB,ITPR1,PRKCI,PRKCH,PLCL1,ACTG2,NPR2,TUBA3C/TUBA3D,PLCD1,EGFR,ADCY5,DBN1,ATM,PLCB4,NOV,PLCD3,PLCG2,CAV1,HTR2B,TUBB2B,MAPK1,PLCH2,SP3,TUBA4A,ACTA1,RRAS,ADCY9
Leptin Signaling in Obesity	1.95	0.0112202	0.351	14/74 (19%)	12/74 (16%)	48/74 (65%)	PLCD4,AKT3,SOCS3,PLCB2,ADCY6,PIK3R5,PLCE1,LEPR,PRKACB,PIK3CD,PTPN11,PDE3A,PLCL1,PLCD1,JAK2,ADCY5,AGRP,PLCB4,ATM,PLCD3,PLCG2,MAPK1,PLCH2,LEP,ADCY9,GHSR
OX40 Signaling Pathway	1.95	0.0112202	0.337	1/89 (1%)	29/89 (33%)	59/89 (66%)	TNFRSF4,HLA-DQA1,HLA-DRB3,NFKBIE,NFKBIA,HLA-F,HLA-DRB1,HLA-DMA,CD3D,HLA-DRB5,HLA-DMB,HLA-DPA1,CD4,HLA-DPB1,CD3E,HLA-DQB1,MAPK12,HLA-G,HLA-DRB4,HLA-DOB,B2M,HLA-DRA,NFKB2,TNFSF4,HLA-A,MAP2K4,BCL2,HLA-C,HLA-B,CD247
CXCR4 Signaling	1.9	0.0125893	0.303	21/152 (14%)	25/152 (16%)	106/152 (70%)	GNAI1,CXCL12,GNA11,GNB4,AKT3,GNA13,PLCB2,ADCY6,RHOD,MRAS,PRKCQ,GNG10,PIK3R5,RHOQ,PAK7,DOCK1,FOS,DIRAS3,CXCR4,PIK3CD,PRKCB,CD4,ITPR1,PRKCI,PRKCH,ELMO1,RND3,PAK2,MYL4,ADCY5,ATM,MAPK12,PLCB4,EGR1,MYL9,RHOJ,RHOG,MAP2K4,GNB5,MAPK1,GNG12,GNG2,RRAS,ADCY9,GNA15,LYN
HGF Signaling	1.89	0.0128825	0.324	8/105 (8%)	26/105 (25%)	71/105 (68%)	CDC42,AKT3,ITGA3,MRAS,PRKCQ,CDKN2A,PIK3R5,ELF2,IL6,RAP1A,DOCK1,ELF1,FOS,PIK3CD,PTPN11,MAP3K8,CDKN1A,PRKCB,PRKCI,PRKCH,RAPGEF1,ATM,MAPK12,PLCG2,MAP2K4,MAP3K1,PTGS2,RAP1B,MAPK1,ITGA4,ETS1,HGF,RRAS,ITGA5
Dermatan Sulfate Degradation (Metazoa)	1.88	0.0131826	0.529	2/17 (12%)	7/17 (41%)	8/17 (47%)	HYAL1,HEXB,HEXDC,GM2A,HYAL2,CEMIP,IDS,CD44,FGFRL1
IL-4 Signaling	1.88	0.0131826	0.347	7/75 (9%)	19/75 (25%)	49/75 (65%)	AKT3,HLA-DQA1,MRAS,PIK3R5,IRS1,NR3C2,INPPL1,IL2RG,HLA-DRB1,INPP5D,PIK3CD,HLA-DMA,HLA-DRB5,HLA-DMB,NFAT5,PTPN6,HMGA1,JAK2,HLA-DQB1,ATM,HLA-DOB,NFATC1,HLA-DRA,FCER2,SOCS1,RRAS
Glioma Invasiveness Signaling	1.86	0.0138038	0.368	6/57 (11%)	15/57 (26%)	36/57 (63%)	HMMR,PLAU,MMP9,RHOD,MRAS,ATM,PLAUR,PIK3R5,TIMP4,RHOQ,RHOJ,CD44,TIMP2,RHOG,DIRAS3,F2R,PIK3CD,MAPK1,TIMP1,RRAS,RND3
Glioma Signaling	1.86	0.0138038	0.327	10/98 (10%)	22/98 (22%)	66/98 (67%)	AKT3,PDGFD,MRAS,PRKCQ,CDKN2A,PIK3R5,PIK3CD,CDKN2D,CDKN1A,SIN3A,PRKCB,PRKCI,PRKCH,TGFA,E2F5,EGFR,CDKN2C,PDGFRA,ATM,IGF1,IGF2R,IGF2,PLCG2,IGF1R,CAMK1,CAMK2G,MAPK1,CAMK1G,PDGFA,TFDP1,RRAS,IDH2
PPARÎ±/RXRÎ± Activation	1.86	0.0138038	0.294	27/177 (15%)	25/177 (14%)	125/177 (71%)	ACADL,IL1RL1,PLCD4,GNA11,PLCB2,ADCY6,MRAS,PPARA,GPD1,PLCE1,IL1R2,NFKBIE,PRKACB,NFKBIA,PPARGC1A,IL1RL2,PRKCB,JAK2,IL1B,HSP90B1,PLCB4,IKBKB,PLCD3,NFKB2,CD36,TGFBR2,GK,IL18RAP,PRKAB2,GNA15,IKBKE,IRS1,BCL3,IL6,NR2C2,IL1R1,IL1RAP,CREBBP,NCOR1,PLCL1,CHD5,PLCD1,ADCY5,ABCA1,EP300,MEF2C,PLCG2,MAP2K4,MAPK1,PLCH2,RRAS,ADCY9
B Cell Development	1.84	0.0144544	0.424	0/33 (0%)	14/33 (42%)	19/33 (58%)	HLA-DQA1,HLA-DQB1,CD79B,HLA-DOB,HLA-DRA,HLA-DRB1,HLA-DMA,IL7R,HLA-DRB5,HLA-DMB,CD19,CD80,CD79A,CD86
Bladder Cancer Signaling	1.84	0.0144544	0.333	9/87 (10%)	20/87 (23%)	58/87 (67%)	MMP25,FGF1,MMP9,MRAS,MMP12,FGF4,CDKN2A,THBS1,ERBB2,CDKN1A,SIN3A,CDH1,MMP28,EGFR,MMP11,VEGFA,DAPK1,FGF2,MMP13,CXCL8,MMP7,MYC,MMP19,RASSF1,MAPK1,TFDP1,MMP1,RRAS,FGF9
Cardiac Hypertrophy Signaling	1.84	0.0144544	0.283	35/223 (16%)	28/223 (13%)	160/223 (72%)	PLCD4,GNA13,GNA11,PLCB2,ADCY6,MRAS,PIK3R5,PLCE1,PRKACB,MAPKAPK2,PIK3CD,MAP3K8,MAPK11,RND3,ADRA1B,MYL4,MAPK12,PLCB4,MYL9,HAND2,RHOJ,IGF1,ADSS,PLCD3,IGF1R,TGFBR2,GNB5,MAP3K1,GNG12,GNA15,GNAI1,MAPKAPK3,GNB4,GNG10,RHOD,IRS1,RHOQ,IL6,DIRAS3,CREBBP,MEF2D,PLCL1,ADRA1A,PLCD1,ADCY5,ATM,EP300,MEF2C,PLCG2,RHOG,SRF,MAP2K4,MAPK13,MAPK1,PLCH2,CACNA1C,RPS6KA1,GNG2,EIF4E,ADRA2C,RRAS,ADCY9,MEF2A
FAK Signaling	1.84	0.0144544	0.333	15/87 (17%)	14/87 (16%)	58/87 (67%)	ASAP1,AKT3,VCL,ITGA3,MRAS,ACTC1,PIK3R5,TLN2,PAK7,DOCK1,WAS,FYN,PIK3CD,ACTG2,CAPN11,HMMR,EGFR,PAK2,TLN1,ATM,GIT2,PLCG2,PDPK1,CSK,MAPK1,ITGA4,ACTA1,RRAS,ITGA5
Prostanoid Biosynthesis	1.84	0.0144544	0.667	1/9 (11%)	5/9 (56%)	3/9 (33%)	PTGDS,PTGS2,PTGES3,PTGS1,PTGIS,TBXAS1
Lymphotoxin Î² Receptor Signaling	1.82	0.0151356	0.37	3/54 (6%)	17/54 (31%)	34/54 (63%)	BIRC2,AKT3,TNFSF14,ATM,EP300,LTA,PIK3R5,IKBKB,NFKBIA,VCAM1,NFKB2,PDPK1,PIK3CD,RELB,CXCL1,MAPK1,CREBBP,TRAF4,LTB,IKBKE
Synaptic Long Term Depression	1.82	0.0151356	0.303	24/142 (17%)	19/142 (13%)	99/142 (70%)	GNAI1,PPP2R5E,PLCD4,GNA11,GNA13,PLCB2,MRAS,PRKCQ,PPP2R3B,PLCE1,PLA2G7,GUCY1A3,PLA2G5,RYR3,PPP2R5A,GRIA2,PPP2CB,PRKCB,ITPR1,PNPLA8,PRKCI,PRKCH,GRM8,PLCL1,NPR2,PPP2CA,PLCD1,PLCB4,IGF1,PLCD3,PLCG2,IGF1R,MAPK1,PLCH2,RARRES3,LCAT,PPP2R2B,ABHD3,RRAS,RYR2,PLA2R1,GNA15,LYN
CD40 Signaling	1.81	0.0154882	0.354	1/65 (2%)	22/65 (34%)	42/65 (65%)	TANK,MAPK12,ATM,LTA,PIK3R5,IKBKB,NFKBIE,NFKBIA,MAPKAPK2,NFKB2,FOS,FCER2,CD40LG,PIK3CD,TNFAIP3,MAP2K4,PTGS2,MAPK13,MAPK1,MAPK11,ICAM1,PTGS1,IKBKE
Hypoxia Signaling in the Cardiovascular System	1.81	0.0154882	0.354	6/65 (9%)	17/65 (26%)	42/65 (65%)	UBE2J1,UBE2L3,VEGFA,HSP90B1,ATM,EP300,UBE2E3,UBE2E1,NFKBIE,NFKBIA,UBE2D3,CSNK1D,HIF1AN,VHL,ATF4,UBE2L6,HIF1A,LDHA,EDN1,CREBBP,UBE2C,UBE2A,UBE2R2
Agrin Interactions at Neuromuscular Junction	1.79	0.0162181	0.348	14/69 (20%)	10/69 (14%)	45/69 (65%)	ITGAL,CDC42,PAK2,EGFR,ITGA3,MAPK12,LAMB1,MRAS,ITGA6,ACTC1,ITGB2,PAK7,ITGA1,MAP2K4,CHRNA1,ERBB2,MAPK1,ITGA4,ACTA1,DAG1,RRAS,ITGA5,ACTG2,LAMA2
Synaptic Long Term Potentiation	1.78	0.0165959	0.311	20/119 (17%)	17/119 (14%)	82/119 (69%)	PLCD4,PPP1R14A,GNA11,PLCB2,MRAS,PRKCQ,PLCE1,PRKACB,RAP1A,RAPGEF3,GRIN3B,PPP1R3C,PPP1R1A,GRIA2,PRKCB,CREBBP,ITPR1,PRKCI,PRKCH,GRM8,PLCL1,PLCD1,PLCB4,GRINA,EP300,PLCD3,GRIN2B,PLCG2,ATF4,CAMK2G,RAP1B,MAPK1,PLCH2,CACNA1C,RPS6KA1,RRAS,GNA15
LPS-stimulated MAPK Signaling	1.77	0.0169824	0.342	4/73 (5%)	21/73 (29%)	48/73 (66%)	CDC42,MRAS,PRKCQ,PIK3R5,LBP,NFKBIE,NFKBIA,TLR4,FOS,PIK3CD,PRKCB,MAPK11,PRKCI,PRKCH,CD14,ATM,MAPK12,IKBKB,NFKB2,SRF,MAP2K4,MAPK13,MAPK1,RRAS,IKBKE
Inhibition of Angiogenesis by TSP1	1.73	0.0186209	0.412	3/34 (9%)	11/34 (32%)	20/34 (59%)	AKT3,MMP9,VEGFA,MAPK12,GUCY1A3,THBS1,SDC1,CD36,TGFBR2,FYN,MAP2K4,MAPK13,MAPK1,MAPK11
FcÎ³RIIB Signaling in B Lymphocytes	1.71	0.0194984	0.39	4/41 (10%)	12/41 (29%)	25/41 (61%)	MAPK12,MRAS,ATM,CD79B,BTK,PIK3R5,PLCG2,SYK,PDPK1,FCGR2B,INPP5D,PIK3CD,MAP2K4,CD79A,RRAS,LYN
ERK5 Signaling	1.67	0.0213796	0.349	12/63 (19%)	10/63 (16%)	41/63 (65%)	EGFR,GNA13,CTF1,MRAS,EP300,WNK1,LIF,RPS6KA6,MEF2C,FOS,MYC,ATF4,SGK1,PTPN11,RPS6KA2,MAP3K8,RPS6KA1,CREBBP,MEF2D,RRAS,FOSL1,MEF2A
14-3-3-mediated Signaling	1.66	0.0218776	0.308	12/117 (10%)	24/117 (21%)	81/117 (69%)	PLCD4,AKT3,STRADA,PLCB2,TUBB3,MRAS,PRKCQ,TUBB1,TUBG1,PIK3R5,PLCE1,TUBA1C,FOS,TUBA1A,PIK3CD,PRKCB,PRKCI,MAPT,PRKCH,PLCL1,TUBA3C/TUBA3D,PLCD1,ATM,MAPK12,PLCB4,PLCD3,PLCG2,MAP2K4,CDKN1B,TUBB2B,MAPK1,PLCH2,RPS6KA1,TUBA4A,BAX,RRAS
Cardiac Î²-adrenergic Signaling	1.66	0.0218776	0.301	29/133 (22%)	11/133 (8%)	93/133 (70%)	PPP2R5E,TDP2,PPP1R14A,GNB4,ADCY6,MRAS,GNG10,PPP2R3B,PDE4B,PDE5A,PRKACB,AKAP12,PDE4C,PDE7A,PPP1R3C,PPP2R5A,PPP1R1A,PPP2CB,PDE3A,PDE1C,PDE6B,AKAP11,AKAP6,PKIB,PPP2CA,AKAP2,ADCY5,ATP2A2,AKAP7,PLN,SLC8A2,GNB5,PDE8B,GNG12,CACNA1C,PPP2R2B,GNG2,PDE1A,RYR2,ADCY9
Chemokine Signaling	1.64	0.0229087	0.338	8/71 (11%)	16/71 (23%)	47/71 (66%)	GNAI1,CXCL12,CCL7,CCL5,PLCB2,MAPK12,PLCB4,MRAS,LIMK1,CCL13,MPRIP,PPP1R12B,PLCG2,FOS,CXCR4,CAMK1,CCL2,CAMK2G,MAPK13,MAPK1,PRKCB,MAPK11,CAMK1G,RRAS
PEDF Signaling	1.64	0.0229087	0.338	5/71 (7%)	19/71 (27%)	47/71 (66%)	AKT3,SERPINF1,MAPK12,MRAS,ATM,PIK3R5,ZEB1,IKBKB,NFKBIE,NFKBIA,ARHGAP22,NFKB2,SOD2,PIK3CD,SRF,PNPLA2,BCL2,MAPK13,MAPK1,MAPK11,FAS,BDNF,RRAS,IKBKE
ERK/MAPK Signaling	1.62	0.0239883	0.283	25/187 (13%)	28/187 (15%)	134/187 (72%)	VRK2,PPP2R5E,MRAS,MYCN,PIK3R5,ELF2,TLN2,PRKACB,RAP1A,PAK7,HSPB2,ELF1,FOS,PIK3CD,PPP2R5A,HSPB7,PPP2CB,PRKCB,ESR1,TLN1,DUSP2,MYC,RAP1B,ITGA4,DUSP6,ETS1,ITGA5,PPP1R14A,ITGA3,PPP2R3B,PLA2G5,RAPGEF3,DOCK1,FYN,DUSP1,PPP1R3C,STAT1,CREBBP,PRKCI,RAPGEF1,PPP2CA,PAK2,ATM,EP300,NFATC1,PLCG2,ATF4,SRF,MAPK1,RPS6KA1,PPP2R2B,EIF4E,RRAS
Pancreatic Adenocarcinoma Signaling	1.62	0.0239883	0.311	7/106 (7%)	26/106 (25%)	73/106 (69%)	CDC42,AKT3,GPLD1,MMP9,PLD3,CDKN2A,PIK3R5,PIK3CD,STAT1,ERBB2,CDKN1A,SIN3A,TGFA,E2F5,HBEGF,EGFR,JAK2,VEGFA,ATM,MAPK12,BIRC5,HMOX1,RALGDS,NFKB2,TGFBR2,NAPEPLD,MAP2K4,CDKN1B,BCL2,PTGS2,RALA,MAPK1,TFDP1
Macropinocytosis Signaling	1.58	0.0263027	0.338	6/68 (9%)	17/68 (25%)	45/68 (66%)	CDC42,PDGFD,CD14,PRKCQ,MRAS,ATM,RAB5A,PIK3R5,ITGB2,ANKFY1,CSF1R,ITGB7,PLCG2,PIK3CD,PRKCB,PRKCI,PRKCH,ACTN4,PDGFA,HGF,RRAS,ITGA5,ITGB4
Cytotoxic T Lymphocyte-mediated Apoptosis of Target Cells	1.57	0.0269153	0.406	1/32 (3%)	12/32 (38%)	19/32 (59%)	CD3E,PRF1,DFFA,B2M,GZMB,HLA-A,CD3D,BCL2,HLA-C,HLA-B,FAS,CD247,BID
Inhibition of Matrix Metalloproteases	1.56	0.0275423	0.385	2/39 (5%)	13/39 (33%)	24/39 (62%)	MMP25,MMP11,MMP9,MMP12,TIMP4,MMP13,ADAM10,TIMP2,SDC1,MMP7,A2M,MMP19,TIMP1,MMP28,MMP1
P2Y Purigenic Receptor Signaling Pathway	1.56	0.0275423	0.303	17/119 (14%)	19/119 (16%)	83/119 (70%)	GNAI1,PLCD4,GNB4,AKT3,PLCB2,ADCY6,MRAS,PRKCQ,GNG10,PIK3R5,PLCE1,PRKACB,FOS,PIK3CD,PRKCB,CREBBP,PRKCI,PRKCH,PLCL1,PLCD1,ADCY5,ATM,PLCB4,EP300,PLCD3,PLCG2,NFKB2,MYC,ATF4,GNB5,MAPK1,PLCH2,GNG12,GNG2,RRAS,ADCY9
Chondroitin Sulfate Degradation (Metazoa)	1.54	0.0288403	0.5	1/16 (6%)	7/16 (44%)	8/16 (50%)	HYAL1,HEXB,HEXDC,GM2A,HYAL2,CEMIP,CD44,ARSB
Biotin-carboxyl Carrier Protein Assembly	1.53	0.0295121	1	3/3 (100%)	0/3 (0%)	0/3 (0%)	HLCS,ACACB,ACACA
G Beta Gamma Signaling	1.53	0.0295121	0.318	11/88 (13%)	17/88 (19%)	60/88 (68%)	GNAI1,CDC42,GNA11,GNB4,AKT3,GNA13,MRAS,PRKCQ,GNG10,PRKACB,PRKCB,PRKCI,PRKCH,CAV3,HBEGF,EGFR,BTK,PLCG2,CAV1,PDPK1,CAV2,GNB5,MAPK1,GNG12,KCNJ5,GNG2,RRAS,GNA15
cAMP-mediated signaling	1.52	0.0301995	0.274	31/219 (14%)	29/219 (13%)	159/219 (73%)	APLNR,ADCY6,AGTR1,PDE5A,PRKACB,RAP1A,GPER1,TBXA2R,RGS2,PDE3A,PDE1C,PDE6B,GRM8,PTGIR,AKAP2,FPR2,PTGER4,OPRL1,NPR3,PTGER2,AKAP7,PDE8B,CAMK2G,HTR6,RGS10,DUSP6,PTGER3,GNAI1,TDP2,S1PR3,PDE4B,FPR1,RAPGEF3,AKAP12,PDE4C,DUSP1,PDE7A,CREBBP,AKAP11,PKIB,AKAP6,RGS18,VIPR2,ADCY5,EP300,VIPR1,MC1R,ADORA2B,LTB4R,ATF4,CAMK1,MAPK1,RPS6KA1,ADORA3,CAMK1G,ADRA2C,RGS4,ADCY9,PDE1A,HTR4
Neuropathic Pain Signaling In Dorsal Horn Neurons	1.52	0.0301995	0.31	11/100 (11%)	20/100 (20%)	69/100 (69%)	PLCD4,PLCB2,PRKCQ,PIK3R5,PLCE1,PRKACB,FOS,GRIN3B,PIK3CD,GRIA2,PRKCB,ITPR1,PRKCI,NTRK2,PRKCH,GRM8,BDNF,PLCL1,PLCD1,ATM,PLCB4,GRINA,KCNN4,PLCD3,GRIN2B,PLCG2,CAMK1,CAMK2G,MAPK1,PLCH2,CAMK1G
Role of MAPK Signaling in the Pathogenesis of Influenza	1.52	0.0301995	0.333	7/69 (10%)	16/69 (23%)	46/69 (67%)	AKT3,IFNG,CCL5,CXCL10,MAPK12,MRAS,PLA2G7,PLA2G5,MAP2K4,RABGEF1,BCL2,CCL2,PTGS2,MAPK13,MAPK1,RARRES3,LCAT,PNPLA8,ABHD3,BAX,MAPK11,RRAS,PLA2R1
Unfolded protein response	1.52	0.0301995	0.352	1/54 (2%)	18/54 (33%)	35/54 (65%)	INSIG1,EDEM1,HSPA1L,HSPA1A/HSPA1B,CEBPD,HSP90B1,HSPA6,HSPA4,ATF4,HSPA8,CEBPB,BCL2,XBP1,PPP1R15A,HSPH1,ERN1,EIF2AK3,DNAJB9,NFE2L2
GM-CSF Signaling	1.47	0.0338844	0.339	5/62 (8%)	16/62 (26%)	41/62 (66%)	HCK,AKT3,CSF2,JAK2,CSF2RB,CSF2RA,MRAS,ATM,PIK3R5,PIK3CD,PTPN11,BCL2A1,STAT1,PIM1,CAMK2G,RUNX1,MAPK1,PRKCB,ETS1,RRAS,LYN
Cholecystokinin/Gastrin-mediated Signaling	1.46	0.0346737	0.307	15/101 (15%)	16/101 (16%)	70/101 (69%)	GNA13,PLCB2,RHOD,MRAS,PRKCQ,RHOQ,FOS,DIRAS3,IL1RN,PRKCB,ITPR1,PRKCI,PRKCH,MEF2D,RND3,IL33,EGFR,IL1B,MAPK12,PLCB4,RHOJ,EPHA4,MEF2C,RHOG,SRF,MAP2K4,PTGS2,IL1A,MAPK1,RRAS,MEF2A
Differential Regulation of Cytokine Production in Intestinal Epithelial Cells by IL-17A and IL-17F	1.45	0.0354813	0.435	1/23 (4%)	9/23 (39%)	13/23 (57%)	CCL3,CSF2,IFNG,IL1B,CCL5,CCL2,IL1A,CXCL1,CSF3,LCN2
p53 Signaling	1.4	0.0398107	0.306	2/98 (2%)	28/98 (29%)	68/98 (69%)	PML,AKT3,SERPINE2,CDKN2A,PIK3R5,GADD45B,THBS1,TP53INP1,WT1,PCNA,TNFRSF10B,GNL3,CSNK1D,PIK3CD,DRAM1,CDKN1A,PLAGL1,HDAC9,PRKDC,TIGAR,ATM,EP300,BIRC5,RRM2B,HIF1A,BCL2,SCO2,BAX,FAS,PMAIP1
Relaxin Signaling	1.37	0.042658	0.289	18/135 (13%)	21/135 (16%)	96/135 (71%)	GNAI1,TDP2,GNA11,GNB4,AKT3,GNA13,MMP9,ADCY6,MRAS,GNG10,PIK3R5,GUCY1A3,NFKBIE,PDE4B,PDE5A,PRKACB,NFKBIA,RAP1A,FOS,PDE4C,PIK3CD,PDE7A,PDE3A,PDE1C,PDE6B,NPR2,VEGFA,ADCY5,ATM,NFKB2,GNB5,PDE8B,RAP1B,MAPK1,GNG12,GNG2,PDE1A,ADCY9,GNA15
Acute Myeloid Leukemia Signaling	1.36	0.0436516	0.316	7/79 (9%)	18/79 (23%)	54/79 (68%)	PML,AKT3,RARA,CSF2RA,MRAS,CSF3R,PIK3R5,TCF7L1,CSF1R,PIK3CD,RUNX1,KITLG,ATM,CSF2RB,LEF1,JUP,KIT,SPI1,NFKB2,MYC,MAP2K4,PIM1,MAPK1,RRAS,IDH2
Colanic Acid Building Blocks Biosynthesis	1.36	0.0436516	0.5	3/14 (21%)	4/14 (29%)	7/14 (50%)	GALK1,GALT,PMM2,UGP2,GMPPB,UGDH,GMDS
Phenylalanine Degradation IV (Mammalian, via Side Chain)	1.36	0.0436516	0.5	5/14 (36%)	2/14 (14%)	7/14 (50%)	ALDH3A2,SMOX,ALDH2,IL4I1,SLC27A3,MAOB,MAOA
CDK5 Signaling	1.35	0.0446684	0.303	17/99 (17%)	13/99 (13%)	69/99 (70%)	PPP2R5E,PPP1R14A,ITGA3,ADCY6,MRAS,LAMB1,PPP2R3B,PRKACB,LAMA5,MAPK4,PPP1R3C,PPP2R5A,PPP2CB,FOSB,MAPK11,NTRK2,MAPT,PPP1R1B,BDNF,PPP2CA,ADCY5,MAPK12,ITGA6,EGR1,MAPK6,MAPK13,MAPK1,PPP2R2B,RRAS,ADCY9
Corticotropin Releasing Hormone Signaling	1.35	0.0446684	0.297	15/111 (14%)	18/111 (16%)	78/111 (70%)	GNAI1,ADCY6,PRKCQ,GUCY1A3,PRKACB,RAP1A,FOS,ARPC5,PRKCB,CREBBP,ITPR1,MAPK11,PRKCI,PRKCH,MEF2D,BDNF,NPR2,VEGFA,ADCY5,MAPK12,NR4A1,EP300,GLI2,GLI3,MEF2C,PLCG2,ATF4,PTGS2,MAPK13,RAP1B,MAPK1,MEF2A,ADCY9
Induction of Apoptosis by HIV1	1.35	0.0446684	0.333	3/60 (5%)	17/60 (28%)	40/60 (67%)	BIRC2,TNFRSF1B,MAPK12,DFFA,IKBKB,NFKBIE,NFKBIA,BIRC3,NFKB2,TNFRSF11B,NAIP,CXCR4,MAP2K4,SLC25A4,BCL2,BAX,FAS,BID,SLC25A13,IKBKE
Mouse Embryonic Stem Cell Pluripotency	1.35	0.0446684	0.305	14/95 (15%)	15/95 (16%)	66/95 (69%)	AKT3,MRAS,PIK3R5,TCF7L1,FZD7,PIK3CD,BMP4,PTPN11,FZD6,CREBBP,FZD3,MAPK11,JAK2,ID1,ID2,ATM,MAPK12,LEF1,LIF,FZD4,SMAD9,BMPR1A,MYC,SMAD1,MAPK13,MAPK1,FZD8,POU5F1,RRAS
IL-17A Signaling in Airway Cells	1.34	0.0457088	0.328	3/64 (5%)	18/64 (28%)	43/64 (67%)	AKT3,JAK2,MAPK12,ATM,PIK3R5,CCL20,IKBKB,NFKBIE,IL6,NFKBIA,NFKB2,CXCL6,PIK3CD,MAP2K4,MAPK13,CXCL1,MAPK1,MAPK11,CXCL5,IL17RC,IKBKE
Pyridoxal 5'-phosphate Salvage Pathway	1.34	0.0457088	0.328	5/64 (8%)	16/64 (25%)	43/64 (67%)	IRAK1,PAK2,NEK2,DMPK,DAPK1,TTK,PRKCQ,LIMK1,PAK7,MAPK6,PRKX,CSNK1D,MAP2K4,SGK1,PIM1,MAP3K8,MAPK1,PRKCH,FAM20B,GRK6,CDK1
Allograft Rejection Signaling	1.33	0.0467735	0.31	0/84 (0%)	26/84 (31%)	58/84 (69%)	IFNG,HLA-DQA1,HLA-DRB3,HLA-F,HLA-DRB1,HLA-DMA,HLA-DRB5,HLA-DMB,HLA-DPA1,CD80,CD86,HLA-DPB1,HLA-DQB1,PRF1,HLA-G,HLA-DRB4,HLA-DOB,B2M,HLA-DRA,GZMB,CD40LG,HLA-A,CD28,HLA-C,HLA-B,FAS
Calcium Signaling	1.33	0.0467735	0.275	33/178 (19%)	16/178 (9%)	129/178 (72%)	TNNC2,TNNC1,PRKACB,RAP1A,RYR3,GRIN3B,MYH3,MYH11,ITPR1,CHRNA5,HDAC5,MYL4,ATP2B4,RCAN1,GRINA,ATP2A2,MYL9,RCAN2,SLC8A2,CABIN1,CAMK2G,RAP1B,ACTA1,RCAN3,ACTC1,TNNT3,GRIA2,CREBBP,TPM2,NFAT5,TPM1,MEF2D,HDAC9,EP300,MYH10,ATP2B1,NFATC1,TRPC1,MEF2C,GRIN2B,TPM3,ATF4,CAMK1,CHRNA1,MAPK1,ASPH,CAMK1G,RYR2,MEF2A
IL-17 Signaling	1.33	0.0467735	0.319	5/72 (7%)	18/72 (25%)	49/72 (68%)	AKT3,JAK2,CXCL10,MAPK12,MRAS,ATM,PIK3R5,IL6,MAPKAPK2,CXCL8,PIK3CD,MAP2K4,CEBPB,CCL2,PTGS2,MAPK13,CXCL1,MAPK1,MAPK11,TIMP1,CXCL5,RRAS,IL17RC
IL-22 Signaling	1.33	0.0467735	0.417	1/24 (4%)	9/24 (38%)	14/24 (58%)	IL10RB,AKT3,MAP2K4,SOCS3,STAT1,MAPK12,IL22RA2,MAPK13,MAPK1,MAPK11
Neuregulin Signaling	1.33	0.0467735	0.307	10/88 (11%)	17/88 (19%)	61/88 (69%)	AKT3,BTC,ITGA3,PICK1,MRAS,PRKCQ,PTPN11,ERBB2,PRKCB,PRKCI,PRKCH,TMEFF2,TGFA,HBEGF,EGFR,RPS6,HSP90B1,MATK,PLCG2,MYC,PDPK1,DLG4,CDKN1B,MAPK1,ITGA4,RRAS,ITGA5
phagosome maturation	1.33	0.0467735	0.292	6/120 (5%)	29/120 (24%)	85/120 (71%)	VPS37A,TUBB3,HLA-DRB3,TUBB1,TUBG1,GOSR1,YKT6,TCIRG1,TUBA1C,TAP1,VPS39,NCF2,TUBA1A,HLA-DRB1,ATP6V1B2,HLA-DRB5,LAMP2,ATP6V0E1,ATP6V0B,DYNC1LI2,TUBA3C/TUBA3D,RAB5A,HLA-DRB4,B2M,ATP6V1A,HLA-DRA,ATP6V1G1,ATP6V0C,GPAA1,HLA-A,TUBB2B,TUBA4A,HLA-C,HLA-B,CYBB
Protein Ubiquitination Pathway	1.33	0.0467735	0.263	26/255 (10%)	41/255 (16%)	188/255 (74%)	UBE2J1,BIRC2,HSPA1L,HSPA1A/HSPA1B,USP35,HSPA13,UBE2E3,UBD,USP11,HSPA6,BIRC3,HSPB2,USP1,FBXW7,DNAJC21,HSPB7,UBE2A,USP32,HSPB6,TCEB2,UBE2L3,PSMA4,PARK2,USP14,CRYAB,HSP90B1,PSMA6,HSPB8,DNAJB5,VHL,TAP2,DNAJC18,USP13,DNAJB11,UBE2C,HLA-C,HLA-B,HSPH1,RBX1,PSMB10,PSMB9,DNAJB9,PSMB8,USP47,DNAJA1,IFNG,USP54,HSPA4L,PSME2,TAP1,HSPE1,DNAJC19,PSMD4,USP8,HSPA8,DNAJB6,USP45,SACS,UBE2R2,UBE2E1,B2M,CDC20,UBE2D3,HS…
Rac Signaling	1.33	0.0467735	0.298	10/104 (10%)	21/104 (20%)	73/104 (70%)	CDC42,ITGA3,MRAS,LIMK1,PIK3R5,ARPC5L,ARPC1B,PAK7,NCF2,ARPC5,PIK3CD,IQGAP2,PRKCI,CYFIP2,PAK2,ARPC3,ATM,ACTR3,CD44,CFL2,NFKB2,ARPC2,MAP2K4,MAP3K1,MAPK1,ITGA4,CYBB,PIP5K1B,RRAS,ITGA5,NCKAP1
Role of JAK1, JAK2 and TYK2 in Interferon Signaling	1.33	0.0467735	0.417	1/24 (4%)	9/24 (38%)	14/24 (58%)	NFKB2,IFNGR1,IFNG,JAK2,IFNGR2,IFNAR2,STAT1,PTPN2,SOCS1,PTPN6
Semaphorin Signaling in Neurons	1.33	0.0467735	0.34	8/53 (15%)	10/53 (19%)	35/53 (66%)	PAK2,RHOD,ARHGEF12,LIMK1,RHOQ,RHOJ,PLXNB1,PAK7,RND1,DPYSL4,CFL2,RHOG,DIRAS3,FYN,NRP1,MAPK1,FES,RND3
TNFR1 Signaling	1.33	0.0467735	0.347	3/49 (6%)	14/49 (29%)	32/49 (65%)	BIRC2,TANK,CDC42,PAK2,IKBKB,NFKBIE,NFKBIA,PAK7,BIRC3,NFKB2,FOS,NAIP,TNFAIP3,MAP2K4,MAP3K1,BID,IKBKE
Tumoricidal Function of Hepatic Natural Killer Cells	1.33	0.0467735	0.417	2/24 (8%)	8/24 (33%)	14/24 (58%)	LYVE1,ITGAL,SRGN,PRF1,DFFA,BAX,FAS,ICAM1,BID,GZMB

## Sheet: Carotid
Supplementary file 4. Tab 3. The Ingenuity Pathway Analysis results showing pathways significantly dysregulated (FDR<0.05) in carotid artery plaques (n=29) in comparison to healthy left internal thoracic artery (LITA) controls (n=28). The pathways unique to carotid artery are bolded. Genes with FC>±1.5 and FDR<0.05 when comapring atherosclerotic plaques to controls with Wilcoxon signed-rank test …
Ingenuity Canonical Pathways. Carotid specific pathways are in bold	-log(B-H p-value)	B-H p-value	Ratio: dysregulated/all pathway genes	Downregulated genes on the pathway	Genes not dysregulated on the pathway	Genes not dysregulated on the pathway	Molecules
Hepatic Fibrosis / Hepatic Stellate Cell Activation	9.48	3.31131e-10	0.432	25/183 (14%)	54/183 (30%)	104/183 (57%)	CXCL9,CCR7,IL1RL1,EDNRA,IFNGR2,LHX2,CTGF,IL1R2,AGTR1,IL10RA,TLR4,IFNGR1,MYH3,SMAD3,MYH11,EDN1,COL25A1,EGFR,MYL4,CCL5,IL1B,CD14,PDGFRA,TNFRSF1B,COL21A1,COL1A2,COL8A1,MYL9,COL5A1,IGF1,TIMP2,CXCL8,TNFRSF11B,IGF1R,COL5A2,COL11A1,CXCL3,SERPINE1,BAX,FAS,MMP1,PDGFD,MMP9,IFNAR2,KLF12,EDNRB,PDGFB,IL6,LEPR,VCAM1,A2M,COL12A1,LY96,FN1,SMAD7,IL1R1,TNF,STAT1,IL1RAP,IL1RAPL1,TGFA,TGFB3,FASLG,COL10A1,COL6A3,COL1…
Dendritic Cell Maturation	8.24	5.7544e-09	0.418	16/177 (9%)	58/177 (33%)	103/177 (58%)	CCR7,FCGR1B,CSF2,PLCB2,FCGR1A,HLA-DQA1,HLA-DRB3,PIK3R5,PLCE1,NFKBIE,TLR4,IRF8,IL1RN,PIK3CD,RELB,TYROBP,CD80,TLR2,CD86,MAPK9,LTB,IL32,JAK2,IL1B,HLA-DQB1,TNFRSF1B,PLCB4,IKBKB,PIK3C2B,HLA-DRB4,COL1A2,HLA-DOB,HLA-DRA,FCGR2A,TNFRSF11B,IFNA5,HLA-B,IKBKE,IL15,CREB1,MYD88,IL6,LEPR,TREM2,CD83,HLA-DRB1,CD1D,TNF,HLA-DMA,STAT1,HLA-DMB,CREBBP,PLCL1,IL33,FSCN1,PLCD1,COL10A1,STAT4,CD58,ATM,COL3A1,EP300,B2M,COL1…
Axonal Guidance Signaling	6.73	1.86209e-07	0.32	61/434 (14%)	78/434 (18%)	295/434 (68%)	GNA13,GNA11,PLCB2,TUBB1,LIMK1,SLIT3,PIK3R5,PLCE1,RAP1A,ROBO3,ARPC5,TUBA1A,WAS,CXCR4,PIK3CD,BMP4,EPHA5,PRKCB,LRRC4C,MYL4,EPHB6,ADAM19,NGEF,PIK3C2B,MYL9,SRGAP1,RTN4,IGF1,HHIP,FZD9,ARPC2,NRAS,GNB5,GNA15,GNAI1,CXCL12,GNB4,PDGFD,MMP9,PTCH1,WNT5A,ARHGEF12,WIPF1,NTNG1,EPHB1,PTCH2,DOCK1,PFN3,CFL1,FYN,NTRK3,GNA14,WNT9B,FZD3,NTRK2,PLCL1,KEL,UNC5A,EPHA4,RASSF5,PLCG2,BAIAP2,TUBB2B,ABLIM1,EIF4E,SRGAP2,RRAS,EF…
Granulocyte Adhesion and Diapedesis	6.73	1.86209e-07	0.395	11/177 (6%)	59/177 (33%)	107/177 (60%)	CXCL9,IL1RL1,CCL18,ITGAL,CLDN7,CCL8,CLDN3,CCL20,IL1R2,ITGB2,CXCR4,IL1RN,C5AR1,CXCL1,CCL23,CXCL16,MMP11,CCL5,IL1B,CXCL10,TNFRSF1B,EZR,CCL13,CXCL8,TNFRSF11B,CCL19,CLDN11,CLDN23,MMP8,ITGA4,CXCL3,JAM3,CXCL14,MMP1,CCL4L1/CCL4L2,GNAI1,CXCL12,ITGAM,MMP9,MMP12,CCL3L1,SELE,THY1,FPR1,CCL3L3,CLDN1,VCAM1,CX3CL1,SDC1,CXCL6,IL1R1,TNF,IL1RAP,CLDN5,IL1RAPL1,CXCL5,MMP28,IL33,CCL3,CCL7,CCL21,MMP7,CCL22,CKLF,MMP19,…
Crosstalk between Dendritic Cells and Natural Killer Cells	6.73	1.86209e-07	0.483	6/89 (7%)	37/89 (42%)	46/89 (52%)	CAMK2B,CCR7,MICB,IL15,ITGAL,CSF2,HLA-DRB3,ACTC1,IL2RB,IL6,TLN2,TREM2,HLA-F,IL2RG,TLR4,CD83,HLA-DRB1,CD209,TNF,TYROBP,CD80,KIR2DL4,CD86,ACTG2,FSCN1,LTB,TLR7,FASLG,TLN1,TNFRSF1B,KIR2DL1/KIR2DL3,HLA-G,HLA-DRB4,CD69,HLA-DRA,KLRD1,HLA-A,CD28,IFNA5,CAMK2G,HLA-B,ACTA1,FAS
Antigen Presentation Pathway	6.5	3.16228e-07	0.649	0/37 (0%)	24/37 (65%)	13/37 (35%)	HLA-DPB1,CD74,HLA-DQA1,HLA-DRB3,HLA-G,HLA-DRB4,HLA-DOB,B2M,TAP1,HLA-F,HLA-DRA,HLA-DQB2,CALR,HLA-A,HLA-DRB1,TAP2,HLA-DMA,HLA-DMB,HLA-DPA1,CANX,HLA-B,MR1,CIITA,PSMB8
Leukocyte Extravasation Signaling	6.17	6.76083e-07	0.374	23/198 (12%)	51/198 (26%)	124/198 (63%)	CDC42,ITGAL,CLDN7,VCL,SIPA1,CLDN3,NCF1,PIK3R5,ITGB2,RAP1A,RASGRP1,NCF2,CXCR4,WAS,PIK3CD,ACTN2,PRKCB,ACTN4,MAPK9,NCF4,JAM2,MMP11,EZR,PIK3C2B,ACTN1,VAV1,TIMP2,ABL1,CLDN11,CLDN23,BMX,MMP8,ITGA4,ACTA1,JAM3,CYBB,CYBA,MMP1,GNAI1,CXCL12,ITGAM,F11R,MMP9,MMP12,ACTC1,TIMP4,WIPF1,THY1,CLDN1,RAPGEF3,VCAM1,DLC1,CLDN5,MMP28,ACTG2,VAV3,SPN,ATM,ARHGAP35,BTK,FER,CD44,RASSF5,PLCG2,MMP7,MMP19,MAP2K4,MAPK13,TIMP3,MA…
TREM1 Signaling	6.12	7.58578e-07	0.493	1/75 (1%)	36/75 (48%)	38/75 (51%)	IL1RL1,NLRP12,CSF2,NLRP2,MYD88,TLR1,IL6,TLR4,TLR8,CD83,TNF,TYROBP,TREM1,TLR6,TLR2,CD86,CIITA,SIGIRR,IRAK1,CCL3,TLR7,CCL7,JAK2,IL1B,NOD2,CASP1,ITGAX,CXCL8,PLCG2,LAT2,FCGR2B,NLRP3,CCL2,MAPK1,CXCL3,ICAM1,NLRC4
Agranulocyte Adhesion and Diapedesis	5.31	4.89779e-06	0.365	19/189 (10%)	50/189 (26%)	120/189 (63%)	CXCL9,CCL18,CLDN7,CCL8,CLDN3,CCL20,ITGB2,PODXL2,MYH3,CXCR4,IL1RN,C5AR1,CXCL1,MYH11,CCL23,CXCL16,MYL4,MMP11,CCL5,IL1B,CXCL10,EZR,CCL13,MYL9,CXCL8,CCL19,CLDN11,CLDN23,MMP8,ITGA4,CXCL3,ACTA1,JAM3,CD34,CXCL14,MMP1,CCL4L1/CCL4L2,GNAI1,CXCL12,MMP9,MMP12,ACTC1,CCL3L1,SELE,CCL3L3,CLDN1,VCAM1,CX3CL1,ITGB7,CXCL6,FN1,IL1R1,TNF,CLDN5,CXCL5,MMP28,ACTG2,IL33,CCL3,CCL7,CCL21,MMP7,CCL22,CKLF,MMP19,CCL15,CCL2,ICA…
Role of Macrophages, Fibroblasts and Endothelial Cells in Rheumatoid Arthritis	5.22	6.0256e-06	0.328	29/296 (10%)	68/296 (23%)	199/296 (67%)	CAMK2B,IL1RL1,PLCB2,FCGR1A,TLR1,SFRP1,PIK3R5,PLCE1,IL1R2,IL16,TLR8,PIK3CD,PRKCB,TRAF1,TLR2,MAPK9,LTB,TNFSF13B,TNFRSF1B,PIK3C2B,FZD9,TNFRSF11B,NRAS,SFRP4,CAMK2G,MMP1,CXCL12,IL15,PDGFD,CREB1,SOCS3,WNT5A,IL6,IRAK3,FN1,IL1RAP,CREBBP,WNT9B,FZD3,IL1RAPL1,IRAK2,PLCL1,EP300,DAAM1,IL7,PLCG2,RRAS,LRP5,CSF2,DKK3,NFKBIE,TLR4,WNT11,IL1RN,C5AR1,FZD6,IL18R1,TLR7,IL32,JAK2,CCL5,IL1B,LEF1,PLCB4,ROR2,IKBKB,NLK,FZD…
Communication between Innate and Adaptive Immune Cells	4.89	1.28825e-05	0.438	2/89 (2%)	37/89 (42%)	50/89 (56%)	CCR7,IL15,CSF2,TLR1,HLA-DRB3,IL6,CCL3L3,HLA-F,TNFSF13,TLR4,TLR8,CD83,CD8A,HLA-DRB1,IL1RN,TNF,CD80,CD4,TLR6,TLR2,CD86,IL33,CCL3,TNFSF13B,TLR7,CCL5,IL1B,CXCL10,HLA-G,HLA-DRB4,B2M,HLA-DRA,CXCL8,TNFRSF17,HLA-A,CD28,IFNA5,CCL15,HLA-B
RhoA Signaling	4.56	2.75423e-05	0.393	17/122 (14%)	31/122 (25%)	74/122 (61%)	ARHGEF11,LPAR6,LPAR1,GNA13,NRP2,LIMK1,SEMA3F,ACTC1,ARHGEF12,GNA12,ARPC1B,SEPT5,MPRIP,ABL2,ARPC5,CFL1,DLC1,LPAR5,ARPC4,SEPT3,CDC42EP3,ACTG2,LIMK2,MYL4,LPAR2,ARPC3,CDC42EP4,EZR,ARHGAP35,CDC42EP5,NGEF,MYL9,SEPT6,ACTR3,IGF1,CFL2,PPP1R12B,BAIAP2,IGF1R,ARPC2,PLXNA1,EPHA1,SEPT4,ARHGEF1,ARHGAP4,ACTA1,PIP5K1B,ARHGAP9
Complement System	4.43	3.71535e-05	0.568	4/37 (11%)	17/37 (46%)	16/37 (43%)	CD59,ITGAM,CFB,C3,CFI,C1QB,C7,ITGAX,ITGB2,C6,C1R,CFH,C3AR1,C1QA,MASP1,C1QC,C4A/C4B,C5AR1,CD55,CFD,CR1
Type I Diabetes Mellitus Signaling	4.39	4.0738e-05	0.4	3/110 (3%)	41/110 (37%)	66/110 (60%)	MYD88,GAD1,SOCS3,HLA-DQA1,IFNGR2,NFKBIE,HLA-F,IFNGR1,SOCS7,HLA-DRB1,IL1R1,HLA-DMA,STAT1,TNF,CD3D,HLA-DMB,IL1RAP,CD80,CD86,MAPK9,CD3E,IRAK1,FASLG,JAK2,IL1B,HLA-DQB1,TNFRSF1B,HLA-G,IKBKB,HLA-DOB,HLA-DRA,GZMB,TNFRSF11B,HLA-A,CD28,MAP2K4,MAPK13,MAPK1,HLA-B,FAS,CD247,BID,CASP8,IKBKE
Actin Cytoskeleton Signaling	4.39	4.0738e-05	0.338	34/216 (16%)	39/216 (18%)	143/216 (66%)	CDC42,GNA13,VCL,LIMK1,PIK3R5,TLN2,ARPC1B,MPRIP,ARPC5,MYH3,F2R,ARHGAP24,WAS,PIK3CD,CYFIP1,MYH11,ACTN2,IQGAP2,ACTN4,DIAPH2,FGF12,MYL4,TLN1,ARPC3,CD14,EZR,FGF10,PIK3C2B,MYL9,ACTN1,VAV1,CFL2,PPP1R12B,SSH1,ARPC2,NRAS,GSN,ITGA4,ACTA1,FGD1,PIP5K1B,PDGFD,ACTC1,ARHGEF12,GNA12,FGF18,PDGFB,DOCK1,PFN3,CFL1,FN1,ARPC4,TRIO,CYFIP2,ACTG2,VAV3,PAK2,LIMK2,ATM,ARHGAP35,MATK,ABI2,ACTR3,BAIAP2,FGD3,ARHGEF1,CSK,MAPK1,…
LXR/RXR Activation	4.38	4.16869e-05	0.388	18/121 (15%)	29/121 (24%)	74/121 (61%)	IL1RL1,TF,C3,MMP9,SERPINF1,FASN,IL1R2,RBP4,IL6,APOC1,PON3,TLR4,SAA1,C4A/C4B,LY96,LDLR,IL1RN,IL1R1,SCD,TNF,NR1H3,IL1RAP,NCOR1,IL1RAPL1,IL33,ITIH4,CCL7,IL1B,TNFRSF1B,CD14,APOD,ABCA1,ABCG1,CETP,PCYOX1,MSR1,TNFRSF11B,LYZ,CD36,APOC2,CCL2,MLXIPL,SERPINA1,APOE,ACACA,HPR,PLTP
Role of Pattern Recognition Receptors in Recognition of Bacteria and Viruses	4.35	4.46684e-05	0.384	7/125 (6%)	41/125 (33%)	77/125 (62%)	OSM,CSF2,CREB1,C3,MYD88,TLR1,TICAM1,PIK3R5,IL6,C3AR1,C1QA,TLR4,TLR8,SYK,IRF7,PIK3CD,C5AR1,TNF,OAS3,PRKCB,RIPK2,TLR6,IL17D,RNASEL,TLR2,MAPK9,OAS1,TGFB3,TLR7,CCL5,IL1B,NOD2,ATM,C1QB,CASP1,OAS2,PIK3C2B,IL17B,CXCL8,PLCG2,C1QC,IFNA5,MAP2K4,IL25,NLRP3,MAPK1,NLRC4,CLEC7A
Integrin Signaling	3.94	0.000114815	0.333	32/207 (15%)	37/207 (18%)	138/207 (67%)	CDC42,ITGAL,VCL,NEDD9,PIK3R5,ITGB2,TLN2,RAP1A,ARPC1B,ITGA7,MPRIP,ARPC5,WAS,PIK3CD,ACTN2,ACTN4,RAP2A,TLN1,ARPC3,PIK3C2B,MYL9,ACTN1,RHOJ,PPP1R12B,ARPC2,ABL1,NRAS,GSN,ITGA4,ACTA1,LIMS1,ARF6,ITGB4,ITGAM,ASAP1,TSPAN2,TSPAN4,ACTC1,PDGFB,RHOQ,TSPAN7,WIPF1,DOCK1,ITGB7,DIRAS3,PFN3,FYN,ARPC4,ITGAD,TSPAN5,RAP2B,ITGA8,ACTG2,PAK2,RHOT2,ATM,ITGA11,ITGAX,PARVB,ACTR3,PLCG2,TSPAN3,RHOG,CAV1,MAP2K4,RALA,MAPK1,RRAS…
Role of NFAT in Regulation of the Immune Response	3.8	0.000158489	0.345	15/171 (9%)	44/171 (26%)	112/171 (65%)	FCGR1B,GNA13,GNA11,PLCB2,FCGR1A,HLA-DQA1,GNG11,PIK3R5,NFKBIE,CSNK1D,LCP2,SYK,PIK3CD,CD80,CD4,ITPR1,CD79A,CD86,ZAP70,CD3E,HLA-DQB1,RCAN1,PLCB4,IKBKB,PIK3C2B,HLA-DOB,HLA-DRA,FCGR2A,NRAS,CD28,CABIN1,GNB5,GNA15,IKBKE,LYN,GNAI1,GNB4,GNG10,RCAN3,GNA12,FCER1A,FYN,HLA-DRB1,HLA-DMA,CD3D,HLA-DMB,GNA14,NFAT5,MEF2D,ORAI1,NFATC4,ATM,BTK,MEF2C,PLCG2,FCGR2B,MAPK1,CD247,RRAS
Molecular Mechanisms of Cancer	3.8	0.000158489	0.296	44/365 (12%)	64/365 (18%)	257/365 (70%)	CAMK2B,GNA13,GNA11,PLCB2,CDKN2A,PIK3R5,RAP1A,E2F3,RASGRP1,BIRC3,ADCY1,PIK3CD,BMP4,PRKCB,MAPK9,RAP2A,APH1B,CDKN2C,PIK3C2B,FZD9,NRAS,FANCD2,HAT1,CAMK2G,BCL2L1,BAX,ARHGEF9,FAS,BID,GNA15,GNAI1,PTCH1,WNT5A,ARHGEF12,IRS1,MAX,PTCH2,APH1A,DIRAS3,FYN,SMAD7,SIN3A,CREBBP,GNA14,WNT9B,RAP2B,FZD3,FOXO1,FASLG,ADCY5,RBPJ,EP300,BAK1,RALGDS,RHOG,NAIP,ARHGEF1,MAPK13,RALA,MDM2,TFDP1,RRAS,ADCY9,RND2,CDC42,LRP5,ADCY6,…
FcÎ³ Receptor-mediated Phagocytosis in Macrophages and Monocytes	3.65	0.000223872	0.398	7/93 (8%)	30/93 (32%)	56/93 (60%)	HCK,CDC42,CSF2,GPLD1,FCGR1A,PLD3,ACTC1,NCF1,FGR,TLN2,ARPC1B,DOCK1,ARPC5,LCP2,WAS,SYK,FYN,INPP5D,DGKB,ARPC4,PRKCB,ACTG2,VAV3,TLN1,ARPC3,EZR,FYB,HMOX1,ACTR3,VAV1,FCGR2A,ARPC2,MYO5A,MAPK1,ACTA1,ARF6,LYN
CD28 Signaling in T Helper Cells	3.65	0.000223872	0.373	6/118 (5%)	38/118 (32%)	74/118 (63%)	CDC42,HLA-DQA1,PIK3R5,NFKBIE,ARPC1B,CTLA4,ARPC5,LCP2,WAS,SYK,FYN,HLA-DRB1,PIK3CD,BCL10,HLA-DMA,CD3D,ARPC4,HLA-DMB,CD80,CD4,ITPR1,NFAT5,PTPN6,CD86,MAPK9,ZAP70,CD3E,NFATC4,ARPC3,HLA-DQB1,ATM,IKBKB,PIK3C2B,HLA-DOB,ACTR3,VAV1,HLA-DRA,ARPC2,PDPK1,CD28,MAP2K4,CSK,CD247,IKBKE
ILK Signaling	3.65	0.000223872	0.335	38/185 (21%)	24/185 (13%)	123/185 (66%)	PPP2R5E,CDC42,VCL,PPP2R4,PIK3R5,LIMS2,ITGB2,MUC1,BMP2,MYH3,PIK3CD,PPP2R5A,MYH11,PPP2CB,ACTN2,FLNC,ACTN4,MAPK9,FERMT2,MYL4,LEF1,PIK3C2B,MYL9,ACTN1,RHOJ,CFL2,MYC,TGFB1I1,CCND1,ACTA1,LIMS1,ITGB4,FLNB,CREB1,MMP9,ACTC1,IRS1,RHOQ,DOCK1,ITGB7,DIRAS3,CFL1,FN1,TNF,FBLIM1,CREBBP,ACTG2,IRS2,RHOT2,ATM,EP300,PARVB,KRT18,RHOG,PDPK1,MAP2K4,HIF1A,MAPK1,PPP2R2B,TMSB4Y,TMSB10/TMSB4X,RND2
LPS/IL-1 Mediated Inhibition of RXR Function	3.58	0.000263027	0.321	27/221 (12%)	44/221 (20%)	150/221 (68%)	IL1RL1,ABCC4,HS3ST2,IL1R2,SCARB1,SULT1A3/SULT1A4,ALDH3A2,TLR4,GSTO1,IL1RN,PPARGC1A,ALDH1A1,GSTM2,ACOX2,FABP5,FMO3,ABCC3,MAPK9,CHST2,CHST3,SMOX,NCOA1,ABCC2,FABP4,IL1B,CD14,TNFRSF1B,ALDH6A1,GSTM3,MGST1,UST,SLC35A2,TNFRSF11B,APOC2,SOD3,CYP3A5,ALDH5A1,CES2,SLC27A3,HS3ST1,PLTP,ABCB1,CHST13,MYD88,FMO1,IL4I1,APOC1,GSTT1,HS3ST3A1,LY96,ACSL1,IL1R1,TNF,ALDH3B1,GSTM5,NR1H3,IL1RAP,IL1RAPL1,CYP2A6 (includes o…
Graft-versus-Host Disease Signaling	3.56	0.000275423	0.479	1/48 (2%)	22/48 (46%)	25/48 (52%)	FASLG,IL1B,HLA-DQA1,HLA-DQB1,KIR2DL1/KIR2DL3,HLA-G,HLA-DOB,IL6,HLA-F,HLA-DRA,GZMB,HLA-A,CD28,HLA-DRB1,IL1RN,HLA-DMA,TNF,HLA-DMB,CD80,HLA-B,FAS,CD86,IL33
Role of Tissue Factor in Cancer	3.41	0.000389045	0.373	9/110 (8%)	32/110 (29%)	69/110 (63%)	HCK,CDC42,GNA11,F2RL1,GNA13,CSF2,LIMK1,GNA12,PIK3R5,CTGF,FGR,ARRB2,FRK,ARRB1,FYN,CFL1,PIK3CD,CXCL1,GNA14,EGFR,LIMK2,JAK2,IL1B,ATM,PLAUR,PIK3C2B,F10,CFL2,CXCL8,NRAS,PDXP,RPS6KA2,MAPK13,MAPK1,RPS6KA1,EIF4E,BCL2L1,MMP1,RRAS,GNA15,LYN
Signaling by Rho Family GTPases	3.26	0.000549541	0.312	30/234 (13%)	43/234 (18%)	161/234 (69%)	CDH2,CDC42,GNA13,GNA11,GNG11,LIMK1,DES,PIK3R5,ARPC1B,NCF2,ARPC5,WAS,PIK3CD,CYFIP1,SEPT3,CDH19,CDC42EP3,MAPK9,MYL4,ARPC3,EZR,PIK3C2B,MYL9,RHOJ,CFL2,PPP1R12B,ARPC2,GNB5,WASF3,ITGA4,ACTA1,ARHGEF9,CYBB,PIP5K1B,GNA15,GNAI1,ARHGEF11,GNB4,GNG10,ACTC1,ARHGEF12,GNA12,RHOQ,WIPF1,SEPT5,DIRAS3,CDH6,CFL1,ARHGEF16,CLIP1,ARPC4,GNA14,CDH11,ACTG2,PAK2,LIMK2,RHOT2,CDC42EP4,ATM,CDC42EP5,NOX4,SEPT6,CDH3,ACTR3,STMN1,…
RhoGDI Signaling	3.14	0.000724436	0.329	27/173 (16%)	30/173 (17%)	116/173 (67%)	CDH2,CDC42,GNA13,GNA11,GNG11,LIMK1,ARPC1B,ARHGDIB,ARPC5,CDH19,ESR1,MYL4,ARPC3,EZR,MYL9,RHOJ,CFL2,PPP1R12B,ARPC2,GNB5,ITGA4,ACTA1,ARHGEF9,PIP5K1B,GNA15,GNAI1,ARHGEF11,GNB4,GNG10,ACTC1,ARHGEF12,GNA12,RHOQ,DIRAS3,CDH6,CFL1,ARHGEF16,DLC1,ARPC4,ARHGDIA,CREBBP,GNA14,CDH11,ACTG2,PAK2,LIMK2,RHOT2,ARHGAP35,EP300,CDH3,ACTR3,CD44,RHOG,ARHGEF1,ARHGAP4,ARHGAP9,RND2
CTLA4 Signaling in Cytotoxic T Lymphocytes	3.14	0.000724436	0.386	5/88 (6%)	29/88 (33%)	54/88 (61%)	PPP2R5E,AP1S1,PPP2R4,PIK3R5,PTPN22,AP1S2,CTLA4,AP1B1,LCP2,SYK,FYN,CD8A,PIK3CD,PPP2R5A,CD3D,PPP2CB,CD80,PTPN6,CD86,ZAP70,CD3E,JAK2,ATM,CLTC,PIK3C2B,B2M,AP1G2,HLA-A,CD28,TRAT1,PPP2R2B,HLA-B,AP2S1,CD247
Altered T Cell and B Cell Signaling in Rheumatoid Arthritis	3.14	0.000724436	0.386	2/88 (2%)	32/88 (36%)	54/88 (61%)	SLAMF1,IL15,CSF2,HLA-DQA1,TLR1,IL6,TNFSF13,TLR4,TLR8,HLA-DRB1,IL1RN,HLA-DMA,RELB,TNF,HLA-DMB,CD80,TLR6,SPP1,CD79A,TLR2,CD86,IL33,LTB,TNFSF13B,TLR7,FASLG,IL1B,HLA-DQB1,HLA-DOB,CCL21,HLA-DRA,TNFRSF17,CD28,FAS
Remodeling of Epithelial Adherens Junctions	3.05	0.000891251	0.412	11/68 (16%)	17/68 (25%)	40/68 (59%)	VCL,TUBB3,ACTC1,TUBB1,TUBG1,TUBA1C,ARPC1B,RAB5C,ARPC5,DNM1L,TUBA1A,CLIP1,ARPC4,ACTN2,ACTN4,ACTG2,TUBA3C/TUBA3D,ARPC3,RAB5A,ACTN1,NME1,ACTR3,TUBB4A,ARPC2,RALA,TUBB2B,ACTA1,ARF6
Paxillin Signaling	2.91	0.00123027	0.366	17/101 (17%)	20/101 (20%)	64/101 (63%)	ITGAM,ITGAL,CDC42,VCL,ACTC1,PIK3R5,ITGB2,TLN2,DOCK1,ITGA7,ITGB7,PIK3CD,ITGAD,ACTN2,ACTN4,ITGA8,ACTG2,MAPK9,PAK2,TLN1,ATM,ITGA11,ITGAX,PIK3C2B,GIT2,ACTN1,NRAS,ARFIP2,MAP2K4,CSK,MAPK13,MAPK1,ITGA4,ACTA1,ARF6,ITGB4,RRAS
phagosome maturation	2.87	0.00134896	0.35	4/120 (3%)	38/120 (32%)	78/120 (65%)	ATP6V0D2,ATP6V1D,TUBB3,ATP6V0D1,HLA-DRB3,TUBB1,TUBG1,YKT6,TCIRG1,TUBA1C,ATP6AP1,TAP1,VPS39,NCF2,RAB5C,TUBA1A,ATP6V1F,HLA-DRB1,ATP6V1B2,CANX,LAMP2,ATP6V0E1,ATP6V0B,DYNC1LI2,M6PR,TUBA3C/TUBA3D,RAB5A,NOX4,HLA-DRB4,B2M,ATP6V1A,ATP6V1C1,NSF,HLA-DRA,ATP6V1G1,ATP6V0C,TUBB4A,CALR,HLA-A,TUBB2B,HLA-B,CYBB
Cdc42 Signaling	2.79	0.00162181	0.323	11/167 (7%)	43/167 (26%)	113/167 (68%)	CDC42BPA,CDC42,HLA-DQA1,HLA-DRB3,LIMK1,ARPC1B,MPRIP,ARPC5,WAS,EXOC1,HLA-DPA1,IQGAP2,MAPK9,HLA-DPB1,CD3E,MYL4,ARPC3,HLA-DQB1,CDC42SE1,HLA-DRB4,HLA-G,HLA-DOB,MYL9,VAV1,CFL2,HLA-DRA,PPP1R12B,ARPC2,ITGA4,HLA-B,FGD1,WIPF1,HLA-F,HLA-DQB2,CFL1,HLA-DRB1,CLIP1,HLA-DMA,CD3D,ARPC4,HLA-DMB,PAK2,LIMK2,CDC42EP5,B2M,ACTR3,BAIAP2,HLA-A,FGD3,MAP2K4,MAPK13,RALA,MAPK1,CD247
Aryl Hydrocarbon Receptor Signaling	2.79	0.00162181	0.336	22/140 (16%)	25/140 (18%)	93/140 (66%)	CDKN2A,IL6,GSTT1,HSPB2,ALDH3A2,NFIC,GSTO1,ALDH1A1,HSPB7,TNF,GSTM5,ALDH3B1,GSTM2,CDKN1A,CTSD,HSP90AA1,ESR1,CCNE2,TGFB3,ALDH1L1,FASLG,IL1B,HSP90B1,ATM,EP300,ALDH6A1,GSTM3,NFIB,NFIA,MGST1,SLC35A2,MYC,AHR,NFIX,CCND1,PTGES3,ALDH5A1,MAPK1,NR2F1,CCNA2,MDM2,BAX,FAS,RB1,NEDD8,TFDP1,NFE2L2
Germ Cell-Sertoli Cell Junction Signaling	2.75	0.00177828	0.325	27/160 (17%)	25/160 (16%)	108/160 (68%)	CDH2,CDC42,VCL,TUBB3,LIMK1,TUBB1,TUBG1,PIK3R5,TUBA1C,TUBA1A,PIK3CD,PLS1,MAP3K8,ACTN2,ACTN4,MAPK9,JUP,PIK3C2B,ACTN1,RHOJ,CFL2,NRAS,GSN,SORBS1,MYO7A,ACTA1,EPN3,EPN2,TJP1,ACTC1,RHOQ,PVRL3,A2M,DIRAS3,CFL1,TNF,ACTG2,TUBA3C/TUBA3D,TGFB3,PAK2,LIMK2,RHOT2,ATM,FER,RHOG,TUBB4A,PDPK1,MAP2K4,TUBB2B,MAPK1,RRAS,RND2
NF-ÎºB Signaling	2.75	0.00177828	0.32	15/172 (9%)	40/172 (23%)	117/172 (68%)	TLR1,PIK3R5,IL1R2,NFKBIE,BMP2,PRKACB,TLR4,TLR8,IL1RN,PIK3CD,BCL10,BMP4,RELB,MAP3K8,PRKCB,TLR2,ZAP70,TNFSF13B,EGFR,TLR7,IL1B,PDGFRA,TNFRSF1B,IKBKB,PIK3C2B,TNFRSF11B,IGF1R,BMPR1A,TNFRSF17,NRAS,TDP2,MYD88,DDR1,IRAK3,IL1R1,TNF,NTRK3,CREBBP,NTRK2,TLR6,IL33,FGFR3,TGFA,SIGIRR,IRAK1,TANK,TGFBR3,ATM,EP300,IGF2R,PLCG2,CARD10,TNFAIP3,RRAS,CASP8
T Helper Cell Differentiation	2.75	0.00177828	0.394	1/71 (1%)	27/71 (38%)	43/71 (61%)	ICOS,HLA-DQA1,IFNGR2,IL6,IL2RG,IL10RA,IFNGR1,HLA-DRB1,HLA-DMA,STAT1,TNF,HLA-DMB,CD80,CD86,IL18R1,IL21R,STAT4,HLA-DQB1,TNFRSF1B,IL2RA,HLA-DOB,HLA-DRA,TNFRSF11B,BCL6,CD28,IL10RB,TBX21,IL12RB1
Production of Nitric Oxide and Reactive Oxygen Species in Macrophages	2.75	0.00177828	0.317	18/180 (10%)	39/180 (22%)	123/180 (68%)	PPP2R5E,IFNGR2,PPP2R4,NCF1,PIK3R5,RBP4,NFKBIE,RAP1A,NCF2,TLR4,IFNGR1,IRF8,PIK3CD,PPP2R5A,MAP3K8,PPP2CB,PRKCB,TLR2,MAPK9,NCF4,JAK2,APOD,TNFRSF1B,IKBKB,PIK3C2B,SPI1,RHOJ,TNFRSF11B,LYZ,APOC2,CYBB,CYBA,IKBKE,PPP1R14A,RHOQ,APOC1,DIRAS3,PPP1R3C,TNF,STAT1,CREBBP,PTPN6,SIRPA,RHOT2,ATM,PCYOX1,PLCG2,RHOG,HOXA10,PPP1R14C,MAP2K4,MAPK13,MAPK1,SERPINA1,PPP2R2B,APOE,RND2
D-myo-inositol-5-phosphate Metabolism	2.75	0.00177828	0.331	18/145 (12%)	30/145 (21%)	97/145 (67%)	DUSP10,PPP2R5E,NUDT3,PPP1R14A,PGAM4,SOCS3,PLCB2,DUSP11,PPP2R4,PPP1R1C,PLCE1,PTPN22,EPHX2,PTPRH,TPTE2,DUSP23,PPTC7,PPP2R5A,TNS3,PPP1R1A,PTPRF,NUDT11,PTPN6,PTPN13,NUDT5,SIRPA,MTMR6,PPP1R1B,PTPN20,PPFIBP2,PALD1,PLCD1,PLCB4,PTPN2,PTPRO,DUSP27,PLCG2,CILP,ITPK1,PDXP,PPM1K,ACP5,UBLCP1,HACD2,PPP1R13B,NUDT15,NUDT14,PTPN7
Clathrin-mediated Endocytosis Signaling	2.7	0.00199526	0.314	20/185 (11%)	38/185 (21%)	127/185 (69%)	CDC42,UBD,PIK3R5,AMPH,RBP4,ITGB2,ARRB2,ARPC1B,ARPC5,F2R,PIK3CD,TFRC,SH3KBP1,FGF12,SNAP91,ARPC3,APOD,CLTC,FGF10,AAK1,PIK3C2B,EPHB2,IGF1,ARPC2,LYZ,APOC2,PICALM,ACTA1,AP2S1,ARF6,ITGB4,SH3GL3,PDGFD,TF,ACTC1,FGF18,PDGFB,APOC1,AP1B1,ITGB7,ARRB1,RAB5C,DNM1L,LDLR,HSPA8,ARPC4,ACTG2,ATM,RAB5A,PCYOX1,ACTR3,AP1G2,SH3GLB1,SERPINA1,APOE,MDM2,DAB2,FGF9
B Cell Receptor Signaling	2.66	0.00218776	0.316	19/174 (11%)	36/174 (21%)	119/174 (68%)	CAMK2B,CDC42,PIK3R5,NFKBIE,RAP1A,SYK,PIK3CD,PIK3AP1,BCL10,MAP3K8,PRKCB,CD79A,MAPK9,RAP2A,PAG1,IKBKB,PIK3C2B,VAV1,CFL2,FCGR2A,ABL1,BCL6,NRAS,CAMK2G,BCL2L1,ETS1,IKBKE,LYN,CREB1,CFL1,INPP5D,CREBBP,APBB1IP,RAP2B,PTPN6,NFAT5,FOXO1,VAV3,NFATC4,TCF3,ATM,EP300,BTK,MEF2C,RASSF5,PLCG2,CARD10,PDPK1,FCGR2B,MAP2K4,CSK,EBF1,MAPK13,MAPK1,RRAS
Ephrin Receptor Signaling	2.66	0.00218776	0.316	20/174 (11%)	35/174 (20%)	119/174 (68%)	EFNA4,CDC42,GNA13,GNA11,GNG11,LIMK1,RAP1A,ARPC1B,ARPC5,GRIN3B,CXCR4,WAS,EPHA5,SDCBP,PTPN13,DOK1,JAK2,EPHB6,ARPC3,GRINA,NGEF,EPHB2,CFL2,ARPC2,ABL1,NRAS,EPHA1,GNB5,SORBS1,ITGA4,GNA15,GNAI1,CXCL12,GNB4,PDGFD,CREB1,GNG10,GNA12,PDGFB,WIPF1,ADAM10,EPHB1,CFL1,FYN,ARPC4,CREBBP,GNA14,PAK2,LIMK2,EP300,EPHA4,ACTR3,GRIN2B,MAPK1,RRAS
Sertoli Cell-Sertoli Cell Junction Signaling	2.66	0.00218776	0.315	29/178 (16%)	27/178 (15%)	122/178 (69%)	CDC42,CLDN7,ZAK,VCL,TUBB3,CLDN3,TUBB1,TUBG1,GUCY1A3,TUBA1C,PRKACB,TUBA1A,WAS,PLS1,MAP3K8,ACTN2,ACTN4,MAPK9,JAM2,DLG1,JUP,ACTN1,NRAS,CLDN11,SORBS1,CLDN23,MYO7A,ITGA4,ACTA1,JAM3,SPTAN1,EPN3,F11R,EPN2,TJP1,ACTC1,CLDN1,PVRL3,SPTBN1,A2M,EPB41,TJAP1,TNF,MPP6,CLDN5,ACTG2,TUBA3C/TUBA3D,TGFB3,TGFBR3,TJP2,TUBB4A,MAP2K4,MAPK13,TUBB2B,MAPK1,RRAS
Glioma Signaling	2.61	0.00245471	0.357	10/98 (10%)	25/98 (26%)	63/98 (64%)	CAMK2B,PDGFD,CDKN2A,PIK3R5,PDGFB,E2F3,PIK3CD,E2F2,CDKN1A,SIN3A,PRKCB,TGFA,EGFR,CDKN2C,PDGFRA,ATM,PIK3C2B,IGF1,IGF2R,IGF2,PLCG2,ABL1,IGF1R,NRAS,CAMK1,CCND1,CAMK2G,MAPK1,CAMK1G,MDM2,IDH1,RB1,TFDP1,RRAS,IDH2
Breast Cancer Regulation by Stathmin1	2.61	0.00245471	0.309	24/191 (13%)	35/191 (18%)	132/191 (69%)	CAMK2B,PPP2R5E,CDC42,GNA13,UHMK1,PLCB2,TUBB3,GNG11,ADCY6,PPP2R4,TRPC5,LIMK1,TUBB1,TUBG1,PIK3R5,TUBA1C,PRKACB,E2F3,ADCY1,TUBA1A,PIK3CD,PPP2R5A,PPP2CB,PRKCB,ITPR1,CCNE2,PLCB4,PIK3C2B,NRAS,GNB5,CAMK2G,ARHGEF9,GNAI1,ARHGEF11,PPP1R14A,GNB4,GNG10,ARHGEF12,ARHGEF16,PPP1R3C,E2F2,CDKN1A,TUBA3C/TUBA3D,LIMK2,ADCY5,ADCY7,ATM,STMN1,PPP1R14C,TUBB4A,CAMK1,ARHGEF1,TUBB2B,MAPK1,PPP2R2B,CAMK1G,RRAS,ADCY9,CDK1
3-phosphoinositide Biosynthesis	2.57	0.00269153	0.321	18/156 (12%)	32/156 (21%)	106/156 (68%)	DUSP10,PPP2R5E,PPP2R4,PPP1R1C,PIK3R5,EPHX2,PIK3CD,PPP2R5A,PPP1R1A,PTPRF,NUDT11,PTPN13,NUDT5,PPP1R1B,PPFIBP2,PALD1,PIK3C2B,ITPK1,PDXP,PI4K2A,ACP5,UBLCP1,PPP1R13B,HACD2,PIP5K1B,NUDT14,PTPN7,PPP1R14A,NUDT3,PGAM4,SOCS3,DUSP11,PTPN22,PTPRH,TPTE2,DUSP23,PPTC7,TNS3,PTPN6,SIRPA,MTMR6,PTPN20,ATM,PTPN2,PTPRO,DUSP27,CILP,PPM1K,CDIPT,NUDT15
D-myo-inositol (1,4,5,6)-Tetrakisphosphate Biosynthesis	2.57	0.00269153	0.333	15/129 (12%)	28/129 (22%)	86/129 (67%)	DUSP10,PPP2R5E,NUDT3,PPP1R14A,PGAM4,SOCS3,DUSP11,PPP2R4,PPP1R1C,PTPN22,EPHX2,PTPRH,TPTE2,DUSP23,PPTC7,PPP2R5A,TNS3,PPP1R1A,PTPRF,NUDT11,PTPN6,PTPN13,NUDT5,SIRPA,MTMR6,PPP1R1B,PTPN20,PPFIBP2,PALD1,PTPN2,PTPRO,DUSP27,CILP,ITPK1,PDXP,PPM1K,ACP5,UBLCP1,HACD2,PPP1R13B,NUDT15,NUDT14,PTPN7
D-myo-inositol (3,4,5,6)-tetrakisphosphate Biosynthesis	2.57	0.00269153	0.333	15/129 (12%)	28/129 (22%)	86/129 (67%)	DUSP10,PPP2R5E,NUDT3,PPP1R14A,PGAM4,SOCS3,DUSP11,PPP2R4,PPP1R1C,PTPN22,EPHX2,PTPRH,TPTE2,DUSP23,PPTC7,PPP2R5A,TNS3,PPP1R1A,PTPRF,NUDT11,PTPN6,PTPN13,NUDT5,SIRPA,MTMR6,PPP1R1B,PTPN20,PPFIBP2,PALD1,PTPN2,PTPRO,DUSP27,CILP,ITPK1,PDXP,PPM1K,ACP5,UBLCP1,HACD2,PPP1R13B,NUDT15,NUDT14,PTPN7
Superpathway of Inositol Phosphate Compounds	2.51	0.0030903	0.306	22/193 (11%)	37/193 (19%)	134/193 (69%)	DUSP10,PPP2R5E,PLCB2,PPP2R4,PPP1R1C,PIK3R5,PLCE1,EPHX2,PIK3CD,PPP2R5A,PPP1R1A,PTPRF,NUDT11,PTPN13,NUDT5,PPP1R1B,PPFIBP2,PALD1,PLCB4,PIK3C2B,ITPK1,PDXP,PI4K2A,ACP5,UBLCP1,PPP1R13B,HACD2,PIP5K1B,NUDT14,PTPN7,PPP1R14A,NUDT3,PGAM4,SOCS3,DUSP11,PTPN22,PTPRH,TPTE2,DUSP23,INPP5D,PPTC7,TNS3,PTPN6,SIRPA,MTMR6,PTPN20,INPP5A,PLCD1,ATM,PTPN2,PTPRO,DUSP27,MINPP1,PLCG2,CILP,PPM1K,IP6K1,CDIPT,NUDT15
Adipogenesis pathway	2.5	0.00316228	0.328	26/134 (19%)	18/134 (13%)	90/134 (67%)	WNT5A,NOCT,CDKN2A,RUNX1T1,BMP2,FZD7,FOXC2,SIN3B,FBXW7,ARNTL,BMP4,SAP30,TNF,SMAD3,SIN3A,FZD6,DDIT3,FZD3,RBBP4,HDAC9,FOXO1,FGFR3,NFATC4,PLIN1,FABP4,TCF7,RBP1,SAP18,CDK5,ATG7,FZD4,SMAD9,FZD9,BMPR1A,HAT1,HIF1A,EBF1,NR1D2,XBP1,ZNF423,RPS6KA1,EGR2,LEP,GTF2H1
Glioblastoma Multiforme Signaling	2.49	0.00323594	0.322	23/146 (16%)	24/146 (16%)	99/146 (68%)	CDC42,PDGFD,PLCB2,WNT5A,CDKN2A,PIK3R5,PLCE1,PDGFB,RHOQ,E2F3,FZD7,WNT11,DIRAS3,PIK3CD,E2F2,CDKN1A,FZD6,WNT9B,ITPR1,FZD3,PLCL1,FOXO1,PLCD1,EGFR,RHOT2,TCF3,PDGFRA,ATM,PLCB4,LEF1,PIK3C2B,RHOJ,IGF1,IGF2,FZD4,FZD9,PLCG2,RHOG,IGF1R,MYC,NRAS,CCND1,MAPK1,MDM2,RB1,RRAS,RND2
Epithelial Adherens Junction Signaling	2.49	0.00323594	0.322	27/146 (18%)	20/146 (14%)	99/146 (68%)	EPN3,CDH2,CDC42,EPN2,VCL,TUBB3,ACTC1,TUBB1,TUBG1,TUBA1C,TCF7L1,RAP1A,ARPC1B,PVRL3,ARPC5,MYH3,TUBA1A,WAS,CLIP1,ARPC4,MYH11,ACTN2,ACTN4,ACTG2,TUBA3C/TUBA3D,EGFR,MYL4,TCF3,ARPC3,TGFBR3,LEF1,JUP,FER,ACTN1,MYL9,NOTCH4,ACTR3,BAIAP2,TUBB4A,ARPC2,NRAS,SORBS1,MYO7A,TUBB2B,ACTA1,RRAS,NOTCH3
Prostanoid Biosynthesis	2.49	0.00323594	0.778	3/9 (33%)	4/9 (44%)	2/9 (22%)	PTGES2,PTGDS,PTGES3,PTGES,PTGS1,PTGIS,TBXAS1
Caveolar-mediated Endocytosis Signaling	2.49	0.00323594	0.38	11/71 (15%)	16/71 (23%)	44/71 (62%)	FLNB,ITGAM,ITGAL,ACTC1,CD48,ITGB2,ITGA7,ITGB7,RAB5C,FYN,ITGAD,FLNC,ITGA8,ACTG2,EGFR,RAB5A,ITGA11,ITGAX,B2M,ABL1,CAV1,HLA-A,CD55,ITGA4,HLA-B,ACTA1,ITGB4
Glioma Invasiveness Signaling	2.49	0.00323594	0.404	8/57 (14%)	15/57 (26%)	34/57 (60%)	HMMR,RHOT2,PLAU,MMP9,ATM,PLAUR,PIK3R5,PIK3C2B,TIMP4,RHOQ,RHOJ,CD44,TIMP2,RHOG,DIRAS3,NRAS,F2R,PIK3CD,TIMP3,MAPK1,TIMP1,RRAS,RND2
G-Protein Coupled Receptor Signaling	2.47	0.00338844	0.289	38/256 (15%)	36/256 (14%)	182/256 (71%)	CAMK2B,LPAR1,GNA11,PLCB2,ADCY6,PIK3R5,AGTR1,NFKBIE,PRKACB,RAP1A,RASGRP1,PDE6C,ADCY1,GPER1,PIK3CD,TBXA2R,MAP3K8,RGS2,PRKCB,PDE1C,PDE6B,ADRA1B,PLCB4,IKBKB,PIK3C2B,PTGER4,OPRL1,PDE6H,NPR3,PTGER2,NRAS,HTR2B,ENPP6,PDE8B,CAMK2G,RGS10,DUSP6,PTGER3,GNA15,IKBKE,GNAI1,TDP2,CREB1,S1PR3,FPR1,RGS16,RAPGEF3,FYN,PDE4C,PDE7A,PDE4D,CREBBP,GNA14,LHCGR,ADRA1A,VIPR2,ADCY5,ADCY7,ATM,EP300,VIPR1,PDE2A,MC1R,ADORA2B,PDP…
Atherosclerosis Signaling	2.42	0.00380189	0.331	8/124 (6%)	33/124 (27%)	83/124 (67%)	CXCL12,TNFRSF14,PDGFD,MMP9,PLA2G7,PDGFB,ITGB2,RBP4,IL6,SELE,APOC1,VCAM1,ALOX5,CXCR4,IL1RN,TNF,PNPLA8,IL33,CCR2,COL10A1,IL1B,APOD,COL3A1,COL1A2,PCYOX1,MSR1,COL18A1,CXCL8,LYZ,CD36,APOC2,CCL2,SERPINA1,RARRES3,ITGA4,COL2A1,APOE,ABHD3,ICAM1,MMP1,PLA2G2A
phagosome formation	2.4	0.00398107	0.339	10/109 (9%)	27/109 (25%)	72/109 (66%)	FCGR1B,PLCB2,FCGR1A,TLR1,PIK3R5,PLCE1,RHOQ,FCER1A,TLR4,DIRAS3,TLR8,SYK,FN1,INPP5D,PIK3CD,PRKCB,MARCO,TLR6,PLCL1,TLR2,PLCD1,RHOT2,TLR7,ATM,PLCB4,PIK3C2B,MSR1,RHOJ,FCGR2A,PLCG2,RHOG,FCAR,FCGR2B,ITGA4,MARCKS,CLEC7A,RND2
p38 MAPK Signaling	2.38	0.00416869	0.333	17/117 (15%)	22/117 (19%)	78/117 (67%)	DUSP10,IL1RL1,MAPKAPK3,CREB1,MKNK2,IL1R2,MAX,IRAK3,HSPB2,IL1RN,IL1R1,STAT1,HSPB7,TNF,IL1RAP,DDIT3,CREBBP,MAPT,IL1RAPL1,MEF2D,IRAK2,IL33,IRAK1,TGFB3,FASLG,IL1B,TNFRSF1B,EP300,MAP4K1,H3F3A/H3F3B,MEF2C,MYC,SRF,MAP2K4,RPS6KA2,MAPK13,RPS6KA1,FAS,PLA2G2A
Bladder Cancer Signaling	2.37	0.0042658	0.356	10/87 (11%)	21/87 (24%)	56/87 (64%)	MMP9,MMP12,CDKN2A,FGF18,THBS1,ERBB2,CDKN1A,SIN3A,MMP28,FGFR3,FGF12,EGFR,MMP11,DAPK1,FGF10,CXCL8,MMP7,ABL1,MYC,NRAS,MMP19,RASSF1,CCND1,MAPK1,MMP8,MDM2,RB1,TFDP1,MMP1,RRAS,FGF9
Tec Kinase Signaling	2.33	0.00467735	0.312	19/157 (12%)	30/157 (19%)	108/157 (69%)	GNA11,GNA13,GNG11,PIK3R5,FGR,FRK,TNFRSF10B,TLR4,WAS,PIK3CD,PRKCB,MAPK9,JAK2,TNFRSF21,PIK3C2B,RHOJ,VAV1,GNB5,BMX,ITGA4,ACTA1,FAS,GNA15,LYN,GNAI1,HCK,GNB4,GNG10,ACTC1,GNA12,RHOQ,FCER1A,DIRAS3,FYN,STAT1,TNF,GNA14,ACTG2,VAV3,PAK2,RHOT2,FASLG,STAT4,ATM,BTK,PLCG2,RHOG,MAP2K4,RND2
Colorectal Cancer Metastasis Signaling	2.24	0.0057544	0.288	29/236 (12%)	39/236 (17%)	168/236 (71%)	LRP5,TLR1,GNG11,ADCY6,PIK3R5,PRKACB,TLR4,ADCY1,WNT11,TLR8,IFNGR1,PIK3CD,SMAD3,FZD6,TLR2,MAPK9,EGFR,TLR7,MMP11,JAK2,LEF1,PIK3C2B,PTGER4,RHOJ,PTGER2,FZD4,FZD9,MYC,NRAS,GNB5,CCND1,MMP8,BCL2L1,BAX,PTGER3,MMP1,GNB4,MMP9,WNT5A,GNG10,MMP12,RHOQ,IL6,TCF7L1,FZD7,ARRB1,DIRAS3,TNF,STAT1,WNT9B,FZD3,TLR6,MMP28,TGFB3,TCF3,RHOT2,ADCY5,ADCY7,ATM,RALGDS,RHOG,MMP7,MMP19,MAP2K4,MAPK1,RRAS,ADCY9,RND2
Toll-like Receptor Signaling	2.22	0.0060256	0.365	2/74 (3%)	25/74 (34%)	47/74 (64%)	IL1RL1,MYD88,TLR1,TICAM1,UBD,IRAK3,TLR4,TLR8,LY96,IL1RN,TNF,TRAF1,TLR6,TRAF4,IRAK2,TLR2,IL33,SIGIRR,IRAK1,TLR7,IL1B,CD14,IKBKB,TNFAIP3,MAP2K4,MAPK13,MAPK1
Virus Entry via Endocytic Pathways	2.21	0.00616595	0.348	10/89 (11%)	21/89 (24%)	58/89 (65%)	FLNB,ITGAL,CDC42,ACTC1,PIK3R5,ITGB2,AP1B1,ITGB7,FYN,PIK3CD,PRKCB,FLNC,TFRC,ACTG2,ATM,CLTC,PIK3C2B,B2M,PLCG2,ABL1,AP1G2,CAV1,NRAS,HLA-A,CD55,ITGA4,HLA-B,ACTA1,AP2S1,ITGB4,RRAS
iCOS-iCOSL Signaling in T Helper Cells	2.21	0.00616595	0.333	6/108 (6%)	30/108 (28%)	72/108 (67%)	CAMK2B,ICOS,HLA-DQA1,PIK3R5,IL2RB,NFKBIE,IL2RG,LCP2,HLA-DRB1,INPP5D,PIK3CD,HLA-DMA,CD3D,HLA-DMB,CD80,CD4,ITPR1,NFAT5,ZAP70,CD3E,NFATC4,HLA-DQB1,ATM,IL2RA,IKBKB,PIK3C2B,HLA-DOB,VAV1,HLA-DRA,PDPK1,CD28,TRAT1,CSK,CAMK2G,CD247,IKBKE
Interferon Signaling	2.2	0.00630957	0.444	1/36 (3%)	15/36 (42%)	20/36 (56%)	OAS1,IRF9,JAK2,IFNGR2,IFNAR2,PTPN2,IFI6,TAP1,BAK1,IFNGR1,IFNA5,STAT1,MX1,IFI35,BAX,PSMB8
HMGB1 Signaling	2.19	0.00645654	0.325	10/120 (8%)	29/120 (24%)	81/120 (68%)	OSM,CDC42,CSF2,IFNGR2,PIK3R5,RHOQ,IL6,SELE,VCAM1,TLR4,DIRAS3,IFNGR1,PIK3CD,IL1R1,TNF,IL17D,MAPK9,TGFB3,RHOT2,IL1B,TNFRSF1B,ATM,PIK3C2B,RHOJ,IL17B,CXCL8,RHOG,TNFRSF11B,NRAS,HAT1,MAP2K4,IL25,CCL2,MAPK13,MAPK1,SERPINE1,ICAM1,RRAS,RND2
IL-8 Signaling	2.19	0.00645654	0.299	17/184 (9%)	38/184 (21%)	129/184 (70%)	GNA13,PLCB2,GNG11,PLD3,LIMK1,PIK3R5,ITGB2,ARRB2,NCF2,PIK3CD,CXCL1,PRKCB,MAPK9,EGFR,CSTB,IKBKB,PIK3C2B,MYL9,RHOJ,CXCL8,NRAS,GNB5,CCND1,BCL2L1,BAX,CYBB,IKBKE,GNAI1,ITGAM,GNB4,DEFA3 (includes others),GPLD1,MMP9,GNG10,GNA12,RHOQ,VCAM1,IRAK3,DIRAS3,IRAK2,IRAK1,PAK2,LIMK2,ANGPT2,RHOT2,ATM,ITGAX,NOX4,HMOX1,RHOG,MAP2K4,MAPK1,ICAM1,RRAS,RND2
Pyridoxal 5'-phosphate Salvage Pathway	2.16	0.00691831	0.375	5/64 (8%)	19/64 (30%)	40/64 (63%)	IRAK1,PAK2,NEK2,DMPK,LIMK2,DAPK1,TTK,LIMK1,CDK5,DYRK1A,MAPK6,PRKX,CSNK1D,GRK5,MAP2K4,SGK1,PIM1,MAP3K8,MAPK1,FAM20B,PDXK,MAPK9,CDK1,PNPO
PPARÎ±/RXRÎ± Activation	2.14	0.00724436	0.299	31/177 (18%)	22/177 (12%)	124/177 (70%)	ACADL,IL1RL1,GNA11,PLCB2,ADCY6,ADIPOR1,GPD1,PLCE1,IL1R2,NFKBIE,PRKACB,ADCY1,PPARGC1A,SMAD3,ADIPOR2,PRKCB,JAK2,IL1B,HSP90B1,PLCB4,IKBKB,CD36,GK,NRAS,GNA15,IKBKE,FASN,IRS1,BCL3,IL6,IL1R1,IL1RAP,CREBBP,GNA14,IL1RAPL1,NCOR1,HSP90AA1,PLCL1,CHD5,TGFB3,PLCD1,ADCY5,ADCY7,TGFBR3,ABCA1,EP300,MEF2C,PLCG2,MAP2K4,MAPK1,NR2F1,RRAS,ADCY9
Reelin Signaling in Neurons	2.14	0.00724436	0.354	8/79 (10%)	20/79 (25%)	51/79 (65%)	ARHGEF11,HCK,ITGAL,VLDLR,ARHGEF12,PIK3R5,FGR,ITGB2,FRK,FYN,ARHGEF16,PIK3CD,MAPT,PAFAH1B3,APBB1,MAPK9,RELN,ATM,MAP4K1,PIK3C2B,MAPK8IP2,CDK5,MAP2K4,ARHGEF1,ITGA4,APOE,ARHGEF9,LYN
IL-10 Signaling	2.14	0.00724436	0.368	3/68 (4%)	22/68 (32%)	43/68 (63%)	IL1RL1,SOCS3,CCR1,IL1R2,NFKBIE,IL6,IL10RA,IL1RN,IL1R1,TNF,IL1RAP,IL1RAPL1,IL33,IL1B,CD14,IKBKB,HMOX1,FCGR2A,BLVRA,FCGR2B,IL10RB,MAP2K4,MAPK13,MAPK1,IKBKE
Tumoricidal Function of Hepatic Natural Killer Cells	2.14	0.00724436	0.5	2/24 (8%)	10/24 (42%)	12/24 (50%)	LYVE1,ITGAL,FASLG,SRGN,DFFA,BAX,FAS,ICAM1,BID,M6PR,CASP8,GZMB
Autoimmune Thyroid Disease Signaling	2.12	0.00758578	0.404	0/47 (0%)	19/47 (40%)	28/47 (60%)	FASLG,CGA,HLA-DQA1,HLA-DQB1,HLA-G,HLA-DOB,TSHR,HLA-F,HLA-DRA,GZMB,HLA-A,CD28,HLA-DRB1,HLA-DMA,HLA-DMB,CD80,HLA-B,FAS,CD86
Regulation of Actin-based Motility by Rho	2.09	0.00812831	0.341	14/91 (15%)	17/91 (19%)	60/91 (66%)	CDC42,LIMK1,ACTC1,WIPF1,RHOQ,ARPC1B,MPRIP,DIRAS3,ARPC5,PFN3,WAS,CFL1,ARPC4,ARHGDIA,ACTG2,PAK2,RHOT2,MYL4,ARPC3,MYL9,RHOJ,ACTR3,PPP1R12B,RHOG,BAIAP2,ARPC2,GSN,ITGA4,ACTA1,PIP5K1B,RND2
3-phosphoinositide Degradation	2.08	0.00831764	0.308	16/146 (11%)	29/146 (20%)	101/146 (69%)	DUSP10,PPP2R5E,NUDT3,PPP1R14A,PGAM4,SOCS3,DUSP11,PPP2R4,PPP1R1C,PTPN22,MTMR3,EPHX2,PTPRH,TPTE2,INPP5D,DUSP23,PPTC7,PPP2R5A,TNS3,PPP1R1A,PTPRF,NUDT11,PTPN6,PTPN13,NUDT5,SIRPA,MTMR6,PPP1R1B,PTPN20,PPFIBP2,PALD1,PTPN2,PTPRO,DUSP27,CILP,ITPK1,PDXP,PPM1K,ACP5,UBLCP1,HACD2,PPP1R13B,NUDT15,NUDT14,PTPN7
iNOS Signaling	2.07	0.00851138	0.409	2/44 (5%)	16/44 (36%)	26/44 (59%)	HMGA1,IRAK1,MYD88,JAK2,IFNGR2,CD14,IKBKB,NFKBIE,IRAK3,TLR4,IFNGR1,LY96,STAT1,MAPK13,MAPK1,CREBBP,IRAK2,IKBKE
Airway Pathology in Chronic Obstructive Pulmonary Disease	2.06	0.00870964	0.75	0/8 (0%)	6/8 (75%)	2/8 (25%)	MMP9,TNF,MMP8,CXCL3,MMP1,CXCL8
FcÎ³RIIB Signaling in B Lymphocytes	2.03	0.00933254	0.415	4/41 (10%)	13/41 (32%)	24/41 (59%)	DOK1,ATM,BTK,PIK3R5,PIK3C2B,PLCG2,NRAS,SYK,PDPK1,FCGR2B,INPP5D,PIK3CD,MAP2K4,CD79A,RRAS,MAPK9,LYN
Salvage Pathways of Pyrimidine Ribonucleotides	2.03	0.00933254	0.337	7/92 (8%)	24/92 (26%)	61/92 (66%)	NEK2,DMPK,TTK,APOBEC3G,LIMK1,APOBEC3A,UPP1,DYRK1A,CSNK1D,MAP3K8,AK5,MAPK9,APOBEC3H,IRAK1,PAK2,LIMK2,DAPK1,CDK5,CMPK1,NME1,MAPK6,PRKX,GRK5,MAP2K4,SGK1,PIM1,MAPK1,FAM20B,APOBEC3F,NME6,CDK1
Death Receptor Signaling	2.03	0.00933254	0.337	11/92 (12%)	20/92 (22%)	61/92 (66%)	TNFSF15,PARP15,LIMK1,ACTC1,NFKBIE,BIRC3,TNFRSF10B,ARHGDIB,HSPB2,HSPB7,TNF,ACTG2,PARP12,TANK,PARP16,FASLG,TNFRSF1B,TNFRSF21,DFFA,IKBKB,NAIP,MAP2K4,ZC3HAV1,PARP3,ACTA1,FAS,BID,PARP2,CASP8,IKBKE,SPTAN1
Noradrenaline and Adrenaline Degradation	1.99	0.0102329	0.421	10/38 (26%)	6/38 (16%)	22/38 (58%)	ADH1C,DHRS9,SMOX,COMT,IL4I1,ADH1A,ADHFE1,ALDH3A2,PNMT,ALDH1A1,ADH1B,ALDH3B1,ADH5,ALDH2,AKR1A1,MAOA
T Cell Receptor Signaling	1.95	0.0112202	0.33	6/97 (6%)	26/97 (27%)	65/97 (67%)	PIK3R5,CTLA4,RASGRP1,PTPRH,LCP2,FYN,CD8A,PIK3CD,BCL10,CD3D,CD4,NFAT5,ZAP70,VAV3,CD3E,NFATC4,PAG1,ATM,BTK,IKBKB,PIK3C2B,VAV1,NRAS,CD28,MAP2K4,CSK,MAPK1,BMX,CD247,RRAS,PTPN7,IKBKE
Hepatic Cholestasis	1.94	0.0114815	0.298	13/161 (8%)	35/161 (22%)	113/161 (70%)	ABCB1,IL1RL1,OSM,CSF2,MYD88,ADCY6,ABCB4,IL1R2,NFKBIE,IL6,PRKACB,IRAK3,TLR4,ADCY1,HSD3B7,LY96,IL1RN,IL1R1,TNF,NR1H3,IL1RAP,PRKCB,IL1RAPL1,IL17D,IRAK2,ABCC3,ESR1,CYP27A1,MAPK9,IL33,IRAK1,TGFB3,ABCC2,IL1B,ADCY5,TNFRSF1B,CD14,ADCY7,TJP2,CETP,IKBKB,IL17B,CXCL8,TNFRSF11B,MAP2K4,IL25,ADCY9,IKBKE
Actin Nucleation by ARP-WASP Complex	1.94	0.0114815	0.375	6/56 (11%)	15/56 (27%)	35/56 (63%)	CDC42,RHOT2,ARPC3,GNA12,WIPF1,RHOQ,RHOJ,ARPC1B,ACTR3,PPP1R12B,RHOG,ARPC2,BAIAP2,DIRAS3,ARPC5,NRAS,WAS,ARPC4,ITGA4,RRAS,RND2
Thrombin Signaling	1.94	0.0114815	0.289	32/190 (17%)	23/190 (12%)	135/190 (71%)	CAMK2B,GNA13,GNA11,PLCB2,GNG11,ADCY6,PIK3R5,PLCE1,MPRIP,ADCY1,F2R,PIK3CD,PRKCB,ITPR1,EGFR,MYL4,PLCB4,IKBKB,PIK3C2B,MYL9,RHOJ,PPP1R12B,NRAS,GNB5,CAMK2G,ARHGEF9,GNA15,GNAI1,ARHGEF11,GNB4,CREB1,GNG10,ARHGEF12,GNA12,RHOQ,DIRAS3,ARHGEF16,GNA14,PLCL1,PLCD1,RHOT2,ADCY5,ADCY7,ATM,PLCG2,RHOG,PDPK1,CAMK1,ARHGEF1,MAPK13,MAPK1,CAMK1G,RRAS,ADCY9,RND2
Calcium Signaling	1.92	0.0120226	0.292	31/178 (17%)	21/178 (12%)	126/178 (71%)	TNNC2,CAMK2B,TNNC1,TNNI2,TRPC5,PRKACB,RAP1A,RYR3,MYH3,GRIN3B,MYH11,ITPR1,RAP2A,CHRNA5,MYL4,ATP2B4,SLC8B1,RCAN1,GRINA,ATP2A2,TRPC6,MYL9,CALR,SLC8A2,CABIN1,CAMK2G,ACTA1,CREB1,RCAN3,ACTC1,GRIA3,TNNT3,CREBBP,RAP2B,TPM2,NFAT5,TPM1,MEF2D,HDAC9,NFATC4,EP300,ATP2B1,TRPC1,MEF2C,GRIN2B,TPM3,CAMK1,CHRNA1,MAPK1,ASPH,CAMK1G,RYR2
Glucocorticoid Receptor Signaling	1.92	0.0120226	0.273	28/275 (10%)	47/275 (17%)	200/275 (73%)	HSPA1A/HSPA1B,CSF2,PLAU,FCGR1A,PIK3R5,NR3C2,IL1R2,NFKBIE,PRKACB,HSPA6,IL1RN,PIK3CD,SMAD3,CDKN1C,ESR1,TAF1,MAPK9,PCK2,CD3E,NCOA1,CCL5,JAK2,IL1B,HSP90B1,CCL13,IKBKB,PIK3C2B,SMARCE1,SMARCC2,GTF2A1,CXCL8,AR,NRAS,SGK1,PTGES3,SMARCD3,CD163,CXCL3,SERPINE1,BCL2L1,MMP1,GTF2H1,IKBKE,CREB1,IL6,SELE,VCAM1,A2M,HSPA8,TNF,STAT1,CD3D,CDKN1A,CREBBP,NFAT5,NCOR1,HSP90AA1,TGFB3,NFATC4,CCL3,ATM,SLPI,EP300,VIPR1,TAF13…
Induction of Apoptosis by HIV1	1.91	0.0123027	0.367	2/60 (3%)	20/60 (33%)	38/60 (63%)	FASLG,BBC3,TNFRSF1B,DFFA,IKBKB,NFKBIE,BAK1,BIRC3,TNFRSF11B,NAIP,CXCR4,MAP2K4,TNF,BAX,BCL2L1,TRAF1,FAS,BID,SLC25A13,MAPK9,CASP8,IKBKE
Natural Killer Cell Signaling	1.88	0.0131826	0.318	3/110 (3%)	32/110 (29%)	75/110 (68%)	LILRB1,KLRB1,PIK3R5,LCP2,SYK,FYN,INPP5D,PIK3CD,CD300A,TYROBP,SH3BP2,PRKCB,KIR2DL4,PTPN6,ZAP70,VAV3,PAK2,LAIR1,ATM,KIR2DL1/KIR2DL3,KIR2DS3,PIK3C2B,KLRC1,HCST,VAV1,FCGR2A,PLCG2,KLRD1,NRAS,MAPK1,CD247,SH2D1A,SIGLEC7,RRAS,NCR1
PKCÎ¸ Signaling in T Lymphocytes	1.88	0.0131826	0.314	6/118 (5%)	31/118 (26%)	81/118 (69%)	CAMK2B,HLA-DQA1,PIK3R5,NFKBIE,LCP2,FYN,HLA-DRB1,PIK3CD,BCL10,HLA-DMA,CD3D,MAP3K8,HLA-DMB,CD80,CD4,NFAT5,CD86,ZAP70,VAV3,CD3E,NFATC4,HLA-DQB1,ATM,IKBKB,PIK3C2B,HLA-DOB,VAV1,HLA-DRA,PLCG2,NRAS,CD28,MAP2K4,CAMK2G,MAPK1,CD247,RRAS,IKBKE
NRF2-mediated Oxidative Stress Response	1.83	0.0147911	0.289	25/180 (14%)	27/180 (15%)	128/180 (71%)	ABCC4,DNAJC5,UBE2E3,PIK3R5,SCARB1,GSTO1,DNAJC21,PIK3CD,GSTM2,AOX1,PRKCB,MAPK9,USP14,ABCC2,GSTM3,HSPB8,PIK3C2B,MAF,MGST1,MAFF,SLC35A2,DNAJB5,SOD2,DNAJC3,SOD3,NRAS,DNAJC18,DNAJB11,ACTA1,RBX1,FMO1,ACTC1,GSTT1,GSTM5,CREBBP,ACTG2,CYP4Z1,GCLC,TXN,ATM,ERP29,EP300,PPIB,HMOX1,MAP2K4,MAPK1,AKR1A1,GCLM,FTH1,RRAS,EIF2AK3,NFE2L2
PI3K Signaling in B Lymphocytes	1.82	0.0151356	0.307	16/127 (13%)	23/127 (18%)	88/127 (69%)	CAMK2B,CREB1,C3,PLCB2,PLCE1,IRS1,NFKBIE,ATF3,TLR4,SYK,FYN,INPP5D,PIK3CD,BCL10,PIK3AP1,PRKCB,ITPR1,NFAT5,CD79A,PLCL1,VAV3,PLCD1,NFATC4,IRS2,PLCB4,BTK,IKBKB,VAV1,CARD10,PLCG2,ABL1,NRAS,PDPK1,FCGR2B,CAMK2G,MAPK1,RRAS,IKBKE,LYN
Role of IL-17A in Arthritis	1.8	0.0158489	0.37	2/54 (4%)	18/54 (33%)	34/54 (63%)	CCL7,CCL5,ATM,PIK3R5,CCL20,PIK3C2B,NFKBIE,CXCL8,CXCL6,PIK3CD,MAP2K4,CCL2,MAPK13,CXCL1,MAPK1,RPS6KA1,CXCL3,CXCL5,MMP1,MAPK9
Rac Signaling	1.76	0.017378	0.317	8/104 (8%)	25/104 (24%)	71/104 (68%)	CDC42,LIMK1,PIK3R5,ARPC1B,NCF2,ARPC5,CFL1,PIK3CD,CYFIP1,ARPC4,IQGAP2,CYFIP2,PAK2,LIMK2,ARPC3,ATM,PIK3C2B,NOX4,ABI2,ACTR3,CD44,CFL2,BAIAP2,ARPC2,NRAS,ARFIP2,MAP2K4,MAPK1,ITGA4,CYBB,PIP5K1B,RRAS,NCKAP1
IL-6 Signaling	1.76	0.017378	0.31	9/116 (8%)	27/116 (23%)	80/116 (69%)	ABCB1,IL1RL1,MCL1,SOCS3,PIK3R5,IL1R2,NFKBIE,IL6,HSPB2,A2M,IL1RN,PIK3CD,IL1R1,HSPB7,TNF,IL1RAP,IL1RAPL1,MAPK9,IL33,JAK2,IL1B,TNFRSF1B,CD14,ATM,IKBKB,PIK3C2B,CXCL8,TNFRSF11B,CYP19A1,NRAS,SRF,MAP2K4,MAPK13,MAPK1,RRAS,IKBKE
Phospholipase C Signaling	1.74	0.018197	0.274	33/237 (14%)	32/237 (14%)	172/237 (73%)	GNA13,PLCB2,GNG11,ADCY6,PLD3,PLCE1,RAP1A,MPRIP,ADCY1,LCP2,SYK,PRKCB,ITPR1,CD79A,ZAP70,CD3E,MYL4,PLCB4,MYL9,RHOJ,FCGR2A,PPP1R12B,NRAS,GNB5,ITGA4,ARHGEF9,MARCKS,PLA2G2A,LYN,ARHGEF11,PPP1R14A,GNB4,GPLD1,CREB1,GNG10,ARHGEF12,RHOQ,RAPGEF3,DIRAS3,ARHGEF16,FYN,CD3D,CREBBP,NFAT5,MEF2D,HDAC9,NFATC4,RHOT2,ADCY5,ADCY7,EP300,BTK,HMOX1,MEF2C,RALGDS,PLCG2,RHOG,FCGR2B,ARHGEF1,RALA,MAPK1,CD247,RRAS,ADCY9,RND2
Role of IL-17F in Allergic Inflammatory Airway Diseases	1.73	0.0186209	0.386	4/44 (9%)	13/44 (30%)	27/44 (61%)	CSF2,CCL7,CREB1,IL1B,CXCL10,EP300,IL6,IGF1,CXCL8,CXCL6,RPS6KA2,CCL2,CXCL1,MAPK1,RPS6KA1,CREBBP,CXCL5
PPAR Signaling	1.72	0.0190546	0.323	10/93 (11%)	20/93 (22%)	63/93 (68%)	IL1RL1,PDGFD,IL1R2,PDGFB,NFKBIE,IL1RN,PPARGC1A,IL1R1,TNF,NR1H3,IL1RAP,CREBBP,NCOR1,IL1RAPL1,HSP90AA1,IL33,NCOA1,IL1B,PDGFRA,TNFRSF1B,HSP90B1,EP300,IKBKB,CITED2,TNFRSF11B,NRAS,MAPK1,NR2F1,RRAS,IKBKE
Cardiac Î²-adrenergic Signaling	1.72	0.0190546	0.301	27/133 (20%)	13/133 (10%)	93/133 (70%)	PPP2R5E,TDP2,PPP1R14A,AKAP13,GNB4,GNG11,ADCY6,GNG10,PPP2R4,PRKACB,PDE6C,ADCY1,AKAP12,PDE4C,PDE7A,PPP1R3C,PPP2R5A,PPP1R1A,PDE4D,PPP2CB,PDE1C,PDE6B,AKAP11,PKIB,AKAP2,ADCY5,ADCY7,ATP2A2,PDE2A,PDE6H,PPP1R14C,PLN,SLC8A2,ENPP6,GNB5,PDE8B,CACNA1C,PPP2R2B,RYR2,ADCY9
Sphingosine-1-phosphate Signaling	1.71	0.0194984	0.312	15/109 (14%)	19/109 (17%)	75/109 (69%)	GNAI1,GNA13,PDGFD,PLCB2,ADCY6,S1PR3,GNA12,ASAH1,PIK3R5,PLCE1,PDGFB,RHOQ,ADCY1,DIRAS3,PIK3CD,CASP4,PLCL1,PLCD1,RHOT2,ADCY5,PDGFRA,ADCY7,ATM,PLCB4,CASP1,PIK3C2B,RHOJ,PLCG2,RHOG,NAAA,MAPK1,CASP8,ADCY9,RND2
Xenobiotic Metabolism Signaling	1.69	0.0204174	0.267	31/273 (11%)	42/273 (15%)	200/273 (73%)	CAMK2B,PPP2R5E,PPP2R4,HS3ST2,PIK3R5,SULT1A3/SULT1A4,ALDH3A2,GSTO1,PIK3CD,PPARGC1A,ANKRA2,PPP2R5A,ALDH1A1,MAP3K8,GSTM2,PPP2CB,PRKCB,FMO3,ABCC3,MAPK9,CHST2,CHST3,SMOX,NCOA1,ABCC2,IL1B,HSP90B1,ALDH6A1,GSTM3,PIK3C2B,MAF,MGST1,UST,CITED2,SOD3,NRAS,AHR,CAMK2G,PTGES3,CYP3A5,ALDH5A1,CES2,HS3ST1,RBX1,ABCB1,CHST13,FMO1,IL4I1,IL6,GSTT1,HS3ST3A1,TNF,ALDH3B1,GSTM5,CREBBP,HSP90AA1,MAOA,GCLC,ALDH1L1,HS2ST1,ATM,…
Estrogen-mediated S-phase Entry	1.69	0.0204174	0.458	1/24 (4%)	10/24 (42%)	13/24 (54%)	CCNE2,MYC,CCND1,E2F2,CDKN1A,CCNA2,RB1,TFDP1,E2F3,ESR1,CDK1
FXR/RXR Activation	1.67	0.0213796	0.302	19/126 (15%)	19/126 (15%)	88/126 (70%)	TF,C3,SERPINF1,VLDLR,FASN,ABCB4,SCARB1,RBP4,APOC1,PON3,SDC1,SAA1,C4A/C4B,IL1RN,PPARGC1A,TNF,NR1H3,CREBBP,FBP1,FOXO1,CYP27A1,MAPK9,IL33,PCK2,ITIH4,ABCC2,IL1B,APOD,CETP,PCYOX1,APOC2,CYP19A1,MAP2K4,MLXIPL,SERPINA1,APOE,HPR,PLTP
HIF1Î± Signaling	1.66	0.0218776	0.314	10/102 (10%)	22/102 (22%)	70/102 (69%)	MMP9,EGLN3,MMP12,PIK3R5,MAPK4,PIK3CD,EDN1,CREBBP,HSP90AA1,MMP28,MAPK9,TCEB2,MMP11,SLC2A3,NCOA1,ATM,EP300,PIK3C2B,MAPK6,SLC2A5,MMP7,VHL,NRAS,MMP19,HIF1A,MAPK13,MAPK1,MMP8,MDM2,MMP1,RRAS,RBX1
nNOS Signaling in Skeletal Muscle Cells	1.66	0.0218776	0.533	6/15 (40%)	2/15 (13%)	7/15 (47%)	RYR3,SNTB2,CHRNA1,SNTB1,DAG1,SNTA1,DMD,RYR2
NAD biosynthesis II (from tryptophan)	1.66	0.0218776	0.533	3/15 (20%)	5/15 (33%)	7/15 (47%)	ABL1,IDO2,TDO2,AFMID,QPRT,NMNAT3,KMO,KYNU
Chemokine Signaling	1.66	0.0218776	0.338	7/71 (10%)	17/71 (24%)	47/71 (66%)	GNAI1,CAMK2B,CXCL12,LIMK2,CCL7,CCL5,PLCB2,PLCB4,LIMK1,CCL13,MPRIP,PPP1R12B,PLCG2,NRAS,CXCR4,CFL1,CAMK1,CCL2,CAMK2G,MAPK13,MAPK1,PRKCB,CAMK1G,RRAS
Endothelin-1 Signaling	1.66	0.0218776	0.285	22/172 (13%)	27/172 (16%)	123/172 (72%)	EDNRA,GNA13,GNA11,PLCB2,ADCY6,PLD3,PIK3R5,PLCE1,PLA2G7,GUCY1A3,ADCY1,PIK3CD,EDN1,PRKCB,ITPR1,MAPK9,PLCB4,CASP1,PIK3C2B,PTGER2,MAPK6,MYC,NRAS,PLA2G2A,GNA15,GNAI1,GPLD1,GNA12,EDNRB,MAPK4,GNA14,PNPLA8,CASP4,PLCL1,ECE2,PTGS1,PLCD1,ADCY5,ADCY7,ATM,HMOX1,PLCG2,MAPK13,MAPK1,RARRES3,ABHD3,RRAS,ADCY9,CASP8
Wnt/Ca+ pathway	1.66	0.0218776	0.357	15/56 (27%)	5/56 (9%)	36/56 (64%)	NFATC4,PLCD1,CREB1,PLCB2,WNT5A,PLCB4,EP300,PLCE1,FZD7,ROR1,PDE6C,PDE6H,FZD4,FZD9,PLCG2,FZD6,CREBBP,FZD3,NFAT5,PLCL1
Cardiac Hypertrophy Signaling	1.65	0.0223872	0.274	38/223 (17%)	23/223 (10%)	162/223 (73%)	GNA13,GNA11,PLCB2,GNG11,ADCY6,PIK3R5,PLCE1,PRKACB,ADCY1,PIK3CD,MAP3K8,MAPK9,ADRA1B,MYL4,PLCB4,PIK3C2B,MYL9,RHOJ,IGF1,ADSS,IGF1R,NRAS,GNB5,GNA15,GNAI1,MAPKAPK3,GNB4,CREB1,GNG10,GNA12,IRS1,RHOQ,IL6,DIRAS3,CREBBP,GNA14,MEF2D,PLCL1,ADRA1A,TGFB3,PLCD1,NFATC4,RHOT2,ADCY5,ADCY7,ATM,EP300,MEF2C,PLCG2,RHOG,SRF,MAP2K4,MAPK13,MAPK1,CACNA1C,RPS6KA1,EIF4E,ADRA2C,RRAS,ADCY9,RND2
Role of Osteoblasts, Osteoclasts and Chondrocytes in Rheumatoid Arthritis	1.64	0.0229087	0.274	25/219 (11%)	35/219 (16%)	159/219 (73%)	IL1RL1,LRP5,CSF2,DKK3,CTSK,SFRP1,PIK3R5,IL1R2,NFKBIE,BMP2,BIRC3,WNT11,IL1RN,PIK3CD,BMP4,FZD6,SPP1,MAPK9,IL18R1,IL1B,TNFRSF1B,LEF1,IKBKB,PIK3C2B,IGF1,FZD4,FZD9,TNFRSF11B,BMPR1A,SFRP4,GSN,ACP5,MMP8,MMP1,RUNX2,IKBKE,WNT5A,DKK1,IL6,TCF7L1,FZD7,CSF1R,IL1R1,TNF,IL1RAP,WNT9B,FZD3,IL1RAPL1,NFAT5,SMURF1,FOXO1,IL33,NFATC4,TCF3,ATM,SMAD9,IL7,NAIP,MAP2K4,MAPK1
IL-1 Signaling	1.63	0.0234423	0.319	11/91 (12%)	18/91 (20%)	62/91 (68%)	GNAI1,GNA11,GNB4,GNA13,MYD88,GNG11,ADCY6,GNG10,GNA12,NFKBIE,PRKACB,IRAK3,ADCY1,IL1R1,IL1RAP,GNA14,IRAK2,MAPK9,IRAK1,ADCY5,ADCY7,IKBKB,MAP2K4,GNB5,MAPK13,MAPK1,ADCY9,GNA15,IKBKE
Aldosterone Signaling in Epithelial Cells	1.63	0.0234423	0.289	22/152 (14%)	22/152 (14%)	108/152 (71%)	HSPA1A/HSPA1B,PLCB2,HSPA12A,DNAJC5,HSPA13,PIK3R5,PLCE1,NR3C2,HSPA6,HSPE1,SLC12A2,HSPB2,DNAJC21,PIK3CD,HSPA8,HSPB7,PRKCB,ITPR1,SACS,HSP90AA1,HSPA12B,PLCL1,AHCY,HSPB6,PLCD1,CRYAB,HSP90B1,ATM,PLCB4,HSPB8,PIK3C2B,DNAJB5,PLCG2,DNAJC3,HSPA4,PDPK1,SGK1,DNAJC18,MAPK1,SCNN1B,DNAJB11,HSPH1,DNAJC12,PIP5K1B
IL-17A Signaling in Gastric Cells	1.58	0.0263027	0.44	2/25 (8%)	9/25 (36%)	14/25 (56%)	EGFR,CCL5,CXCL10,MAP2K4,TNF,CXCL1,MAPK13,MAPK1,CCL20,MAPK9,CXCL8
Glycolysis I	1.58	0.0263027	0.44	2/25 (8%)	9/25 (36%)	14/25 (56%)	TPI1,PGAM4,PGAM1,PGK1,FBP1,PKM,GAPDH,ALDOA,PFKM,PGAM2,ENO1
MSP-RON Signaling Pathway	1.57	0.0269153	0.37	5/46 (11%)	12/46 (26%)	29/46 (63%)	F12,CCR2,ITGAM,JAK2,ATM,ACTC1,PIK3R5,PIK3C2B,ITGB2,TLR4,PIK3CD,RPS6KA2,TNF,CCL2,ACTA1,TLR2,ACTG2
fMLP Signaling in Neutrophils	1.57	0.0269153	0.306	10/108 (9%)	23/108 (21%)	75/108 (69%)	GNAI1,CDC42,GNB4,PLCB2,GNG11,GNG10,NCF1,PIK3R5,NFKBIE,FPR1,ARPC1B,NCF2,ARPC5,WAS,PIK3CD,ARPC4,PRKCB,ITPR1,NFAT5,NFATC4,ARPC3,ATM,PLCB4,PIK3C2B,NOX4,ACTR3,ARPC2,NRAS,GNB5,MAPK1,CYBB,RRAS,FPR3
Inhibition of Matrix Metalloproteases	1.56	0.0275423	0.385	3/39 (8%)	12/39 (31%)	24/39 (62%)	MMP11,MMP9,MMP12,TIMP4,ADAM10,TIMP2,SDC1,MMP7,A2M,MMP19,TIMP3,MMP8,TIMP1,MMP28,MMP1
STAT3 Pathway	1.53	0.0295121	0.329	10/73 (14%)	14/73 (19%)	49/73 (67%)	FGFR3,EGFR,JAK2,SOCS3,PDGFRA,TGFBR3,PTPN2,DDR1,IGF2R,IGF1R,BMPR1A,NRAS,MYC,SOCS7,MAP2K4,PIM1,MAPK13,CDKN1A,MAPK1,NTRK3,PTPN6,NTRK2,RRAS,MAPK9
GÎ±12/13 Signaling	1.53	0.0295121	0.299	11/117 (9%)	24/117 (21%)	82/117 (70%)	LPAR6,CDH2,LPAR1,CDC42,F2RL1,GNA13,GNA12,PIK3R5,NFKBIE,CDH6,F2R,PIK3CD,TBXA2R,LPAR5,CDH19,MEF2D,CDH11,MAPK9,VAV3,MYL4,LPAR2,ATM,BTK,IKBKB,PIK3C2B,MYL9,CDH3,MEF2C,VAV1,NRAS,MAP2K4,ARHGEF1,MAPK1,RRAS,IKBKE
Protein Kinase A Signaling	1.5	0.0316228	0.251	63/386 (16%)	34/386 (9%)	289/386 (75%)	CAMK2B,AKAP13,GNA13,ADD1,TNNI2,PTPRB,PLCB2,PLCE1,RAP1A,PDE6C,ADCY1,RYR3,PRKCB,ITPR1,PDE6B,PTPN13,MYL4,H3F3A/H3F3B,MYL9,ADD3,ENPP6,GNB5,CAMK2G,PTPN7,FLNB,GNAI1,TDP2,PHKA2,GNB4,CREB1,PTCH1,DUSP11,PTPN22,PTCH2,PTPRH,AKAP12,PYGB,PDE7A,PPP1R3C,PDE4D,CREBBP,PLCL1,AKAP11,ADCY5,EP300,PTPRO,PTPN3,PDE2A,PLCG2,PLN,PTPRK,DUSP5,KDELR2,PTPRE,LIPE,ADCY9,DUSP10,ADCY6,GNG11,KDELR3,NFKBIE,DUSP26,MTMR3,PRKACB,SMAD3…
Role of IL-17A in Psoriasis	1.5	0.0316228	0.538	0/13 (0%)	7/13 (54%)	6/13 (46%)	CXCL6,S100A9,CXCL1,CCL20,CXCL3,CXCL5,CXCL8
GM-CSF Signaling	1.49	0.0323594	0.339	4/62 (6%)	17/62 (27%)	41/62 (66%)	CAMK2B,HCK,CSF2,JAK2,CSF2RA,ATM,PIK3R5,PIK3C2B,NRAS,PIK3CD,STAT1,CCND1,PIM1,CAMK2G,RUNX1,MAPK1,PRKCB,BCL2L1,ETS1,RRAS,LYN
Leptin Signaling in Obesity	1.46	0.0346737	0.324	13/74 (18%)	11/74 (15%)	50/74 (68%)	PLCD1,JAK2,SOCS3,PLCB2,ADCY6,ADCY5,AGRP,ADCY7,PLCB4,ATM,PIK3R5,PIK3C2B,PLCE1,LEPR,PRKACB,PLCG2,ADCY1,PIK3CD,MAPK1,LEP,FOXO1,PLCL1,ADCY9,GHSR
Pancreatic Adenocarcinoma Signaling	1.46	0.0346737	0.302	10/106 (9%)	22/106 (21%)	74/106 (70%)	CDC42,GPLD1,MMP9,PLD3,CDKN2A,PIK3R5,E2F3,PIK3CD,STAT1,SMAD3,E2F2,ERBB2,CDKN1A,SIN3A,MAPK9,TGFA,TGFB3,EGFR,JAK2,ATM,PIK3C2B,HMOX1,RALGDS,ABL1,MAP2K4,CCND1,RALA,MAPK1,MDM2,BCL2L1,RB1,TFDP1
p53 Signaling	1.46	0.0346737	0.306	3/98 (3%)	27/98 (28%)	68/98 (69%)	PML,BBC3,SERPINE2,CDKN2A,PIK3R5,THBS1,TP53INP1,PCNA,TNFRSF10B,CSNK1D,PIK3CD,DRAM1,CDKN1A,PLAGL1,HDAC9,TIGAR,ATM,EP300,PIK3C2B,RRM2B,HIF1A,CCND1,PPP1R13B,SCO2,MDM2,BAX,BCL2L1,FAS,RB1,GML
Relaxin Signaling	1.46	0.0346737	0.289	21/135 (16%)	18/135 (13%)	96/135 (71%)	GNAI1,RXFP1,TDP2,GNA11,GNB4,GNA13,CREB1,MMP9,GNG11,ADCY6,GNG10,GNA12,PIK3R5,GUCY1A3,NFKBIE,PRKACB,RAP1A,PDE6C,ADCY1,PDE4C,PIK3CD,PDE7A,PDE4D,GNA14,PDE1C,PDE6B,NPR2,ADCY5,ADCY7,ATM,PIK3C2B,PDE2A,PDE6H,ENPP6,GNB5,PDE8B,MAPK1,ADCY9,GNA15
Circadian Rhythm Signaling	1.46	0.0346737	0.394	7/33 (21%)	6/33 (18%)	20/33 (61%)	BHLHE40,VIPR2,CREB1,EP300,GRINA,GRIN2B,VIP,GRIN3B,CSNK1D,ARNTL,CRY2,PER3,CREBBP
B Cell Development	1.46	0.0346737	0.394	0/33 (0%)	13/33 (39%)	20/33 (61%)	SPN,HLA-DQA1,HLA-DQB1,HLA-DOB,HLA-DRA,IL7,HLA-DRB1,HLA-DMA,IL7R,HLA-DMB,CD80,CD79A,CD86
Ovarian Cancer Signaling	1.46	0.0346737	0.29	17/131 (13%)	21/131 (16%)	93/131 (71%)	EDNRA,MMP9,WNT5A,CDKN2A,PIK3R5,TCF7L1,PRKACB,FZD7,ARRB1,WNT11,PIK3CD,EDN1,SIN3A,FZD6,WNT9B,FZD3,LHCGR,PTGS1,EGFR,TCF3,CGA,ATM,LEF1,PIK3C2B,CD44,FZD4,FZD9,MMP7,ABL1,NRAS,FSHB,CCND1,MAPK1,RB1,TFDP1,RRAS,FGF9,GJA1
CXCR4 Signaling	1.46	0.0346737	0.283	23/152 (15%)	20/152 (13%)	109/152 (72%)	GNAI1,CXCL12,ARHGEF11,GNA11,GNB4,GNA13,PLCB2,GNG11,ADCY6,GNG10,GNA12,PIK3R5,RHOQ,DOCK1,ADCY1,DIRAS3,CXCR4,PIK3CD,PRKCB,CD4,GNA14,ITPR1,MAPK9,PAK2,RHOT2,MYL4,ADCY5,ADCY7,ATM,PLCB4,PIK3C2B,MYL9,RHOJ,RHOG,NRAS,MAP2K4,GNB5,MAPK1,RRAS,ADCY9,GNA15,RND2,LYN
Acute Phase Response Signaling	1.46	0.0346737	0.278	15/169 (9%)	32/169 (19%)	122/169 (72%)	CFB,OSM,TF,C3,MYD88,SOCS3,SERPINF1,RBP7,RBP4,NFKBIE,IL6,C1R,CRABP1,A2M,SAA1,C4A/C4B,SOCS7,FN1,IL1RN,PIK3CD,IL1R1,TNF,IL1RAP,HAMP,MAPK9,IL33,IRAK1,ITIH4,TCF3,JAK2,IL1B,TNFRSF1B,RBP1,IKBKB,HMOX1,OSMR,TNFRSF11B,SOD2,NRAS,PDPK1,MAP2K4,MAPK13,MAPK1,SERPINA1,SERPINE1,RRAS,IKBKE
Ephrin A Signaling	1.42	0.0380189	0.354	3/48 (6%)	14/48 (29%)	31/48 (65%)	EFNA4,CDC42,ATM,LIMK1,NGEF,PIK3R5,PIK3C2B,ADAM10,EPHA4,VAV1,CFL2,FYN,CFL1,PIK3CD,EPHA1,EPHA5,VAV3
Telomerase Signaling	1.42	0.0380189	0.303	11/99 (11%)	19/99 (19%)	69/99 (70%)	PPP2R5E,PPP2R4,PIK3R5,IL2RB,ELF2,IL2RG,ELF1,PIK3CD,TERF1,PPP2R5A,CDKN1A,PPP2CB,HDAC9,HSP90AA1,TPP1,EGFR,HSP90B1,ATM,IL2RA,PIK3C2B,ABL1,MYC,NRAS,PDPK1,PTGES3,MAPK1,PPP2R2B,RB1,ETS1,RRAS
Antioxidant Action of Vitamin C	1.42	0.0380189	0.303	9/99 (9%)	21/99 (21%)	69/99 (70%)	NXN,CSF2,GPLD1,PLCB2,CSF2RA,PLD3,PLCE1,PLA2G7,NFKBIE,GSTO1,TNF,PNPLA8,PLCL1,MAPK9,PLCD1,JAK2,SLC2A3,TXN,PLCB4,IKBKB,HMOX1,SLC2A5,PLCG2,MAP2K4,MAPK13,MAPK1,RARRES3,ABHD3,PLA2G2A,IKBKE
Tryptophan Degradation to 2-amino-3-carboxymuconate Semialdehyde	1.37	0.042658	0.625	1/8 (13%)	4/8 (50%)	3/8 (38%)	IDO2,TDO2,AFMID,KMO,KYNU
Salvage Pathways of Pyrimidine Deoxyribonucleotides	1.37	0.042658	0.625	0/8 (0%)	5/8 (63%)	3/8 (38%)	TK1,APOBEC3B,TYMP,APOBEC3G,APOBEC3A
GDNF Family Ligand-Receptor Interactions	1.36	0.0436516	0.324	11/68 (16%)	11/68 (16%)	46/68 (68%)	DOK1,CDC42,IRS2,CREB1,GFRA1,ATM,PIK3R5,PIK3C2B,DOK6,IRS1,DOK5,PLCG2,NRAS,PIK3CD,MAP2K4,PDLIM7,MAPK1,DOK3,ITPR1,RRAS,GFRA3,MAPK9
UVA-Induced MAPK Signaling	1.36	0.0436516	0.307	10/88 (11%)	17/88 (19%)	61/88 (69%)	PLCB2,PARP15,PIK3R5,PLCE1,PIK3CD,STAT1,PLCL1,MAPK9,PARP12,PLCD1,PARP16,EGFR,ATM,PLCB4,PIK3C2B,PLCG2,NRAS,MAP2K4,RPS6KA2,ZC3HAV1,PARP3,MAPK13,MAPK1,RPS6KA1,BCL2L1,PARP2,RRAS
cAMP-mediated signaling	1.36	0.0436516	0.265	35/219 (16%)	23/219 (11%)	161/219 (74%)	CAMK2B,AKAP13,LPAR1,ADCY6,AGTR1,PRKACB,RAP1A,PDE6C,ADCY1,GPER1,TBXA2R,RGS2,PDE1C,PDE6B,AKAP2,PTGER4,OPRL1,PDE6H,NPR3,PTGER2,ENPP6,PDE8B,CAMK2G,RGS10,DUSP6,PTGER3,GNAI1,TDP2,CREB1,S1PR3,FPR1,RAPGEF3,AKAP12,PDE4C,PDE7A,PDE4D,CREBBP,LHCGR,AKAP11,PKIB,VIPR2,ADCY5,ADCY7,EP300,VIPR1,PDE2A,MC1R,ADORA2B,CAMK1,MAPK1,RPS6KA1,ADORA3,DRD4,CAMK1G,ADRA2C,RGS4,ADCY9,HTR4
Nur77 Signaling in T Lymphocytes	1.32	0.047863	0.333	5/57 (9%)	14/57 (25%)	38/57 (67%)	CD3E,HLA-DQA1,HLA-DQB1,EP300,HLA-DOB,HLA-DRA,SIN3B,CD28,HLA-DRB1,CABIN1,HLA-DMA,CD3D,HLA-DMB,SIN3A,CD80,MEF2D,CD247,HDAC9,CD86

## Sheet: Femoral
Supplementary file 4. Tab 4. The Ingenuity Pathway Analysis results showing pathways significantly dysregulated (FDR<0.05) in femoral artery plaques (n=24) in comparison to healthy left internal thoracic artery (LITA) controls (n=28). The pathways unique to femoral artery are bolded. Genes with FC>±1.5 and FDR<0.05 when comapring atherosclerotic plaques to controls with Wilcoxon signed-rank test …
Ingenuity Canonical Pathways. Femoral specific pathways are in bold.	-log(B-H p-value)	B-H p-value	Ratio: dysregulated/all pathway genes	Downregulated genes on the pathway	Genes not dysregulated on the pathway	Genes not dysregulated on the pathway	Molecules
Leukocyte Extravasation Signaling	10.4	3.98107e-11	0.404	26/198 (13%)	54/198 (27%)	118/198 (60%)	CDC42,ITGAL,CLDN7,VCL,SIPA1,MAPK10,NCF1,PIK3R5,ITGB2,RAP1A,RASGRP1,NCF2,CXCR4,WAS,PIK3CD,ACTN2,PRKCB,PRKCH,ACTN4,MAPK9,NCF4,JAM2,MMP11,EZR,PIK3C2B,RAP1GAP,ACTN1,VAV1,TIMP2,CLDN11,CLDN23,BMX,RAP1B,ITGA4,ACTA1,JAM3,CYBB,ARHGAP12,CYBA,ITGA5,MMP1,CXCL12,ITGAM,F11R,MMP9,MMP12,ITGA2,ACTC1,TIMP4,WIPF1,PIK3R1,THY1,CLDN1,RAPGEF3,VCAM1,DLC1,PTPN11,CLDN5,ROCK1,CRK,MMP28,ACTG2,VAV3,ATM,ITGA6,BTK,FER,MMP13,CD…
Dendritic Cell Maturation	9.83	1.47911e-10	0.407	15/177 (8%)	57/177 (32%)	105/177 (59%)	CCR7,FCGR1B,PLCB2,FCGR1A,HLA-DQA1,HLA-DRB3,MAPK10,PIK3R5,PLCE1,NFKBIE,TLR4,IRF8,IL1RN,PIK3CD,RELB,TYROBP,CD80,TLR2,CD86,MAPK9,LTB,IL32,JAK2,IL1B,HLA-DQB1,TNFRSF1B,STAT2,PLCB4,LTBR,IKBKB,PIK3C2B,HLA-DRB4,COL1A2,HLA-DOB,HLA-DRA,FCGR2A,TNFRSF11B,HLA-B,IKBKE,MYD88,PIK3R1,IL6,LEPR,TREM2,CD83,CD1D,TNF,HLA-DMA,STAT1,HLA-DMB,CREBBP,PLCL1,IL33,FSCN1,PLCD1,COL10A1,STAT4,CD58,ATM,COL3A1,EP300,B2M,PLCG2,ATF4…
Hepatic Fibrosis / Hepatic Stellate Cell Activation	9.83	1.47911e-10	0.404	20/183 (11%)	54/183 (30%)	109/183 (60%)	CXCL9,CCR7,IL1RL1,EDNRA,IFNGR2,LHX2,CTGF,IL1R2,AGTR1,IL10RA,TLR4,MYH11,EDN1,EGFR,CCL5,IL1B,VEGFA,CD14,TNFRSF1B,COL21A1,COL4A3,COL1A2,COL8A1,MYL9,FGF2,COL6A2,COL5A1,IGF1,TIMP2,CXCL8,TNFRSF11B,IGF1R,COL5A2,COL11A1,IL18RAP,SERPINE1,BAX,COL13A1,FAS,MMP1,IFNG,MMP9,IFNAR2,KLF12,PGF,PDGFB,IL6,LEPR,VCAM1,A2M,COL12A1,LY96,FN1,SMAD7,IL1R1,TNF,STAT1,IL1RAP,IGFBP3,TGFA,COL10A1,COL6A3,COL15A1,KLF6,COL3A1,COL4…
Antigen Presentation Pathway	7.34	4.57088e-08	0.649	0/37 (0%)	24/37 (65%)	13/37 (35%)	HLA-DPB1,IFNG,CD74,HLA-DQA1,NLRC5,HLA-DRB3,HLA-G,HLA-DRB4,HLA-DOB,B2M,TAP1,HLA-F,HLA-DRA,HLA-DQB2,CALR,HLA-A,HLA-DMA,HLA-DMB,HLA-DPA1,CANX,HLA-B,MR1,CIITA,PSMB8
Role of Macrophages, Fibroblasts and Endothelial Cells in Rheumatoid Arthritis	7.09	8.12831e-08	0.324	28/296 (9%)	68/296 (23%)	200/296 (68%)	IL1RL1,PLCB2,FCGR1A,TLR1,DKK2,SFRP1,PIK3R5,PLCE1,IL1R2,NFKBIE,FOS,TLR4,WNT11,TLR8,IL1RN,PIK3CD,C5AR1,FZD6,PRKCB,PRKCH,TLR2,MAPK9,LTB,IL18R1,TNFSF13B,IL32,TLR7,CCL5,JAK2,IL1B,VEGFA,TNFRSF1B,LEF1,PLCB4,LTBR,ROR2,IKBKB,PIK3C2B,FGF2,NLK,TRAF5,FZD4,CXCL8,TNFRSF11B,MYC,NRAS,SFRP4,CAMK2G,IL18RAP,MMP1,IKBKE,CXCL12,OSM,F2RL1,MYD88,SOCS3,WNT5A,PGF,PDGFB,DKK1,PIK3R1,IL6,SELE,FZD7,VCAM1,IRAK3,FN1,IL1R1,TNF,I…
Granulocyte Adhesion and Diapedesis	6.8	1.58489e-07	0.367	7/177 (4%)	58/177 (33%)	112/177 (63%)	CXCL9,IL1RL1,CCL18,ITGAL,CLDN7,CCL8,CCL20,IL1R2,ITGB2,CXCR4,IL1RN,C5AR1,CCL23,CXCL16,MMP11,CCL5,IL1B,CXCL10,TNFRSF1B,EZR,CCL13,CXCL8,TNFRSF11B,CCL19,CLDN11,IL18RAP,CLDN23,ITGA4,JAM3,CXCL14,ITGA5,MMP1,CCL4L1/CCL4L2,CXCL12,ITGAM,MMP9,MMP12,ITGA2,CCL3L1,SELE,THY1,FPR1,CCL3L3,CLDN1,VCAM1,SDC1,IL1R1,TNF,IL1RAP,CLDN5,CXCL5,MMP28,IL33,CCL3,CCL7,ITGA6,MMP13,CCL21,CXCL2,MMP7,CCL22,CKLF,MMP19,CCL2,FPR3
TREM1 Signaling	6.79	1.62181e-07	0.48	1/75 (1%)	35/75 (47%)	39/75 (52%)	IL1RL1,NLRP12,NLRP2,MYD88,TLR1,NLRC5,IL6,TLR4,TLR8,CD83,TNF,TYROBP,TREM1,TLR6,TLR2,CD86,CIITA,SIGIRR,IRAK1,CCL3,TLR7,CCL7,JAK2,IL1B,NOD2,CASP1,ITGAX,CXCL8,PLCG2,LAT2,FCGR2B,NLRP3,CCL2,MAPK1,ITGA5,NLRC4
Crosstalk between Dendritic Cells and Natural Killer Cells	5.54	2.88403e-06	0.427	6/89 (7%)	32/89 (36%)	51/89 (57%)	CCR7,MICB,ITGAL,CD226,IFNG,HLA-DRB3,ACTC1,IL2RB,IL6,TLN2,TREM2,HLA-F,IL2RG,TLR4,CD83,CD209,TNF,TYROBP,CD80,KIR2DL4,CD86,ACTG2,FSCN1,LTB,TLR7,TLN1,TNFRSF1B,LTBR,HLA-G,HLA-DRB4,CD69,HLA-DRA,HLA-A,CD28,CAMK2G,HLA-B,ACTA1,FAS
Integrin Signaling	5.49	3.23594e-06	0.333	33/207 (16%)	36/207 (17%)	138/207 (67%)	CDC42,ITGAL,VCL,PIK3R5,ITGB2,TLN2,RAP1A,ARPC1B,ITGA7,MPRIP,ARPC5,WAS,PIK3CD,ACTN2,ACTN4,RAP2A,TLN1,ARPC3,PIK3C2B,MYL9,ACTN1,RHOJ,PPP1R12B,ARPC2,NRAS,GSN,RAP1B,PPP1CB,ITGA4,ACTA1,LIMS1,ITGB4,ITGA5,ITGAM,ASAP1,TSPAN2,ITGA2,ACTC1,PDGFB,RHOQ,TSPAN7,WIPF1,PIK3R1,DOCK1,ITGB7,DIRAS3,PFN1,ITGAD,ROCK1,CRK,RAPGEF1,ITGA8,ACTG2,PAK2,ATM,ITGA6,ITGA11,ITGAX,PARVB,ACTR3,PLCG2,RHOG,CAV1,MAP2K4,RALA,MAPK1,RRAS,PF…
Production of Nitric Oxide and Reactive Oxygen Species in Macrophages	5.45	3.54813e-06	0.344	19/180 (11%)	43/180 (24%)	118/180 (66%)	IRF1,PPP2R5E,IFNGR2,MAPK10,NCF1,PIK3R5,RBP4,NFKBIE,RAP1A,NCF2,FOS,TLR4,IRF8,PIK3CD,PPP2R5A,CAT,MAP3K8,PPP2CB,PRKCB,PRKCH,TLR2,MAPK9,NCF4,JAK2,APOD,TNFRSF1B,IKBKB,PIK3C2B,SPI1,RHOJ,TNFRSF11B,LYZ,APOC2,RAP1B,PPP1CB,CYBB,CYBA,IKBKE,PPP1R14A,IFNG,RHOQ,PIK3R1,APOC1,DIRAS3,PPP1R3C,TNF,STAT1,CREBBP,PTPN6,SIRPA,ATM,PCYOX1,PLCG2,RHOG,PPP1R14C,MAP2K4,MAPK13,MAPK1,SERPINA1,PPP2R2B,APOE,RND2
Agranulocyte Adhesion and Diapedesis	5.42	3.80189e-06	0.339	15/189 (8%)	49/189 (26%)	125/189 (66%)	CXCL9,CCL18,CLDN7,CCL8,CCL20,ITGB2,PODXL2,CXCR4,IL1RN,C5AR1,MYH11,CCL23,CXCL16,MMP11,CCL5,IL1B,CXCL10,EZR,CCL13,MYL9,CXCL8,CCL19,CLDN11,CLDN23,ITGA4,ACTA1,JAM3,CD34,CXCL14,ITGA5,MMP1,CCL4L1/CCL4L2,CXCL12,MMP9,MMP12,ITGA2,ACTC1,CCL3L1,PODXL,SELE,CCL3L3,CLDN1,VCAM1,ITGB7,FN1,IL1R1,TNF,CLDN5,CXCL5,MMP28,ACTG2,IL33,CCL3,CCL7,ITGA6,MYH10,MMP13,CCL21,CXCL2,MMP7,CCL22,CKLF,MMP19,CCL2
ILK Signaling	5.42	3.80189e-06	0.341	36/185 (19%)	27/185 (15%)	122/185 (66%)	PPP2R5E,CDC42,VCL,MAPK10,PIK3R5,LIMS2,ITGB2,FOS,PIK3CD,PPP2R5A,MYH11,PPP2CB,ACTN2,FLNC,ACTN4,MAPK9,FERMT2,VEGFA,LEF1,PIK3C2B,MYL9,ACTN1,RHOJ,CFL2,MYC,TGFB1I1,ACTA1,LIMS1,ITGB4,MMP9,DSP,RSU1,PGF,ACTC1,IRS1,RHOQ,PIK3R1,DOCK1,ITGB7,DIRAS3,CFL1,FN1,TNF,FBLIM1,CREBBP,ACTG2,IRS2,ATM,EP300,MYH10,PARVB,KRT18,RHOG,PDPK1,ATF4,MAP2K4,HIF1A,PTGS2,MAPK1,PPP2R2B,TMSB4Y,TMSB10/TMSB4X,RND2
LXR/RXR Activation	5.32	4.7863e-06	0.38	15/121 (12%)	31/121 (26%)	75/121 (62%)	IL1RL1,TF,C3,MMP9,FASN,IL1R2,RBP4,IL6,APOC1,PON3,TLR4,SAA1,LY96,IL1RN,IL1R1,SCD,TNF,NR1H3,IL1RAP,NCOR1,IL33,ITIH4,CCL7,IL1B,TNFRSF1B,CD14,APOD,ABCA1,ABCG1,CETP,PCYOX1,HADH,MSR1,TNFRSF11B,LYZ,CD36,APOC2,CCL2,MLXIPL,IL18RAP,PTGS2,SERPINA1,CYP51A1,APOE,HPR,PLTP
Type I Diabetes Mellitus Signaling	5.32	4.7863e-06	0.391	4/110 (4%)	39/110 (35%)	67/110 (61%)	IRF1,IFNG,MYD88,GAD1,SOCS3,HLA-DQA1,IFNGR2,SOCS4,MAPK10,NFKBIE,HLA-F,IL1R1,HLA-DMA,STAT1,TNF,CD3D,HLA-DMB,IL1RAP,CD80,CD86,MAPK9,CD3E,IRAK1,JAK2,IL1B,HLA-DQB1,TNFRSF1B,HLA-G,IKBKB,HLA-DOB,HLA-DRA,GZMB,TNFRSF11B,HLA-A,CD28,MAP2K4,MAPK13,MAPK1,HLA-B,FAS,CD247,BID,IKBKE
CD28 Signaling in T Helper Cells	5.26	5.49541e-06	0.381	9/118 (8%)	36/118 (31%)	73/118 (62%)	CDC42,HLA-DQA1,MAPK10,PIK3R5,NFKBIE,PIK3R1,ARPC1B,CTLA4,FOS,CARD11,ARPC5,LCP2,WAS,SYK,PIK3CD,HLA-DMA,PTPN11,CD3D,HLA-DMB,CD80,CD4,ITPR1,NFAT5,PTPN6,CD86,MAPK9,ZAP70,CD3E,NFATC4,ARPC3,HLA-DQB1,ATM,IKBKB,PIK3C2B,HLA-DOB,ACTR3,VAV1,HLA-DRA,ARPC2,PDPK1,CD28,MAP2K4,CSK,CD247,IKBKE
Paxillin Signaling	5.12	7.58578e-06	0.396	20/101 (20%)	20/101 (20%)	61/101 (60%)	ITGAM,ITGAL,CDC42,VCL,ITGA2,MAPK10,ACTC1,PIK3R5,ITGB2,PIK3R1,TLN2,DOCK1,ITGA7,ITGB7,PIK3CD,ITGAD,ACTN2,CRK,ACTN4,ITGA8,ACTG2,MAPK9,PAK2,TLN1,ATM,ITGA6,ITGA11,ITGAX,PIK3C2B,ACTN1,NRAS,MAP2K4,CSK,MAPK13,MAPK1,ITGA4,ACTA1,ITGB4,RRAS,ITGA5
Actin Cytoskeleton Signaling	4.96	1.09648e-05	0.319	34/216 (16%)	35/216 (16%)	147/216 (68%)	CDC42,GNA13,VCL,LIMK1,PIK3R5,TLN2,ARPC1B,MPRIP,ARPC5,F2R,ARHGAP24,WAS,PIK3CD,MYH11,ACTN2,IQGAP2,ACTN4,FGF12,TLN1,ARPC3,CD14,EZR,PIK3C2B,MYL9,FGF2,ACTN1,VAV1,CFL2,BRK1,PPP1R12B,ARPC2,NRAS,GSN,GNG12,PPP1CB,ITGA4,ACTA1,PIP5K1B,ITGA5,ITGA2,ACTC1,FGF18,PDGFB,PIK3R1,DOCK1,CFL1,FN1,PFN1,SSH3,ROCK1,CRK,TIAM2,ACTG2,VAV3,PAK2,ATM,MYH10,MATK,ACTR3,BAIAP2,FGD3,CSK,MAPK1,TMSB4Y,RRAS,PFN2,TMSB10/TMSB4X,FGF9,NC…
Role of Pattern Recognition Receptors in Recognition of Bacteria and Viruses	4.95	1.12202e-05	0.368	7/125 (6%)	39/125 (31%)	79/125 (63%)	OSM,IFNG,C3,MYD88,TLR1,MAPK10,TICAM1,PIK3R5,PIK3R1,IL6,C3AR1,C1QA,TLR4,TLR8,SYK,IRF7,PIK3CD,C5AR1,TNF,OAS3,PRKCB,RIPK2,TLR6,PRKCH,IL17D,TLR2,MAPK9,OAS1,TLR7,CCL5,IL1B,NOD2,ATM,C1QB,CASP1,OAS2,PIK3C2B,IL17B,CXCL8,PLCG2,C1QC,MAP2K4,NLRP3,MAPK1,NLRC4,CLEC7A
Superpathway of Inositol Phosphate Compounds	4.52	3.01995e-05	0.321	27/193 (14%)	35/193 (18%)	131/193 (68%)	DUSP10,PPP2R5E,PLCB2,TMEM55A,PIK3R5,PLCE1,EPHX2,STYXL1,PIK3CD,INPP5B,PPP2R5A,PPP1R1A,SACM1L,PTPRF,NUDT11,PTPN13,NUDT5,PPP1R1B,PPFIBP2,PXYLP1,PALD1,PLCB4,PIK3C2B,DUSP2,ITPK1,ALPL,PI4K2B,PI4K2A,ACP5,UBLCP1,EYA4,HACD2,PIP5K1B,NUDT14,PTPN7,PPP1R14A,PGAM4,SOCS3,DUSP11,PTPN22,PIK3R1,DUSP23,INPP5D,PTPN11,DUSP14,TNS3,SSH3,PTPN6,SIRPA,MTMR6,PTPN20,INPP5A,PLCD1,ATM,PTPN2,PTPRO,MINPP1,PLCG2,CILP,PPM1K,CDIPT…
FcÎ³ Receptor-mediated Phagocytosis in Macrophages and Monocytes	4.33	4.67735e-05	0.387	9/93 (10%)	27/93 (29%)	57/93 (61%)	HCK,CDC42,GPLD1,FCGR1A,PLD3,ACTC1,NCF1,FGR,PIK3R1,TLN2,ARPC1B,DOCK1,ARPC5,LCP2,WAS,SYK,INPP5D,PRKCB,CRK,PRKCH,ACTG2,VAV3,TLN1,ARPC3,EZR,FYB,HMOX1,ACTR3,VAV1,FCGR2A,ARPC2,MYO5A,MAPK1,ACTA1,FCGR3A/FCGR3B,LYN
3-phosphoinositide Biosynthesis	4.27	5.37032e-05	0.333	21/156 (13%)	31/156 (20%)	104/156 (67%)	DUSP10,PPP2R5E,PIK3R5,EPHX2,STYXL1,PIK3CD,PPP2R5A,PPP1R1A,SACM1L,PTPRF,NUDT11,PTPN13,NUDT5,PPP1R1B,PPFIBP2,PXYLP1,PALD1,PIK3C2B,DUSP2,ITPK1,ALPL,PI4K2B,PI4K2A,ACP5,UBLCP1,EYA4,HACD2,PIP5K1B,NUDT14,PTPN7,PPP1R14A,PGAM4,SOCS3,DUSP11,PTPN22,PIK3R1,DUSP23,PTPN11,DUSP14,TNS3,SSH3,PTPN6,SIRPA,MTMR6,PTPN20,ATM,PTPN2,PTPRO,CILP,PPM1K,CDIPT,NUDT15
Axonal Guidance Signaling	4.27	5.37032e-05	0.267	51/434 (12%)	65/434 (15%)	318/434 (73%)	GNA13,PLCB2,LIMK1,SLIT3,PIK3R5,PLCE1,RAP1A,ROBO3,ARPC5,TUBA1A,WAS,CXCR4,PIK3CD,BMP4,PRKCB,EFNB2,EPHB6,NGEF,PIK3C2B,MYL9,RTN4,IGF1,SEMA4B,ADAMTS1,ARPC2,NRAS,GNB5,RAP1B,TUBA4A,ITGA5,GNA15,CXCL12,MMP9,PTCH1,WNT5A,WIPF1,EPHA2,NTNG1,EPHB1,DOCK1,CFL1,PFN1,PTPN11,NTRK3,ROCK1,CRK,FZD3,NTRK2,PLCL1,MMP13,UNC5A,EPHA4,RASSF5,PLCG2,BAIAP2,ABLIM1,EIF4E,RRAS,PFN2,ERAP2,CDC42,BMP5,TUBB3,ADAMTS8,TUBA1C,PRKACB,ARP…
phagosome formation	4.27	5.37032e-05	0.367	10/109 (9%)	30/109 (28%)	69/109 (63%)	FCGR1B,PLCB2,FCGR1A,TLR1,ITGA2,PIK3R5,PLCE1,RHOQ,PIK3R1,TLR4,DIRAS3,TLR8,SYK,FN1,INPP5D,PIK3CD,PRKCB,SCARA3,MARCO,TLR6,PRKCH,PLCL1,TLR2,PLCD1,TLR7,ATM,PLCB4,PIK3C2B,MSR1,RHOJ,FCGR2A,PLCG2,RHOG,FCGR2B,ITGA4,ITGA5,MARCKS,CLEC7A,FCGR3A/FCGR3B,RND2
D-myo-inositol-5-phosphate Metabolism	4.19	6.45654e-05	0.338	21/145 (14%)	28/145 (19%)	96/145 (66%)	DUSP10,PPP2R5E,PLCB2,TMEM55A,PLCE1,EPHX2,STYXL1,PPP2R5A,PPP1R1A,SACM1L,PTPRF,NUDT11,PTPN13,NUDT5,PPP1R1B,PPFIBP2,PXYLP1,PALD1,PLCB4,DUSP2,ITPK1,ALPL,ACP5,UBLCP1,EYA4,HACD2,NUDT14,PTPN7,PPP1R14A,PGAM4,SOCS3,DUSP11,PTPN22,DUSP23,PTPN11,DUSP14,TNS3,SSH3,PTPN6,SIRPA,MTMR6,PTPN20,PLCD1,PTPN2,PTPRO,PLCG2,CILP,PPM1K,NUDT15
CTLA4 Signaling in Cytotoxic T Lymphocytes	4.14	7.24436e-05	0.386	7/88 (8%)	27/88 (31%)	54/88 (61%)	PPP2R5E,AP1S1,PIK3R5,PTPN22,AP1S2,PIK3R1,CTLA4,AP1B1,LCP2,SYK,CD8A,PIK3CD,PPP2R5A,PTPN11,CD3D,PPP2CB,CD80,PTPN6,CD86,ZAP70,CD3E,JAK2,ATM,CLTC,PIK3C2B,B2M,AP1G2,HLA-A,CD28,TRAT1,PPP2R2B,HLA-B,AP2S1,CD247
RhoA Signaling	4.14	7.24436e-05	0.352	18/122 (15%)	25/122 (20%)	79/122 (65%)	LPAR6,LPAR1,GNA13,LIMK1,SEMA3F,ACTC1,ARPC1B,MPRIP,ABL2,ARPC5,CFL1,PFN1,SEPT11,DLC1,LPAR5,SEPT3,SEPT10,ROCK1,ACTG2,LPAR2,ARPC3,CDC42EP4,EZR,NGEF,MYL9,ACTR3,IGF1,CFL2,PPP1R12B,BAIAP2,IGF1R,ARPC2,NEDD4,SEPT7,EPHA1,SEPT4,PPP1CB,ARHGAP4,ACTA1,ARHGAP12,PIP5K1B,PFN2,ARHGAP9
Communication between Innate and Adaptive Immune Cells	4.03	9.33254e-05	0.382	1/89 (1%)	33/89 (37%)	55/89 (62%)	CCR7,IFNG,TLR1,HLA-DRB3,IL6,CCL3L3,HLA-F,TLR4,TLR8,CD83,CD8A,IL1RN,TNF,CD80,CD4,TLR6,TLR2,CD86,IL33,CCL3,TNFSF13B,TLR7,CCL5,IL1B,CXCL10,HLA-G,HLA-DRB4,B2M,HLA-DRA,CXCL8,TNFRSF17,HLA-A,CD28,HLA-B
NF-ÎºB Signaling	4.02	9.54993e-05	0.32	15/172 (9%)	40/172 (23%)	117/172 (68%)	TLR1,PIK3R5,IL1R2,NFKBIE,PRKACB,CARD11,TLR4,TLR8,IL1RN,PIK3CD,BMP4,RELB,MAP3K8,PRKCB,TLR2,ZAP70,TNFSF13B,EGFR,TLR7,IL1B,TNFRSF1B,LTBR,IKBKB,PIK3C2B,TRAF5,TNFRSF11B,IGF1R,BMPR1A,TNFRSF17,NRAS,TDP2,MYD88,DDR1,TAB2,PIK3R1,IRAK3,FGFRL1,IL1R1,TNF,NTRK3,CREBBP,NTRK2,TLR6,IL33,TGFA,SIGIRR,IRAK1,TANK,TGFBR3,ATM,EP300,IGF2R,PLCG2,TNFAIP3,RRAS
3-phosphoinositide Degradation	3.81	0.000154882	0.329	20/146 (14%)	28/146 (19%)	98/146 (67%)	DUSP10,PPP2R5E,PPP1R14A,PGAM4,SOCS3,MTMR14,TMEM55A,DUSP11,PTPN22,MTMR3,EPHX2,STYXL1,INPP5B,INPP5D,DUSP23,PPP2R5A,DUSP14,TNS3,PTPN11,PPP1R1A,SSH3,SACM1L,PTPRF,NUDT11,PTPN6,PTPN13,NUDT5,SIRPA,MTMR6,PPP1R1B,PTPN20,PPFIBP2,PXYLP1,PALD1,PTPN2,PTPRO,DUSP2,CILP,ALPL,ITPK1,PPM1K,ACP5,UBLCP1,EYA4,HACD2,NUDT15,NUDT14,PTPN7
G-Protein Coupled Receptor Signaling	3.81	0.000154882	0.289	39/256 (15%)	35/256 (14%)	182/256 (71%)	LPAR1,APLNR,PLCB2,CNR1,PIK3R5,AGTR1,NFKBIE,PDE5A,PRKACB,RAP1A,RASGRP1,ADCY1,GPER1,PIK3CD,TBXA2R,MAP3K8,RGS2,PRKCB,PDE3A,PDE1C,ADRA1B,PLCB4,IKBKB,PIK3C2B,RAP1GAP,PTGER4,OPRL1,NPR3,PTGER2,NRAS,ENPP6,PDE8B,CAMK2G,RGS10,DUSP6,PTGER3,GNA15,IKBKE,TDP2,S1PR3,PDE3B,PIK3R1,PDE4B,FPR1,RGS16,RAPGEF3,PDE4C,PDE7A,PDE4D,CREBBP,LHCGR,RGS18,VIPR2,ADCY5,ATM,EP300,VIPR1,PDE2A,MC1R,ADORA2B,PDPK1,LTB4R,ATF4,MAPK1,RP…
Role of NFAT in Regulation of the Immune Response	3.8	0.000158489	0.316	12/171 (7%)	42/171 (25%)	117/171 (68%)	FCGR1B,GNA13,PLCB2,FCGR1A,HLA-DQA1,PIK3R5,CSNK1G2,NFKBIE,FOS,CSNK1D,LCP2,SYK,PIK3CD,CD80,CD4,ITPR1,CD79A,CD86,ZAP70,CD3E,HLA-DQB1,RCAN1,PLCB4,IKBKB,PIK3C2B,HLA-DOB,RCAN2,HLA-DRA,FCGR2A,NRAS,CD28,GNB5,GNG12,GNA15,IKBKE,LYN,GNG10,PIK3R1,HLA-DMA,CD3D,HLA-DMB,NFAT5,MEF2D,ORAI1,NFATC4,ATM,BTK,MEF2C,PLCG2,FCGR2B,MAPK1,CD247,RRAS,FCGR3A/FCGR3B
NRF2-mediated Oxidative Stress Response	3.76	0.00017378	0.311	28/180 (16%)	28/180 (16%)	124/180 (69%)	ABCC4,DNAJC5,UBE2E3,PIK3R5,FOS,GSTO1,DNAJC21,PIK3CD,CCT7,CAT,GSTM2,AOX1,PRKCB,PRKCH,MAPK9,USP14,ABCC2,GSTM3,HSPB8,PIK3C2B,MAF,MGST1,DNAJB5,SOD2,SOD3,NRAS,DNAJC18,DNAJB11,ACTA1,RBX1,JUNB,HACD3,DNAJA1,FMO1,ACTC1,PIK3R1,DNAJC19,GSTM5,CREBBP,DNAJB6,ACTG2,CYP4Z1,ATM,ERP29,EP300,PPIB,HMOX1,ATF4,MAP2K4,MAPK1,AKR1A1,DNAJB4,FTH1,FOSL1,RRAS,EIF2AK3
Role of Osteoblasts, Osteoclasts and Chondrocytes in Rheumatoid Arthritis	3.72	0.000190546	0.297	23/219 (11%)	42/219 (19%)	154/219 (70%)	BGLAP,BIRC2,IL1RL1,BMP5,CTSK,MAPK10,DKK2,SFRP1,PIK3R5,IL1R2,NFKBIE,BIRC3,FOS,WNT11,BMP8B,IL1RN,PIK3CD,BMP4,FZD6,SPP1,MAPK9,IL18R1,IL1B,TNFRSF1B,LEF1,IKBKB,PIK3C2B,IGF1,TRAF5,FZD4,TNFRSF11B,BMPR1A,ALPL,SFRP4,GSN,ACP5,IL18RAP,ITGA5,MMP1,RUNX2,IKBKE,IFNG,WNT5A,ITGA2,TAB2,DKK1,PIK3R1,IL6,FZD7,CSF1R,IL1R1,TNF,IL1RAP,SFRP2,FZD3,NFAT5,SOST,IL33,NFATC4,ATM,MMP13,SMAD9,NAIP,MAP2K4,MAPK1
Atherosclerosis Signaling	3.7	0.000199526	0.339	8/124 (6%)	34/124 (27%)	82/124 (66%)	CXCL12,TNFRSF14,IFNG,MMP9,PLA2G16,PLA2G7,PDGFB,ITGB2,RBP4,IL6,SELE,APOC1,PLA2G5,VCAM1,ALOX5,CXCR4,IL1RN,TNF,PNPLA8,IL33,CCR2,COL10A1,IL1B,APOD,TNFSF14,COL3A1,COL1A2,PCYOX1,MSR1,MMP13,CXCL8,LYZ,CD36,APOC2,CCL2,SERPINA1,RARRES3,ITGA4,APOE,ABHD3,MMP1,PLA2G2A
IL-6 Signaling	3.7	0.000199526	0.345	11/116 (9%)	29/116 (25%)	76/116 (66%)	IL1RL1,MCL1,SOCS3,MAPK10,PIK3R5,IL1R2,NFKBIE,PIK3R1,IL6,HSPB2,FOS,A2M,IL1RN,PIK3CD,IL1R1,PTPN11,HSPB7,TNF,IL1RAP,MAPK9,IL33,JAK2,IL1B,VEGFA,TNFRSF1B,CD14,ATM,IKBKB,PIK3C2B,CXCL8,TNFRSF11B,NRAS,SRF,MAP2K4,TNFAIP6,IL18RAP,MAPK13,MAPK1,RRAS,IKBKE
Virus Entry via Endocytic Pathways	3.7	0.000199526	0.371	9/89 (10%)	24/89 (27%)	56/89 (63%)	ITGAL,CDC42,ITGA2,ACTC1,PIK3R5,ITGB2,PIK3R1,AP1B1,ITGB7,PIK3CD,PRKCB,FLNC,PRKCH,TFRC,ACTG2,ATM,CLTC,ITGA6,PIK3C2B,B2M,PLCG2,AP1G2,CAV1,NRAS,HLA-A,CD55,ITGA4,HLA-B,ACTA1,AP2S1,ITGB4,RRAS,ITGA5
D-myo-inositol (1,4,5,6)-Tetrakisphosphate Biosynthesis	3.64	0.000229087	0.333	17/129 (13%)	26/129 (20%)	86/129 (67%)	DUSP10,PPP2R5E,PPP1R14A,PGAM4,SOCS3,DUSP11,PTPN22,EPHX2,STYXL1,DUSP23,PPP2R5A,DUSP14,TNS3,PTPN11,PPP1R1A,SSH3,SACM1L,PTPRF,NUDT11,PTPN6,PTPN13,NUDT5,SIRPA,MTMR6,PPP1R1B,PTPN20,PPFIBP2,PXYLP1,PALD1,PTPN2,PTPRO,DUSP2,CILP,ALPL,ITPK1,PPM1K,ACP5,UBLCP1,EYA4,HACD2,NUDT15,NUDT14,PTPN7
D-myo-inositol (3,4,5,6)-tetrakisphosphate Biosynthesis	3.64	0.000229087	0.333	17/129 (13%)	26/129 (20%)	86/129 (67%)	DUSP10,PPP2R5E,PPP1R14A,PGAM4,SOCS3,DUSP11,PTPN22,EPHX2,STYXL1,DUSP23,PPP2R5A,DUSP14,TNS3,PTPN11,PPP1R1A,SSH3,SACM1L,PTPRF,NUDT11,PTPN6,PTPN13,NUDT5,SIRPA,MTMR6,PPP1R1B,PTPN20,PPFIBP2,PXYLP1,PALD1,PTPN2,PTPRO,DUSP2,CILP,ALPL,ITPK1,PPM1K,ACP5,UBLCP1,EYA4,HACD2,NUDT15,NUDT14,PTPN7
LPS/IL-1 Mediated Inhibition of RXR Function	3.64	0.000229087	0.294	26/221 (12%)	39/221 (18%)	156/221 (71%)	IL1RL1,ABCC4,HS3ST2,IL1R2,FMO2,ALDH3A2,TLR4,GSTO1,IL1RN,PPARGC1A,ALDH1A1,CAT,GSTM2,ACOX2,FABP5,FMO3,ABCC3,MAPK9,SMOX,NCOA1,ABCC2,FABP4,IL1B,CD14,TNFRSF1B,ALDH6A1,GSTM3,MGST1,UST,TNFRSF11B,APOC2,SOD3,IL18RAP,ALDH5A1,ALDH3A1,HS3ST1,PLTP,CHST13,MYD88,FMO1,IL4I1,APOC1,ALDH1A2,LY96,ACSL1,IL1R1,TNF,ALDH3B1,GSTM5,SULT1A1,NR1H3,IL1RAP,IL33,MAOA,IRAK1,ALDH1L1,HS2ST1,FMO4,ABCA1,ABCG1,CETP,ALDH4A1,ACSL4,MAP…
Complement System	3.6	0.000251189	0.486	5/37 (14%)	13/37 (35%)	19/37 (51%)	CD59,ITGAM,CFB,C3,C1QB,CD46,C7,ITGAX,ITGB2,C6,CFH,C3AR1,C1QA,C1QC,C5AR1,CD55,CFD,C1S
Adipogenesis pathway	3.58	0.000263027	0.328	27/134 (20%)	17/134 (13%)	90/134 (67%)	WNT5A,NOCT,CDKN2A,RUNX1T1,PPARG,FZD7,FOXC2,FGFRL1,FBXW7,ARNTL,BMP4,SAP30,TNF,SIN3A,FZD6,FZD3,SAP30L,RBBP4,CTBP1,AGPAT2,NFATC4,HDAC5,PLIN1,FABP4,RBP1,FGF2,SAP18,CDK5,ATG7,NR2F2,FZD4,SMAD9,RPS6KC1,BMPR1A,HAT1,HIF1A,EBF1,NR1D2,XBP1,ZNF423,RPS6KA1,EGR2,LEP,GTF2H1
Role of Tissue Factor in Cancer	3.58	0.000263027	0.345	8/110 (7%)	30/110 (27%)	72/110 (65%)	HCK,CDC42,F2RL1,GNA13,LIMK1,PIK3R5,CTGF,FGR,PIK3R1,ARRB2,ARRB1,CFL1,PIK3CD,PTPN11,HBEGF,EGFR,JAK2,IL1B,VEGFA,ATM,ITGA6,PLAUR,PIK3C2B,F10,EGR1,MMP13,CFL2,CXCL8,NRAS,RPS6KA2,MAPK13,MAPK1,RPS6KA1,EIF4E,MMP1,RRAS,GNA15,LYN
iNOS Signaling	3.54	0.000288403	0.455	2/44 (5%)	18/44 (41%)	24/44 (55%)	IRF1,HMGA1,IRAK1,IFNG,MYD88,JAK2,IFNGR2,CD14,IKBKB,NFKBIE,IRAK3,FOS,TLR4,LY96,STAT1,MAPK13,MAPK1,CREBBP,IRAK2,IKBKE
Graft-versus-Host Disease Signaling	3.45	0.000354813	0.438	1/48 (2%)	20/48 (42%)	27/48 (56%)	IFNG,IL1B,HLA-DQA1,HLA-DQB1,HLA-G,HLA-DOB,IL6,HLA-F,HLA-DRA,GZMB,HLA-A,CD28,IL1RN,HLA-DMA,TNF,HLA-DMB,CD80,HLA-B,FAS,CD86,IL33
Noradrenaline and Adrenaline Degradation	3.45	0.000354813	0.474	12/38 (32%)	6/38 (16%)	20/38 (53%)	ADH1C,DHRS9,SMOX,COMT,IL4I1,ADH1A,ADHFE1,ALDH4A1,ALDH3A2,ALDH1A2,ALDH1A1,ADH1B,ALDH3B1,ADH5,ALDH2,AKR1A1,ALDH3A1,MAOA
Cdc42 Signaling	3.29	0.000512861	0.305	10/167 (6%)	41/167 (25%)	116/167 (69%)	CDC42,HLA-DQA1,HLA-DRB3,MAPK10,LIMK1,ARPC1B,MPRIP,FOS,ARPC5,WAS,EXOC1,HLA-DPA1,IQGAP2,MAPK9,HLA-DPB1,CD3E,ARPC3,HLA-DQB1,HLA-DRB4,HLA-G,HLA-DOB,MYL9,VAV1,CFL2,HLA-DRA,PPP1R12B,ARPC2,PPP1CB,ITGA4,HLA-B,ITGA5,ITGA2,WIPF1,HLA-F,HLA-DQB2,CFL1,CLIP1,HLA-DMA,CD3D,HLA-DMB,PAK2,B2M,ACTR3,BAIAP2,HLA-A,FGD3,MAP2K4,MAPK13,RALA,MAPK1,CD247
Caveolar-mediated Endocytosis Signaling	3.26	0.000549541	0.38	9/71 (13%)	18/71 (25%)	44/71 (62%)	ITGAM,ITGAL,ITGA2,ACTC1,CD48,ITGB2,ITGA7,ITGB7,COPG2,ITGAD,FLNC,ITGA8,ACTG2,EGFR,RAB5A,ITGA6,ITGA11,ITGAX,B2M,CAV1,HLA-A,CD55,ITGA4,HLA-B,ACTA1,ITGB4,ITGA5
Aldosterone Signaling in Epithelial Cells	3.18	0.000660693	0.309	26/152 (17%)	21/152 (14%)	105/152 (69%)	HSPA1L,HSPA1A/HSPA1B,DNAJA1,PLCB2,HSPA12A,DNAJC5,HSPA13,PIK3R5,PLCE1,NR3C2,PIK3R1,HSPA6,HSPE1,SLC12A2,HSPB2,DNAJC19,DNAJC21,PIK3CD,HSPA8,HSPB7,PRKCB,ITPR1,PRKCH,DNAJB6,SACS,HSPA12B,PLCL1,HSPB6,PLCD1,CRYAB,ATM,PLCB4,HSPB8,PIK3C2B,DNAJB5,PLCG2,HSPA4,NEDD4,PDPK1,SGK1,DNAJC18,MAPK1,SCNN1B,DNAJB11,DNAJB4,HSPH1,PIP5K1B
Glioma Invasiveness Signaling	3.18	0.000660693	0.404	8/57 (14%)	15/57 (26%)	34/57 (60%)	HMMR,PLAU,MMP9,ATM,PLAUR,PIK3R5,PIK3C2B,TIMP4,RHOQ,PIK3R1,RHOJ,CD44,TIMP2,RHOG,DIRAS3,NRAS,F2R,PIK3CD,TIMP3,MAPK1,TIMP1,RRAS,RND2
Regulation of Actin-based Motility by Rho	3.18	0.000660693	0.352	14/91 (15%)	18/91 (20%)	59/91 (65%)	CDC42,ITGA2,LIMK1,ACTC1,WIPF1,RHOQ,ARPC1B,MPRIP,DIRAS3,ARPC5,WAS,CFL1,PFN1,ROCK1,ACTG2,PAK2,ARPC3,MYL9,RHOJ,ACTR3,PPP1R12B,RHOG,BAIAP2,ARPC2,GSN,PPP1CB,ITGA4,ACTA1,PIP5K1B,PFN2,ITGA5,RND2
Aryl Hydrocarbon Receptor Signaling	3.15	0.000707946	0.314	24/140 (17%)	20/140 (14%)	96/140 (69%)	POLA1,MCM7,CDKN2A,IL6,HSPB2,ALDH3A2,NFIC,FOS,GSTO1,ALDH1A2,ALDH1A1,HSPB7,TNF,GSTM5,CCNE1,ALDH3B1,GSTM2,CDKN1A,CTSD,ESR1,CCNE2,ALDH1L1,IL1B,ATM,EP300,ALDH6A1,GSTM3,NFIB,NFIA,MGST1,ALDH4A1,MYC,AHR,CDKN1B,NFIX,PTGES3,ALDH5A1,MAPK1,NR2F1,CCNA2,BAX,FAS,ALDH3A1,TGM2
Role of IL-17A in Arthritis	3.13	0.00074131	0.407	5/54 (9%)	17/54 (31%)	32/54 (59%)	CCL7,CCL5,MAPK10,ATM,PIK3R5,CCL20,PIK3C2B,NFKBIE,PIK3R1,MMP13,CXCL8,PIK3CD,MAP2K4,CCL2,PTGS2,MAPK13,MAPK1,RPS6KA1,CXCL5,MMP1,MAPK9,IL17RC
iCOS-iCOSL Signaling in T Helper Cells	3.09	0.000812831	0.333	8/108 (7%)	28/108 (26%)	72/108 (67%)	ICOS,HLA-DQA1,PIK3R5,IL2RB,NFKBIE,PIK3R1,IL2RG,LCP2,INPP5D,PIK3CD,PLEKHA3,HLA-DMA,CD3D,HLA-DMB,CD80,CD4,ITPR1,NFAT5,ZAP70,CD3E,NFATC4,HLA-DQB1,ATM,IL2RA,IKBKB,PIK3C2B,HLA-DOB,VAV1,HLA-DRA,PDPK1,CD28,TRAT1,CSK,CAMK2G,CD247,IKBKE
Clathrin-mediated Endocytosis Signaling	3	0.001	0.292	20/185 (11%)	34/185 (18%)	131/185 (71%)	CDC42,UBD,PIK3R5,AMPH,RBP4,ITGB2,ARRB2,ARPC1B,ARPC5,F2R,PIK3CD,TFRC,SH3KBP1,FGF12,SNAP91,ARPC3,VEGFA,APOD,CLTC,AAK1,PIK3C2B,FGF2,IGF1,ARPC2,LYZ,APOC2,PICALM,ACTA1,AP2S1,ITGB4,ITGA5,SH3GL3,TF,PGF,ACTC1,FGF18,PDGFB,PIK3R1,APOC1,AP1B1,ITGB7,ARRB1,DNM1L,HSPA8,ACTG2,ATM,RAB5A,PCYOX1,ACTR3,AP1G2,SERPINA1,APOE,DAB2,FGF9
FcÎ³RIIB Signaling in B Lymphocytes	3	0.001	0.439	6/41 (15%)	12/41 (29%)	23/41 (56%)	MAPK10,ATM,BTK,PIK3R5,PIK3C2B,PIK3R1,PLCG2,NRAS,SYK,PDPK1,FCGR2B,INPP5D,PIK3CD,MAP2K4,CD79A,RRAS,MAPK9,LYN
Signaling by Rho Family GTPases	2.98	0.00104713	0.278	26/234 (11%)	39/234 (17%)	169/234 (72%)	CDH2,CDC42,GNA13,MAPK10,LIMK1,DES,PIK3R5,ARPC1B,NCF2,FOS,ARPC5,WAS,PIK3CD,SEPT10,SEPT3,CDH19,MAPK9,ARHGEF3,ARPC3,EZR,PIK3C2B,CDH15,MYL9,RHOJ,CFL2,PPP1R12B,ARPC2,SEPT7,GNB5,WASF3,GNG12,ITGA4,ACTA1,ARHGEF9,CYBB,PIP5K1B,ITGA5,GNA15,GNG10,ITGA2,ACTC1,RHOQ,WIPF1,PIK3R1,DIRAS3,CDH6,CFL1,CLIP1,SEPT11,ROCK1,CDH11,ACTG2,PAK2,CDC42EP4,ATM,CDH3,ACTR3,STMN1,RHOG,BAIAP2,NEDD4,MAP2K4,SEPT4,MAPK1,RND2
Toll-like Receptor Signaling	2.98	0.00104713	0.365	2/74 (3%)	25/74 (34%)	47/74 (64%)	IL1RL1,MYD88,TLR1,TICAM1,UBD,TAB2,IRAK3,TLR4,FOS,TLR8,LY96,IL1RN,TNF,TLR6,IRAK2,TLR2,IL33,SIGIRR,IRAK1,TLR7,IL1B,CD14,IKBKB,TNFAIP3,MAP2K4,MAPK13,MAPK1
IL-17A Signaling in Gastric Cells	2.97	0.00107152	0.52	4/25 (16%)	9/25 (36%)	12/25 (48%)	EGFR,CCL5,CXCL10,MAPK10,CCL20,CXCL8,FOS,MAP2K4,TNF,MAPK13,MAPK1,MAPK9,IL17RC
B Cell Receptor Signaling	2.9	0.00125893	0.293	16/174 (9%)	35/174 (20%)	123/174 (71%)	CDC42,PIK3R5,NFKBIE,RAP1A,SYK,PIK3CD,INPP5B,PIK3AP1,MAP3K8,PRKCB,CD79A,MAPK9,RAP2A,PAG1,IKBKB,PIK3C2B,VAV1,CFL2,FCGR2A,NRAS,CAMK2G,RAP1B,ETS1,IKBKE,LYN,PIK3R1,CFL1,INPP5D,PTPN11,CREBBP,APBB1IP,PTPN6,NFAT5,VAV3,NFATC4,ATM,EP300,BTK,EGR1,MEF2C,RASSF5,PLCG2,PDPK1,ATF4,FCGR2B,MAP2K4,CSK,EBF1,MAPK13,MAPK1,RRAS
Ethanol Degradation II	2.9	0.00125893	0.457	12/35 (34%)	4/35 (11%)	19/35 (54%)	ADH1C,DHRS9,ACSS2,ADH1A,ADHFE1,ALDH4A1,ALDH3A2,ALDH1A2,ACSL1,ALDH1A1,ADH1B,ALDH3B1,ADH5,ALDH2,AKR1A1,ALDH3A1
Reelin Signaling in Neurons	2.89	0.00128825	0.354	10/79 (13%)	18/79 (23%)	51/79 (65%)	HCK,ITGAL,VLDLR,ITGA2,MAPK10,CNR1,PIK3R5,FGR,ITGB2,PIK3R1,PIK3CD,MAPT,PAFAH1B3,MAPK9,RELN,ARHGEF3,ATM,MAP4K1,ITGA6,PIK3C2B,APP,CDK5,MAP2K4,ITGA4,APOE,ARHGEF9,ITGA5,LYN
Tec Kinase Signaling	2.89	0.00128825	0.299	15/157 (10%)	32/157 (20%)	110/157 (70%)	HCK,GNA13,ITGA2,GNG10,MAPK10,ACTC1,PIK3R5,FGR,RHOQ,PIK3R1,TNFRSF10B,FOS,TLR4,DIRAS3,WAS,PIK3CD,STAT1,TNF,PRKCB,PRKCH,ACTG2,MAPK9,VAV3,PAK2,STAT4,JAK2,ATM,STAT2,TNFRSF21,BTK,PIK3C2B,RHOJ,VAV1,PLCG2,RHOG,TNFRSF10A,MAP2K4,GNB5,GNG12,BMX,ITGA4,ACTA1,FAS,ITGA5,GNA15,RND2,LYN
cAMP-mediated signaling	2.86	0.00138038	0.279	37/219 (17%)	24/219 (11%)	158/219 (72%)	LPAR1,APLNR,CNR1,AGTR1,PDE5A,PRKACB,RAP1A,ADCY1,GPER1,TBXA2R,RGS2,PDE3A,PDE1C,AKAP2,RAP1GAP,PTGER4,OPRL1,NPR3,PTGER2,ENPP6,PDE8B,CAMK2G,RGS10,DUSP6,PTGER3,TDP2,S1PR3,PDE3B,PDE4B,FPR1,RAPGEF3,AKAP12,PDE4C,PDE7A,PDE4D,CREBBP,LHCGR,AKAP11,PKIB,RGS18,VIPR2,ADCY5,EP300,VIPR1,PDE2A,MC1R,ADORA2B,LTB4R,ATF4,CAMK1,MAPK1,RPS6KA1,ADORA3,CAMK1G,ADRA2C,ADRA2A,RGS4,ADCY9,PDE1A,PDE9A,HTR4
HMGB1 Signaling	2.85	0.00141254	0.317	10/120 (8%)	28/120 (23%)	82/120 (68%)	OSM,CDC42,IFNG,IFNGR2,MAPK10,PIK3R5,RHOQ,PIK3R1,IL6,SELE,VCAM1,FOS,TLR4,DIRAS3,PIK3CD,HMGB1,IL1R1,TNF,IL17D,MAPK9,IL1B,TNFRSF1B,ATM,PIK3C2B,RHOJ,IL17B,CXCL8,RHOG,TNFRSF11B,NRAS,HAT1,MAP2K4,CCL2,MAPK13,MAPK1,SERPINE1,RRAS,RND2
IL-10 Signaling	2.85	0.00141254	0.368	2/68 (3%)	23/68 (34%)	43/68 (63%)	IL1RL1,SOCS3,CCR1,IL1R2,NFKBIE,IL6,IL10RA,FOS,IL1RN,IL1R1,TNF,IL1RAP,IL33,IL1B,CD14,IKBKB,HMOX1,FCGR2A,FCGR2B,IL10RB,MAP2K4,IL18RAP,MAPK13,MAPK1,IKBKE
IL-8 Signaling	2.85	0.00141254	0.288	14/184 (8%)	39/184 (21%)	131/184 (71%)	GNA13,PLCB2,PLD3,MAPK10,LIMK1,PIK3R5,ITGB2,ARRB2,NCF2,FOS,PIK3CD,PRKCB,PRKCH,MAPK9,HBEGF,EGFR,VEGFA,CSTB,IKBKB,PIK3C2B,MYL9,RHOJ,CXCL8,NRAS,GNB5,GNG12,BAX,CYBB,IKBKE,ITGAM,GPLD1,MMP9,GNG10,PGF,RHOQ,PIK3R1,LASP1,VCAM1,IRAK3,DIRAS3,ROCK1,IRAK2,IRAK1,PAK2,ATM,ITGAX,HMOX1,RHOG,MAP2K4,PTGS2,MAPK1,RRAS,RND2
Altered T Cell and B Cell Signaling in Rheumatoid Arthritis	2.81	0.00154882	0.341	2/88 (2%)	28/88 (32%)	58/88 (66%)	SLAMF1,IFNG,HLA-DQA1,TLR1,IL6,TLR4,TLR8,IL1RN,HLA-DMA,RELB,TNF,HLA-DMB,CD80,TLR6,SPP1,CD79A,TLR2,CD86,IL33,LTB,TNFSF13B,TLR7,IL1B,HLA-DQB1,HLA-DOB,CCL21,HLA-DRA,TNFRSF17,CD28,FAS
Death Receptor Signaling	2.81	0.00154882	0.337	7/92 (8%)	24/92 (26%)	61/92 (66%)	BIRC2,PARP15,LIMK1,ACTC1,PARP9,NFKBIE,BIRC3,LMNA,TNFRSF10B,ARHGDIB,HSPB2,PARP10,HSPB7,TNF,ROCK1,ACTG2,PARP12,TANK,TNFRSF1B,TNFRSF21,DFFA,IKBKB,NAIP,TNFRSF10A,MAP2K4,ZC3HAV1,PARP3,ACTA1,FAS,BID,IKBKE
Glucocorticoid Receptor Signaling	2.8	0.00158489	0.265	26/275 (9%)	47/275 (17%)	202/275 (73%)	BGLAP,HSPA1L,HSPA1A/HSPA1B,PLAU,FCGR1A,MAPK10,PIK3R5,NR3C2,IL1R2,NFKBIE,PRKACB,HSPA6,FOS,IL1RN,PIK3CD,HMGB1,CDKN1C,ESR1,TAF1,MAPK9,CD3E,NCOA1,CCL5,JAK2,IL1B,CCL13,IKBKB,PIK3C2B,SMARCE1,CXCL8,AR,NRAS,SGK1,PTGES3,SMARCD3,CD163,SERPINE1,FOXO3,MMP1,GTF2H1,IKBKE,IFNG,PIK3R1,IL6,SELE,SUMO1,VCAM1,A2M,TSC22D3,HSPA8,TNF,STAT1,CD3D,CDKN1A,CREBBP,NFAT5,NCOR1,NFATC4,CCL3,ATM,SLPI,EP300,VIPR1,HSPA4,PBX1,MAP2K…
Interferon Signaling	2.79	0.00162181	0.444	1/36 (3%)	15/36 (42%)	20/36 (56%)	IRF1,OAS1,IRF9,IFNG,JAK2,IFNGR2,IFNAR2,STAT2,PTPN2,IFI6,TAP1,BAK1,STAT1,MX1,BAX,PSMB8
Growth Hormone Signaling	2.78	0.00165959	0.362	9/69 (13%)	16/69 (23%)	44/69 (64%)	SOCS3,SOCS4,PIK3R5,IRS1,PIK3R1,FOS,A2M,PIK3CD,STAT1,PRKCB,IGFBP3,PTPN6,PRKCH,JAK2,ATM,PIK3C2B,IGF1,IGF2,PLCG2,IGF1R,PDPK1,SRF,RPS6KA2,MAPK1,RPS6KA1
p38 MAPK Signaling	2.78	0.00165959	0.316	14/117 (12%)	23/117 (20%)	80/117 (68%)	DUSP10,IL1RL1,MAPKAPK3,TAB2,IL1R2,PLA2G5,IRAK3,HSPB2,IL1RN,IL1R1,STAT1,HSPB7,TNF,IL1RAP,CREBBP,MAPT,MEF2D,IRAK2,IL33,IRAK1,IL1B,TNFRSF1B,EP300,MAP4K1,H3F3A/H3F3B,MEF2C,EEF2K,MYC,ATF4,SRF,MAP2K4,RPS6KA2,IL18RAP,MAPK13,RPS6KA1,FAS,PLA2G2A
Germ Cell-Sertoli Cell Junction Signaling	2.76	0.0017378	0.294	24/160 (15%)	23/160 (14%)	113/160 (71%)	CDH2,CDC42,VCL,TJP1,TUBB3,ITGA2,TUBB6,MAPK10,LIMK1,ACTC1,PIK3R5,RHOQ,PIK3R1,TUBA1C,PVRL3,A2M,DIRAS3,TUBA1A,CFL1,PIK3CD,TNF,MAP3K8,ACTN2,ACTN4,ACTG2,MAPK9,TUBA3C/TUBA3D,PAK2,ATM,ITGA6,PIK3C2B,FER,ACTN1,RHOJ,CFL2,RHOG,NRAS,PDPK1,MAP2K4,GSN,SORBS1,MYO7A,MAPK1,TUBA4A,ACTA1,RRAS,RND2
T Cell Receptor Signaling	2.76	0.0017378	0.33	7/97 (7%)	25/97 (26%)	65/97 (67%)	PIK3R5,PIK3R1,CTLA4,RASGRP1,FOS,CARD11,LCP2,CD8A,PIK3CD,CD3D,CD4,NFAT5,ZAP70,VAV3,CD3E,NFATC4,PAG1,ATM,BTK,IKBKB,PIK3C2B,VAV1,NRAS,CD28,MAP2K4,CSK,MAPK1,BMX,CD247,RRAS,PTPN7,IKBKE
Molecular Mechanisms of Cancer	2.75	0.00177828	0.252	35/365 (10%)	57/365 (16%)	273/365 (75%)	BIRC2,CDC42,BMP5,GNA13,PLCB2,MAPK10,CDKN2A,PIK3R5,NFKBIE,PRKACB,RAP1A,RASGRP1,BIRC3,FOS,ADCY1,WNT11,BMP8B,PIK3CD,BMP4,FZD6,PRKCB,PRKCH,MAPK9,RAP2A,CCNE2,APH1B,ARHGEF3,JAK2,CDKN2C,AURKA,LEF1,PLCB4,PIK3C2B,NLK,CDK5,RHOJ,FZD4,BMPR1A,MYC,NRAS,FANCD2,HAT1,CDKN1B,CAMK2G,RAP1B,ITGA4,BAX,ARHGEF9,FAS,BID,ITGA5,PMAIP1,GNA15,PTCH1,WNT5A,ITGA2,IRS1,TAB2,RHOQ,PIK3R1,FZD7,RAPGEF3,APH1A,DIRAS3,SMAD7,PTPN11,E2F2…
Ephrin Receptor Signaling	2.72	0.00190546	0.287	17/174 (10%)	33/174 (19%)	124/174 (71%)	SH2D3C,CDC42,GNA13,LIMK1,RAP1A,ARPC1B,ARPC5,CXCR4,WAS,SDCBP,PTPN13,EFNB2,JAK2,EPHB6,ARPC3,VEGFA,NGEF,CFL2,ARPC2,NRAS,EPHA1,GNB5,SORBS1,GNG12,RAP1B,ITGA4,ITGA5,GNA15,CXCL12,GNG10,ITGA2,PGF,PDGFB,WIPF1,EPHA2,ADAM10,EPHB1,CFL1,PTPN11,CREBBP,ROCK1,CRK,RAPGEF1,PAK2,EP300,EPHA4,ACTR3,ATF4,MAPK1,RRAS
ERK/MAPK Signaling	2.72	0.00190546	0.283	27/187 (14%)	26/187 (14%)	134/187 (72%)	VRK2,PPP2R5E,PIK3R5,ELF2,TLN2,PRKACB,RAP1A,HSPB2,ELF1,FOS,PIK3CD,PPP2R5A,HSPB7,PPP2CB,PRKCB,ESR1,TLN1,H3F3A/H3F3B,PIK3C2B,DUSP2,MYC,NRAS,RAP1B,PPP1CB,ITGA4,DUSP6,ETS1,ITGA5,PLA2G2A,PPP1R14A,ITGA2,PIK3R1,PLA2G5,PPARG,RAPGEF3,DOCK1,PPP1R3C,STAT1,CREBBP,CRK,RAPGEF1,PAK2,ATM,EP300,PLCG2,PPP1R14C,ATF4,SRF,MAPK1,RPS6KA1,PPP2R2B,EIF4E,RRAS
VDR/RXR Activation	2.68	0.0020893	0.346	6/78 (8%)	21/78 (27%)	51/78 (65%)	SERPINB1,BGLAP,IL1RL1,IFNG,KLF4,CYP27B1,MXD1,CDKN1A,PRKCB,IGFBP3,NCOR1,PRKCH,SPP1,IGFBP6,CCL5,NCOA1,CXCL10,CD14,EP300,SEMA3B,IGFBP1,THBD,CDKN1B,YY1,VDR,COL13A1,RUNX2
Putrescine Degradation III	2.61	0.00245471	0.524	7/21 (33%)	4/21 (19%)	10/21 (48%)	ALDH3A2,ALDH1A2,SMOX,ALDH1A1,ALDH3B1,ALDH2,IL4I1,SAT1,ALDH3A1,ALDH4A1,MAOA
Renal Cell Carcinoma Signaling	2.61	0.00245471	0.352	10/71 (14%)	15/71 (21%)	46/71 (65%)	CDC42,UBD,PIK3R5,PDGFB,PIK3R1,RAP1A,FOS,PIK3CD,PTPN11,CREBBP,CRK,RAPGEF1,TCEB2,TGFA,PAK2,VEGFA,ATM,EP300,PIK3C2B,NRAS,HIF1A,MAPK1,ETS1,RRAS,RBX1
T Helper Cell Differentiation	2.61	0.00245471	0.352	0/71 (0%)	25/71 (35%)	46/71 (65%)	IFNG,ICOS,IFNGR2,HLA-DQA1,IL6,IL2RG,IL10RA,HLA-DMA,STAT1,TNF,HLA-DMB,CD80,CD86,IL18R1,IL21R,STAT4,HLA-DQB1,TNFRSF1B,IL2RA,HLA-DOB,HLA-DRA,TNFRSF11B,CD28,IL10RB,IL12RB1
Actin Nucleation by ARP-WASP Complex	2.58	0.00263027	0.375	5/56 (9%)	16/56 (29%)	35/56 (63%)	CDC42,ARPC3,ITGA2,WIPF1,RHOQ,RHOJ,ARPC1B,ACTR3,PPP1R12B,RHOG,ARPC2,BAIAP2,DIRAS3,ARPC5,NRAS,WAS,ROCK1,ITGA4,RRAS,ITGA5,RND2
IL-12 Signaling and Production in Macrophages	2.58	0.00263027	0.301	10/133 (8%)	30/133 (23%)	93/133 (70%)	IRF1,IFNG,MYD88,MAPK10,PIK3R5,RBP4,PIK3R1,APOC1,PPARG,FOS,TLR4,IRF8,PIK3CD,STAT1,TNF,MAP3K8,PRKCB,PRKCH,TLR2,MAPK9,REL,STAT4,NCOA1,APOD,ATM,EP300,IKBKB,PIK3C2B,PCYOX1,SPI1,MAF,LYZ,APOC2,MAP2K4,MAPK13,MAPK1,SERPINA1,APOE,IL12RB1,IKBKE
GÎ±12/13 Signaling	2.53	0.00295121	0.308	12/117 (10%)	24/117 (21%)	81/117 (69%)	CDH2,LPAR6,LPAR1,CDC42,F2RL1,GNA13,MAPK10,PIK3R5,NFKBIE,PIK3R1,CDH6,F2R,PIK3CD,TBXA2R,LPAR5,CDH19,ROCK1,MEF2D,CDH11,MAPK9,VAV3,LPAR2,ATM,BTK,IKBKB,PIK3C2B,CDH15,MYL9,CDH3,MEF2C,VAV1,NRAS,MAP2K4,MAPK1,RRAS,IKBKE
RhoGDI Signaling	2.53	0.00295121	0.283	20/173 (12%)	29/173 (17%)	124/173 (72%)	CDH2,CDC42,GNA13,LIMK1,GDI2,ARPC1B,ARHGDIB,ARPC5,CDH19,ESR1,ARHGEF3,ARPC3,EZR,CDH15,MYL9,RHOJ,CFL2,PPP1R12B,ARPC2,GNB5,GNG12,ITGA4,ACTA1,ARHGEF9,ARHGAP12,PIP5K1B,ITGA5,GNA15,GNG10,ITGA2,ACTC1,RHOQ,DIRAS3,CDH6,CFL1,DLC1,CREBBP,ROCK1,CDH11,ACTG2,PAK2,EP300,CDH3,ACTR3,CD44,RHOG,ARHGAP4,ARHGAP9,RND2
UVA-Induced MAPK Signaling	2.53	0.00295121	0.33	10/88 (11%)	19/88 (22%)	59/88 (67%)	PLCB2,PARP15,MAPK10,PIK3R5,PARP9,PLCE1,PIK3R1,PARP10,FOS,PIK3CD,STAT1,PLCL1,MAPK9,PARP12,PLCD1,EGFR,ATM,PLCB4,PIK3C2B,PLCG2,NRAS,MAP2K4,RPS6KA2,ZC3HAV1,PARP3,MAPK13,MAPK1,RPS6KA1,RRAS
Phospholipase C Signaling	2.49	0.00323594	0.266	31/237 (13%)	32/237 (14%)	174/237 (73%)	GNA13,PLCB2,PLD3,PLCE1,RAP1A,MPRIP,ADCY1,LCP2,SYK,PRKCB,ITPR1,PRKCH,CD79A,ZAP70,CD3E,HDAC5,ARHGEF3,PLCB4,MYL9,RHOJ,FCGR2A,PPP1R12B,NRAS,GNB5,GNG12,RAP1B,PPP1CB,ITGA4,ARHGEF9,ITGA5,MARCKS,TGM2,PLA2G2A,LYN,PPP1R14A,GPLD1,GNG10,ITGA2,RHOQ,PLA2G5,RAPGEF3,DIRAS3,CD3D,CREBBP,NFAT5,MEF2D,NFATC4,ADCY5,EP300,BTK,HMOX1,MEF2C,RALGDS,PLCG2,RHOG,ATF4,FCGR2B,RALA,MAPK1,CD247,RRAS,ADCY9,RND2
PKCÎ¸ Signaling in T Lymphocytes	2.46	0.00346737	0.305	7/118 (6%)	29/118 (25%)	82/118 (69%)	HLA-DQA1,PIK3R5,NFKBIE,PIK3R1,FOS,CARD11,LCP2,PIK3CD,HLA-DMA,CD3D,MAP3K8,HLA-DMB,CD80,CD4,NFAT5,CD86,ZAP70,VAV3,CD3E,NFATC4,HLA-DQB1,ATM,IKBKB,PIK3C2B,HLA-DOB,VAV1,HLA-DRA,PLCG2,NRAS,CD28,MAP2K4,CAMK2G,MAPK1,CD247,RRAS,IKBKE
Agrin Interactions at Neuromuscular Junction	2.45	0.00354813	0.348	12/69 (17%)	12/69 (17%)	45/69 (65%)	ITGAL,CDC42,PAK2,EGFR,ITGA2,LAMB1,MAPK10,ITGA6,ACTC1,ITGB2,NRAS,MAP2K4,CHRNA1,ERBB2,MAPK1,ITGA4,ACTA1,ERBB3,DAG1,RRAS,ITGA5,MAPK9,ACTG2,LAMA2
MSP-RON Signaling Pathway	2.45	0.00354813	0.391	6/46 (13%)	12/46 (26%)	28/46 (61%)	CCR2,ITGAM,IFNG,JAK2,ATM,ACTC1,PIK3R5,PIK3C2B,ITGB2,PIK3R1,TLR4,PIK3CD,RPS6KA2,TNF,CCL2,ACTA1,TLR2,ACTG2
PI3K Signaling in B Lymphocytes	2.44	0.00363078	0.299	16/127 (13%)	22/127 (17%)	89/127 (70%)	C3,PLCB2,PLCE1,IRS1,NFKBIE,PIK3R1,ATF3,FOS,TLR4,SYK,INPP5D,PIK3CD,PLEKHA3,PIK3AP1,PRKCB,ITPR1,NFAT5,CD79A,PLCL1,VAV3,PLCD1,NFATC4,IRS2,PLCB4,BTK,IKBKB,VAV1,PLCG2,NRAS,PDPK1,FCGR2B,ATF4,CAMK2G,MAPK1,FOXO3,RRAS,IKBKE,LYN
Inhibition of Matrix Metalloproteases	2.43	0.00371535	0.41	4/39 (10%)	12/39 (31%)	23/39 (59%)	MMP11,RECK,MMP9,MMP12,TIMP4,MMP13,ADAM10,TIMP2,SDC1,MMP7,A2M,MMP19,TIMP3,TIMP1,MMP28,MMP1
HIF1Î± Signaling	2.42	0.00380189	0.314	11/102 (11%)	21/102 (21%)	70/102 (69%)	MMP9,MMP12,MAPK10,PGF,PIK3R5,PIK3R1,MAPK4,PIK3CD,EDN1,CREBBP,MMP28,MAPK9,TCEB2,MMP11,SLC2A3,NCOA1,VEGFA,ATM,EP300,PIK3C2B,MMP13,MAPK6,SLC2A5,MMP7,NRAS,MMP19,HIF1A,MAPK13,MAPK1,MMP1,RRAS,RBX1
Antioxidant Action of Vitamin C	2.33	0.00467735	0.313	12/99 (12%)	19/99 (19%)	68/99 (69%)	NXN,GPLD1,PLCB2,PLA2G16,CSF2RA,PLD3,MAPK10,PLCE1,PLA2G7,NFKBIE,PLA2G5,GSTO1,TNF,PNPLA8,PLCL1,MAPK9,PLCD1,JAK2,SLC2A3,PLCB4,IKBKB,HMOX1,SLC2A5,PLCG2,MAP2K4,MAPK13,MAPK1,RARRES3,ABHD3,PLA2G2A,IKBKE
Cardiac Î²-adrenergic Signaling	2.33	0.00467735	0.293	30/133 (23%)	9/133 (7%)	94/133 (71%)	PPP2R5E,TDP2,PPP1R14A,PDE3B,GNG10,PDE4B,PDE5A,PRKACB,ADCY1,AKAP12,PDE4C,PDE7A,PPP1R3C,PPP2R5A,PPP1R1A,PDE4D,PPP2CB,PDE3A,PDE1C,AKAP11,PKIB,AKAP2,ADCY5,ATP2A2,PDE2A,PPP1R14C,PLN,SLC8A2,ENPP6,GNB5,PDE8B,PPP1CB,GNG12,CACNA1C,PPP2R2B,PDE1A,PDE9A,RYR2,ADCY9
Acute Phase Response Signaling	2.29	0.00512861	0.278	16/169 (9%)	31/169 (18%)	122/169 (72%)	CFB,OSM,TF,C3,MYD88,SOCS3,SOCS4,RBP7,RBP4,NFKBIE,PIK3R1,IL6,CRABP2,CRABP1,FOS,A2M,SAA1,FN1,IL1RN,PIK3CD,IL1R1,PTPN11,TNF,IL1RAP,HAMP,MAPK9,IL33,IRAK1,ITIH4,JAK2,IL1B,TNFRSF1B,RBP1,IKBKB,HMOX1,TNFRSF11B,SOD2,NRAS,PDPK1,MAP2K4,MAPK13,MAPK1,SERPINA1,SERPINE1,C1S,RRAS,IKBKE
Ethanol Degradation IV	2.26	0.00549541	0.478	8/23 (35%)	3/23 (13%)	12/23 (52%)	ALDH3A2,CYGB,ALDH1A2,ACSL1,ALDH1A1,ACSS2,CAT,ALDH3B1,ALDH2,ALDH3A1,ALDH4A1
Tryptophan Degradation X (Mammalian, via Tryptamine)	2.26	0.00549541	0.478	7/23 (30%)	4/23 (17%)	12/23 (52%)	ALDH3A2,ALDH1A2,SMOX,ALDH1A1,ALDH3B1,ALDH2,IL4I1,AKR1A1,ALDH3A1,ALDH4A1,MAOA
Ephrin A Signaling	2.24	0.0057544	0.375	5/48 (10%)	13/48 (27%)	30/48 (63%)	CDC42,ATM,LIMK1,NGEF,PIK3R5,PIK3C2B,PIK3R1,ADAM10,EPHA2,EPHA4,VAV1,CFL2,CFL1,PIK3CD,EPHA1,PTPN11,ROCK1,VAV3
Salvage Pathways of Pyrimidine Ribonucleotides	2.24	0.0057544	0.315	8/92 (9%)	21/92 (23%)	63/92 (68%)	DMPK,TTK,APOBEC3G,LIMK1,APOBEC3A,UPP1,CSNK1D,MAP3K8,AK5,PRKCH,MAPK9,APOBEC3H,IRAK1,PAK2,DAPK1,CDK8,CDK5,CMPK1,NME1,MAPK6,GRK5,MAP2K4,SGK1,PIM1,MAPK1,FAM20B,NME2,NME6,CDK1
HGF Signaling	2.21	0.00616595	0.305	9/105 (9%)	23/105 (22%)	73/105 (70%)	CDC42,ITGA2,MAPK10,CDKN2A,PIK3R5,ELF2,PIK3R1,IL6,RAP1A,DOCK1,ELF1,FOS,PIK3CD,PTPN11,MAP3K8,CDKN1A,PRKCB,PRKCH,RAPGEF1,MAPK9,ATM,PIK3C2B,PLCG2,NRAS,MAP2K4,PTGS2,RAP1B,MAPK1,ITGA4,ETS1,RRAS,ITGA5
GDNF Family Ligand-Receptor Interactions	2.2	0.00630957	0.338	12/68 (18%)	11/68 (16%)	45/68 (66%)	CDC42,IRS2,GFRA1,MAPK10,ATM,GFRA2,PIK3R5,PIK3C2B,DOK6,IRS1,PIK3R1,PLCG2,FOS,NRAS,PIK3CD,MAP2K4,PDLIM7,MAPK1,DOK3,ITPR1,RRAS,GFRA3,MAPK9
Remodeling of Epithelial Adherens Junctions	2.2	0.00630957	0.338	10/68 (15%)	13/68 (19%)	45/68 (66%)	ARPC3,VCL,TUBB3,TUBB6,RAB5A,ACTC1,ACTN1,TUBA1C,NME1,ARPC1B,ACTR3,ARPC2,ARPC5,DNM1L,TUBA1A,CLIP1,RALA,ACTN2,TUBA4A,ACTA1,ACTN4,ACTG2,TUBA3C/TUBA3D
Colorectal Cancer Metastasis Signaling	2.16	0.00691831	0.258	22/236 (9%)	39/236 (17%)	175/236 (74%)	TLR1,MAPK10,PIK3R5,PRKACB,FOS,TLR4,ADCY1,WNT11,TLR8,PIK3CD,FZD6,TLR2,MAPK9,EGFR,TLR7,MMP11,JAK2,VEGFA,LEF1,PIK3C2B,PTGER4,RHOJ,PTGER2,FZD4,MYC,NRAS,GNB5,GNG12,BAX,PTGER3,MMP1,IFNG,MMP9,WNT5A,GNG10,MMP12,PGF,RHOQ,PIK3R1,IL6,FZD7,ARRB1,DIRAS3,TNF,STAT1,FZD3,TLR6,MMP28,ADCY5,ATM,MMP13,RALGDS,RHOG,MMP7,MMP19,MAP2K4,PTGS2,MAPK1,RRAS,ADCY9,RND2
Endothelin-1 Signaling	2.16	0.00691831	0.273	20/172 (12%)	27/172 (16%)	125/172 (73%)	EDNRA,GNA13,GPLD1,PLCB2,PLA2G16,PLD3,MAPK10,PIK3R5,PLCE1,PLA2G7,GUCY1A3,PIK3R1,PLA2G5,FOS,ADCY1,MAPK4,PIK3CD,EDN1,PRKCB,ITPR1,PNPLA8,PRKCH,CASP4,PLCL1,PTGS1,MAPK9,PLCD1,ADCY5,ATM,PLCB4,CASP1,PIK3C2B,HMOX1,MAPK6,PTGER2,PLCG2,MYC,NRAS,PTGS2,MAPK13,MAPK1,RARRES3,ABHD3,RRAS,PLA2G2A,ADCY9,GNA15
Prolactin Signaling	2.13	0.0074131	0.329	9/73 (12%)	15/73 (21%)	49/73 (67%)	IRF1,JAK2,SOCS3,SOCS4,ATM,EP300,PIK3R5,PIK3C2B,IRS1,PIK3R1,PLCG2,FOS,NRAS,MYC,PDPK1,PIK3CD,PTPN11,STAT1,MAPK1,PRKCB,CREBBP,PRKCH,RRAS,NMI
STAT3 Pathway	2.13	0.0074131	0.329	12/73 (16%)	12/73 (16%)	49/73 (67%)	EGFR,JAK2,SOCS3,SOCS4,TGFBR3,MAPK10,PTPN2,DDR1,IGF2R,FGFRL1,IGF1R,BMPR1A,NRAS,MYC,MAP2K4,PIM1,MAPK13,CDKN1A,MAPK1,NTRK3,PTPN6,NTRK2,RRAS,MAPK9
Protein Kinase A Signaling	2.08	0.00831764	0.238	57/386 (15%)	35/386 (9%)	294/386 (76%)	DUSP10,GNA13,ADD1,PLCB2,PTPRB,PLCE1,KDELR3,NFKBIE,DUSP26,PDE5A,PRKACB,RAP1A,MTMR3,ADCY1,RYR3,DUSP18,PRKCB,PDE3A,ITPR1,PDE1C,PTPRF,FLNC,PRKCH,PTPN13,PPP1R1B,AKAP2,LEF1,PLCB4,H3F3A/H3F3B,MYL9,DUSP2,ADD3,ENPP6,GNB5,PDE8B,CAMK2G,GNG12,RAP1B,PPP1CB,DUSP6,PTPN7,PYGM,TDP2,PPP1R14A,CDC14B,PTCH1,DUSP11,GNG10,PDE3B,PTPN22,PDE4B,AKAP12,PDE4C,PYGB,PDE7A,PPP1R3C,PTPN11,PDE4D,EBI3,CREBBP,ROCK1,PTPN6,NFAT5,SIRP…
Sertoli Cell-Sertoli Cell Junction Signaling	2.08	0.00831764	0.27	25/178 (14%)	23/178 (13%)	130/178 (73%)	F11R,CDC42,CLDN7,VCL,TJP1,ZAK,TUBB3,ITGA2,TUBB6,MAPK10,ACTC1,GUCY1A3,TUBA1C,CLDN1,PRKACB,PVRL3,SPTBN1,A2M,TUBA1A,WAS,TJAP1,TNF,MAP3K8,MPP6,ACTN2,CLDN5,ACTN4,ACTG2,MAPK9,TUBA3C/TUBA3D,JAM2,TGFBR3,TJP2,ACTN1,NRAS,CLDN11,MAP2K4,SORBS1,MYO7A,MAPK13,CLDN23,MAPK1,ITGA4,TUBA4A,ACTA1,JAM3,RRAS,ITGA5
Prostanoid Biosynthesis	2.07	0.00851138	0.667	2/9 (22%)	4/9 (44%)	3/9 (33%)	PTGDS,PTGS2,PTGES3,PTGS1,PTGIS,TBXAS1
CDK5 Signaling	2.06	0.00870964	0.303	16/99 (16%)	14/99 (14%)	69/99 (70%)	PPP2R5E,PPP1R14A,LAMB1,ITGA2,MAPK10,PRKACB,LAMA5,ADCY1,MAPK4,PPP1R3C,PPP2R5A,PPP2CB,FOSB,NTRK2,MAPT,PPP1R1B,MAPK9,ADCY5,ITGA6,EGR1,CDK5,MAPK6,PPP1R14C,NRAS,MAPK13,MAPK1,PPP1CB,PPP2R2B,RRAS,ADCY9
Leptin Signaling in Obesity	2.06	0.00870964	0.324	15/74 (20%)	9/74 (12%)	50/74 (68%)	PLCD1,JAK2,SOCS3,PLCB2,ADCY5,AGRP,PLCB4,PDE3B,ATM,PIK3R5,PIK3C2B,PLCE1,LEPR,PIK3R1,PRKACB,PLCG2,ADCY1,PIK3CD,PTPN11,MAPK1,PDE3A,LEP,PLCL1,ADCY9
tRNA Splicing	2.06	0.00870964	0.4	10/35 (29%)	4/35 (11%)	21/35 (60%)	TDP2,PDE3B,PDE2A,PDE4B,PDE5A,PDE4C,PDE7A,ENPP6,PDE8B,PDE4D,PDE3A,PDE1C,PDE9A,PDE1A
Hepatic Cholestasis	2.05	0.00891251	0.273	11/161 (7%)	33/161 (20%)	117/161 (73%)	IL1RL1,OSM,IFNG,MYD88,MAPK10,IL1R2,NFKBIE,IL6,PRKACB,IRAK3,TLR4,ADCY1,HSD3B7,LY96,IL1RN,IL1R1,TNF,NR1H3,IL1RAP,PRKCB,PRKCH,IL17D,IRAK2,ABCC3,ESR1,CYP27A1,MAPK9,IL33,IRAK1,ABCC2,IL1B,ADCY5,TNFRSF1B,CD14,TJP2,CETP,IKBKB,IL17B,CXCL8,TNFRSF11B,MAP2K4,IL18RAP,ADCY9,IKBKE
14-3-3-mediated Signaling	2.04	0.00912011	0.291	12/117 (10%)	22/117 (19%)	83/117 (71%)	PLCB2,TUBB3,TUBB6,MAPK10,PIK3R5,PLCE1,PIK3R1,TUBA1C,FOS,TUBA1A,SNCA,PIK3CD,TNF,PRKCB,MAPT,PRKCH,PLCL1,MAPK9,TUBA3C/TUBA3D,PLCD1,ATM,PLCB4,PIK3C2B,PLCG2,NRAS,MAP2K4,CDKN1B,MAPK1,RPS6KA1,TUBA4A,BAX,SRPK2,RRAS,PDCD6IP
Bladder Cancer Signaling	2.04	0.00912011	0.31	9/87 (10%)	18/87 (21%)	60/87 (69%)	MMP9,MMP12,PGF,CDKN2A,FGF18,THBS1,ERBB2,CDKN1A,SIN3A,MMP28,FGF12,EGFR,MMP11,VEGFA,DAPK1,FGF2,MMP13,CXCL8,MMP7,MYC,NRAS,MMP19,RASSF1,MAPK1,MMP1,RRAS,FGF9
Dopamine Degradation	2.04	0.00912011	0.429	8/28 (29%)	4/28 (14%)	16/28 (57%)	ALDH3A2,ALDH1A2,SMOX,COMT,ALDH1A1,SULT1A1,ALDH3B1,ALDH2,IL4I1,ALDH3A1,ALDH4A1,MAOA
FAK Signaling	2.04	0.00912011	0.31	14/87 (16%)	13/87 (15%)	60/87 (69%)	ASAP1,VCL,ITGA2,ACTC1,PIK3R5,PIK3R1,TLN2,DOCK1,WAS,PIK3CD,CRK,ACTG2,HMMR,PAK2,EGFR,TLN1,ATM,PIK3C2B,PLCG2,NRAS,PDPK1,CSK,MAPK1,ITGA4,ACTA1,RRAS,ITGA5
Xenobiotic Metabolism Signaling	2.03	0.00933254	0.249	35/273 (13%)	33/273 (12%)	205/273 (75%)	PPP2R5E,HS3ST2,PIK3R5,FMO2,ALDH3A2,GSTO1,PIK3CD,PPARGC1A,PPP2R5A,ALDH1A1,CAT,MAP3K8,GSTM2,PPP2CB,PRKCB,PRKCH,FMO3,ABCC3,MAPK9,HDAC5,SMOX,NCOA1,ABCC2,IL1B,ALDH6A1,GSTM3,PIK3C2B,MAF,MGST1,UST,SOD3,NRAS,AHR,CAMK2G,PTGES3,ALDH5A1,ALDH3A1,HS3ST1,RBX1,CHST13,FMO1,IL4I1,PIK3R1,IL6,SUMO1,ALDH1A2,TNF,ALDH3B1,GSTM5,SULT1A1,CREBBP,MAOA,ALDH1L1,HS2ST1,FMO4,ATM,EP300,CES1,HMOX1,ALDH4A1,MAP2K4,CAMK1,MAPK13,MAP…
Relaxin Signaling	2.02	0.00954993	0.281	20/135 (15%)	18/135 (13%)	97/135 (72%)	RXFP1,TDP2,GNA13,MMP9,PDE3B,GNG10,PIK3R5,GUCY1A3,NFKBIE,PIK3R1,PDE4B,PDE5A,PRKACB,RAP1A,FOS,ADCY1,PDE4C,PIK3CD,PDE7A,PDE4D,PDE3A,PDE1C,NPR2,VEGFA,ADCY5,ATM,PIK3C2B,PDE2A,ENPP6,GNB5,PDE8B,RAP1B,MAPK1,GNG12,PDE1A,PDE9A,ADCY9,GNA15
Chemokine Signaling	2	0.01	0.324	7/71 (10%)	16/71 (23%)	48/71 (68%)	CXCL12,CCL7,CCL5,PLCB2,PLCB4,LIMK1,CCL13,MPRIP,PPP1R12B,PLCG2,FOS,NRAS,CXCR4,CFL1,CAMK1,CCL2,CAMK2G,MAPK13,MAPK1,PPP1CB,PRKCB,CAMK1G,RRAS
Glycolysis I	2	0.01	0.44	3/25 (12%)	8/25 (32%)	14/25 (56%)	TPI1,PGAM4,PGK1,FBP1,PKM,GAPDH,ALDOA,PFKM,PGAM2,ENO1,FBP2
Role of JAK family kinases in IL-6-type Cytokine Signaling	2	0.01	0.44	4/25 (16%)	7/25 (28%)	14/25 (56%)	OSM,JAK2,MAP2K4,SOCS3,PTPN11,STAT1,MAPK10,MAPK13,MAPK1,IL6,MAPK9
Breast Cancer Regulation by Stathmin1	1.94	0.0114815	0.262	20/191 (10%)	30/191 (16%)	141/191 (74%)	PPP2R5E,CDC42,GNA13,PLCB2,TUBB3,LIMK1,PIK3R5,TUBA1C,PRKACB,ADCY1,TUBA1A,PIK3CD,PPP2R5A,PPP2CB,PRKCB,ITPR1,PRKCH,CCNE2,ARHGEF3,PLCB4,PIK3C2B,NRAS,GNB5,CDKN1B,CAMK2G,GNG12,PPP1CB,TUBA4A,ARHGEF9,PPP1R14A,GNG10,TUBB6,PIK3R1,PPP1R3C,E2F2,CCNE1,CDKN1A,ROCK1,TUBA3C/TUBA3D,ADCY5,ATM,STMN1,PPP1R14C,CAMK1,MAPK1,PPP2R2B,CAMK1G,RRAS,ADCY9,CDK1
Natural Killer Cell Signaling	1.94	0.0114815	0.291	6/110 (5%)	26/110 (24%)	78/110 (71%)	LILRB1,KLRB1,PIK3R5,PIK3R1,LCP2,SYK,INPP5B,INPP5D,PIK3CD,CD300A,PTPN11,TYROBP,PRKCB,KIR2DL4,PTPN6,PRKCH,ZAP70,VAV3,PAK2,LAIR1,ATM,PIK3C2B,HCST,VAV1,FCGR2A,PLCG2,NRAS,MAPK1,CD247,SIGLEC7,RRAS,FCGR3A/FCGR3B
p70S6K Signaling	1.93	0.011749	0.286	16/119 (13%)	18/119 (15%)	85/119 (71%)	PPP2R5E,F2RL1,PLCB2,PIK3R5,PLCE1,IRS1,PIK3R1,AGTR1,IL2RG,F2R,SYK,PIK3CD,PPP2R5A,PPP2CB,PRKCB,MAPT,PRKCH,CD79A,PLCL1,PLCD1,EGFR,ATM,PLCB4,BTK,PIK3C2B,EEF2K,PLCG2,NRAS,PDPK1,MAPK1,PPP2R2B,RRAS,BCAP31,LYN
Pancreatic Adenocarcinoma Signaling	1.93	0.011749	0.292	9/106 (8%)	22/106 (21%)	75/106 (71%)	CDC42,GPLD1,MMP9,PLD3,MAPK10,PGF,CDKN2A,PIK3R5,PIK3R1,PIK3CD,STAT1,E2F2,CCNE1,ERBB2,CDKN1A,SIN3A,MAPK9,TGFA,HBEGF,EGFR,JAK2,VEGFA,ATM,PIK3C2B,HMOX1,RALGDS,MAP2K4,CDKN1B,PTGS2,RALA,MAPK1
PPAR Signaling	1.93	0.011749	0.301	9/93 (10%)	19/93 (20%)	65/93 (70%)	IL1RL1,IL1R2,PDGFB,NFKBIE,PPARG,FOS,IL1RN,PPARGC1A,IL1R1,TNF,NR1H3,IL1RAP,CREBBP,NCOR1,IL33,NCOA1,IL1B,TNFRSF1B,EP300,IKBKB,TNFRSF11B,NRAS,IL18RAP,PTGS2,MAPK1,NR2F1,RRAS,IKBKE
Role of IL-17F in Allergic Inflammatory Airway Diseases	1.93	0.011749	0.364	4/44 (9%)	12/44 (27%)	28/44 (64%)	CCL7,IL1B,CXCL10,EP300,MMP13,IL6,IGF1,CXCL8,ATF4,RPS6KA2,CCL2,MAPK1,RPS6KA1,CREBBP,CXCL5,IL17RC
TNFR2 Signaling	1.93	0.011749	0.414	1/29 (3%)	11/29 (38%)	17/29 (59%)	FOS,BIRC2,TANK,NAIP,TNFAIP3,MAP2K4,TNFRSF1B,TNF,IKBKB,NFKBIE,BIRC3,IKBKE
Induction of Apoptosis by HIV1	1.92	0.0120226	0.333	4/60 (7%)	16/60 (27%)	40/60 (67%)	BIRC2,TNFRSF1B,MAPK10,DFFA,IKBKB,NFKBIE,BAK1,BIRC3,TNFRSF11B,NAIP,CXCR4,MAP2K4,TNF,SLC25A4,BAX,FAS,BID,SLC25A13,MAPK9,IKBKE
OX40 Signaling Pathway	1.92	0.0120226	0.303	2/89 (2%)	25/89 (28%)	62/89 (70%)	TNFRSF4,HLA-DQA1,HLA-DRB3,MAPK10,NFKBIE,HLA-F,HLA-DQB2,HLA-DMA,CD3D,HLA-DMB,HLA-DPA1,CD4,MAPK9,HLA-DPB1,CD3E,HLA-DQB1,HLA-G,HLA-DRB4,HLA-DOB,B2M,HLA-DRA,TRAF5,TNFSF4,HLA-A,MAP2K4,HLA-B,CD247
Pyridoxal 5'-phosphate Salvage Pathway	1.92	0.0120226	0.328	6/64 (9%)	15/64 (23%)	43/64 (67%)	IRAK1,PAK2,DMPK,DAPK1,TTK,LIMK1,CDK8,CDK5,MAPK6,CSNK1D,GRK5,MAP2K4,SGK1,PIM1,MAP3K8,MAPK1,PRKCH,FAM20B,MAPK9,CDK1,PNPO
Oxidative Ethanol Degradation III	1.9	0.0125893	0.474	7/19 (37%)	2/19 (11%)	10/19 (53%)	ALDH3A2,ALDH1A2,ACSL1,ALDH1A1,ACSS2,ALDH3B1,ALDH2,ALDH3A1,ALDH4A1
CXCR4 Signaling	1.86	0.0138038	0.27	19/152 (13%)	22/152 (14%)	111/152 (73%)	CXCL12,GNA13,PLCB2,GNG10,MAPK10,PIK3R5,RHOQ,PIK3R1,DOCK1,FOS,ADCY1,DIRAS3,CXCR4,PIK3CD,PRKCB,CD4,ITPR1,ROCK1,CRK,PRKCH,ELMO1,MAPK9,PAK2,ADCY5,ATM,PLCB4,PIK3C2B,EGR1,MYL9,RHOJ,RHOG,NRAS,MAP2K4,GNB5,MAPK1,GNG12,RRAS,ADCY9,GNA15,RND2,LYN
Role of MAPK Signaling in the Pathogenesis of Influenza	1.86	0.0138038	0.319	7/69 (10%)	15/69 (22%)	47/69 (68%)	IFNG,CCL5,PLA2G16,CXCL10,MAPK10,PLA2G7,PLA2G5,NRAS,MAP2K4,RABGEF1,TNF,CCL2,PTGS2,MAPK13,MAPK1,RARRES3,PNPLA8,ABHD3,BAX,RRAS,MAPK9,PLA2G2A
fMLP Signaling in Neutrophils	1.83	0.0147911	0.287	9/108 (8%)	22/108 (20%)	77/108 (71%)	CDC42,PLCB2,GNG10,NCF1,PIK3R5,NFKBIE,PIK3R1,FPR1,ARPC1B,NCF2,ARPC5,WAS,PIK3CD,PRKCB,ITPR1,NFAT5,PRKCH,NFATC4,ARPC3,ATM,PLCB4,PIK3C2B,ACTR3,ARPC2,NRAS,GNB5,MAPK1,GNG12,CYBB,RRAS,FPR3
Glycogen Degradation III	1.83	0.0147911	0.538	4/13 (31%)	3/13 (23%)	6/13 (46%)	PYGM,PGM1,PYGB,TYMP,PGM3,GAA,PGM5
Regulation of Cellular Mechanics by Calpain Protease	1.83	0.0147911	0.333	9/57 (16%)	10/57 (18%)	38/57 (67%)	EGFR,TLN1,VCL,ITGA2,EZR,ACTN1,TLN2,NRAS,CDKN1B,CCNE1,MAPK1,ACTN2,CAST,ITGA4,CCNA2,ACTN4,RRAS,ITGA5,CDK1
Rac Signaling	1.81	0.0154882	0.288	9/104 (9%)	21/104 (20%)	74/104 (71%)	CDC42,ITGA2,LIMK1,PIK3R5,PIK3R1,ARPC1B,NCF2,ARPC5,CFL1,PIK3CD,IQGAP2,PAK2,ARPC3,ATM,PIK3C2B,ACTR3,CD44,CFL2,BRK1,BAIAP2,ARPC2,NRAS,MAP2K4,MAPK1,ITGA4,CYBB,PIP5K1B,RRAS,ITGA5,NCKAP1
RAR Activation	1.81	0.0154882	0.258	28/190 (15%)	21/190 (11%)	141/190 (74%)	DHRS9,RBP7,MAPK10,RBP4,CRABP2,PRKACB,FOS,ADCY1,PIK3CD,PPARGC1A,ALDH1A1,RELB,PRKCB,PRKCH,MAPK9,CYP26A1,REL,ADH1C,NCOA1,JAK2,VEGFA,RBP1,SMARCE1,SMARCD3,MMP1,GTF2H1,ZBTB16,PIK3R1,CRABP1,DHRS3,ALDH1A2,SMAD7,CREBBP,IGFBP3,SDR9C7,NCOR1,RDH5,ADCY5,EP300,NR2F2,SMAD9,PDPK1,MAP2K4,PRMT2,CSK,MAPK13,MAPK1,NR2F1,ADCY9
Role of JAK1 and JAK3 in Î³c Cytokine Signaling	1.76	0.017378	0.323	7/62 (11%)	13/62 (21%)	42/62 (68%)	IL21R,IRS2,JAK2,SOCS3,ATM,IL2RA,PIK3R5,IL2RB,PIK3C2B,IRS1,PIK3R1,IL2RG,NRAS,SYK,PIK3CD,PTPN11,STAT1,IL7R,MAPK1,RRAS
Lymphotoxin Î² Receptor Signaling	1.75	0.0177828	0.333	5/54 (9%)	13/54 (24%)	36/54 (67%)	BIRC2,TNFSF14,ATM,EP300,LTBR,PIK3R5,PIK3C2B,IKBKB,PIK3R1,VCAM1,TRAF5,PDPK1,PIK3CD,RELB,MAPK1,CREBBP,LTB,IKBKE
Cholecystokinin/Gastrin-mediated Signaling	1.73	0.0186209	0.287	14/101 (14%)	15/101 (15%)	72/101 (71%)	GNA13,PLCB2,MAPK10,RHOQ,FOS,DIRAS3,IL1RN,TNF,PRKCB,ITPR1,ROCK1,PRKCH,MEF2D,MAPK9,IL33,EGFR,IL1B,PLCB4,RHOJ,EPHA4,MEF2C,RHOG,NRAS,SRF,MAP2K4,PTGS2,MAPK1,RRAS,RND2
Epithelial Adherens Junction Signaling	1.73	0.0186209	0.267	20/146 (14%)	19/146 (13%)	107/146 (73%)	CDH2,CDC42,VCL,TUBB3,TUBB6,ACTC1,TUBA1C,RAP1A,ARPC1B,PVRL3,ARPC5,TUBA1A,WAS,CLIP1,MYH11,ACTN2,CRK,RAPGEF1,ACTN4,ACTG2,TUBA3C/TUBA3D,EGFR,ARPC3,TGFBR3,LEF1,FER,MYH10,ACTN1,MYL9,ACTR3,BAIAP2,ARPC2,NRAS,SORBS1,MYO7A,RAP1B,TUBA4A,ACTA1,RRAS
Glioblastoma Multiforme Signaling	1.73	0.0186209	0.267	20/146 (14%)	19/146 (13%)	107/146 (73%)	CDC42,PLCB2,WNT5A,CDKN2A,PIK3R5,PLCE1,PDGFB,RHOQ,PIK3R1,FZD7,WNT11,DIRAS3,PIK3CD,E2F2,CCNE1,CDKN1A,FZD6,ITPR1,FZD3,PLCL1,PLCD1,EGFR,ATM,PLCB4,LEF1,PIK3C2B,RHOJ,IGF1,IGF2,FZD4,PLCG2,RHOG,IGF1R,MYC,NRAS,CDKN1B,MAPK1,RRAS,RND2
IL-4 Signaling	1.73	0.0186209	0.307	9/75 (12%)	14/75 (19%)	52/75 (69%)	HMGA1,NFATC4,JAK2,HLA-DQA1,HLA-DQB1,ATM,PIK3R5,PIK3C2B,IRS1,HLA-DOB,NR3C2,PIK3R1,IL2RG,HLA-DRA,NRAS,INPP5D,INPP5B,PIK3CD,HLA-DMA,HLA-DMB,PTPN6,NFAT5,RRAS
Neuregulin Signaling	1.73	0.0186209	0.295	11/88 (13%)	15/88 (17%)	62/88 (70%)	BTC,ITGA2,PIK3R1,PTPN11,ERBB2,DCN,PRKCB,CRK,PRKCH,TMEFF2,TGFA,HBEGF,EGFR,CDK5,MATK,PLCG2,NRAS,MYC,PDPK1,DLG4,CDKN1B,MAPK1,ITGA4,ERBB3,RRAS,ITGA5
Melanocyte Development and Pigmentation Signaling	1.71	0.0194984	0.298	11/84 (13%)	14/84 (17%)	59/84 (70%)	PIK3R5,PIK3R1,PRKACB,ADCY1,PIK3CD,PTPN11,KITLG,CREBBP,PTPN6,CRK,ADCY5,ATM,EP300,PIK3C2B,KIT,MC1R,PLCG2,SOX10,NRAS,ATF4,RPS6KA2,MAPK1,RPS6KA1,RRAS,ADCY9
ERK5 Signaling	1.7	0.0199526	0.317	10/63 (16%)	10/63 (16%)	43/63 (68%)	EGFR,GNA13,CTF1,EP300,WNK1,MEF2C,FOS,NRAS,MYC,ATF4,SGK1,PTPN11,RPS6KA2,MAP3K8,RPS6KA1,CREBBP,MEF2D,RRAS,FOXO3,FOSL1
Histamine Degradation	1.7	0.0199526	0.471	6/17 (35%)	2/17 (12%)	9/17 (53%)	ALDH3A2,HNMT,ALDH1A2,ALDH1A1,ALDH3B1,ALDH2,ALDH3A1,ALDH4A1
IL-17A Signaling in Fibroblasts	1.7	0.0199526	0.371	1/35 (3%)	12/35 (34%)	22/35 (63%)	CCL7,IKBKB,NFKBIE,IL6,FOS,CCL2,MAPK13,MAPK1,CXCL5,NFKBIZ,MMP1,IL17RC,IKBKE
PCP pathway	1.7	0.0199526	0.317	12/63 (19%)	8/63 (13%)	43/63 (68%)	LGR4,RSPO3,CTHRC1,WNT5A,MAPK10,ROR2,DAAM1,FZD7,FZD4,SDC1,WNT11,PFN1,MAP2K4,FZD6,ROCK1,FZD3,PFN2,MAPK9,JUNB,PRICKLE1
Protein Ubiquitination Pathway	1.7	0.0199526	0.243	30/255 (12%)	32/255 (13%)	193/255 (76%)	BIRC2,HSPA1L,HSPA1A/HSPA1B,USP35,DNAJC5,HSPA13,HSPA12A,UBE2E3,UBD,USP11,HSPA6,BIRC3,HSPB2,USP1,FBXW7,DNAJC21,HSPB7,HSPA12B,HSPB6,TCEB2,UBE2L3,PSMA4,PARK2,USP22,USP14,CRYAB,PSMA6,HSPB8,DNAJB5,DNAJC18,DNAJB11,UBE2C,HLA-B,HSPH1,PSMC6,RBX1,PSMB10,PSMB8,DNAJA1,IFNG,USP54,PSME2,TAP1,HSPE1,DNAJC19,PSMD4,USP8,HSPA8,SKP1,PSMC1,DNAJB6,SACS,UBE2F,UBE2E1,B2M,CDC20,HSPA4,NEDD4,HLA-A,UBE2L6,DNAJB4,USP53
phagosome maturation	1.68	0.020893	0.275	3/120 (3%)	30/120 (25%)	87/120 (73%)	ATP6V0D2,VPS37A,TUBB3,SNAP25,ATP6V0D1,HLA-DRB3,TUBB6,GOSR1,TCIRG1,TUBA1C,TAP1,ATP6AP1,NCF2,TUBA1A,ATP6V1F,ATP6V1B2,CANX,LAMP2,ATP6V0E1,ATP6V0B,TUBA3C/TUBA3D,RAB5A,HLA-DRB4,B2M,ATP6V1A,HLA-DRA,ATP6V0C,CALR,HLA-A,RAB7B,TUBA4A,HLA-B,CYBB
Eicosanoid Signaling	1.63	0.0234423	0.312	7/64 (11%)	13/64 (20%)	44/64 (69%)	ALOX5AP,PLA2G16,DPEP2,PLA2G7,PTGER4,PLA2G5,PTGER2,PTGIS,ALOX5,PTGDS,LTB4R,TBXA2R,PTGS2,RARRES3,PNPLA8,ABHD3,PTGER3,PTGS1,PLA2G2A,TBXAS1
Glycogen Degradation II	1.62	0.0239883	0.545	4/11 (36%)	2/11 (18%)	5/11 (45%)	PYGM,PGM1,PYGB,TYMP,PGM3,PGM5
B Cell Activating Factor Signaling	1.6	0.0251189	0.35	4/40 (10%)	10/40 (25%)	26/40 (65%)	NFATC4,TNFSF13B,MAPK10,IKBKB,NFKBIE,TRAF5,FOS,TNFRSF17,MAP2K4,MAPK13,MAPK1,NFAT5,MAPK9,IKBKE
ErbB Signaling	1.6	0.0251189	0.291	11/86 (13%)	14/86 (16%)	61/86 (71%)	CDC42,BTC,MAPK10,PIK3R5,PIK3R1,FOS,PIK3CD,ERBB2,PRKCB,PRKCH,MAPK9,TGFA,HBEGF,EGFR,PAK2,ATM,PIK3C2B,PLCG2,NRAS,PDPK1,MAP2K4,MAPK13,MAPK1,ERBB3,RRAS
LPS-stimulated MAPK Signaling	1.6	0.0251189	0.301	6/73 (8%)	16/73 (22%)	51/73 (70%)	CDC42,CD14,MAPK10,ATM,PIK3R5,PIK3C2B,IKBKB,NFKBIE,PIK3R1,FOS,TLR4,NRAS,PIK3CD,SRF,MAP2K4,MAPK13,MAPK1,PRKCB,PRKCH,RRAS,MAPK9,IKBKE
Neuroprotective Role of THOP1 in Alzheimer's Disease	1.6	0.0251189	0.35	6/40 (15%)	8/40 (20%)	26/40 (65%)	TAC1,MME,IFNG,MMP9,HLA-G,PNOC,APP,GNRH1,PRKACB,HLA-F,HLA-A,NTS,MAPT,HLA-B
PPARÎ±/RXRÎ± Activation	1.6	0.0251189	0.254	25/177 (14%)	20/177 (11%)	132/177 (75%)	IL1RL1,ACADL,PLCB2,FASN,GPD1,PLCE1,BCL3,IRS1,IL1R2,NFKBIE,IL6,PRKACB,ADCY1,PPARGC1A,IL1R1,IL1RAP,ADIPOR2,PRKCB,CREBBP,NCOR1,CKAP5,PLCL1,CHD5,PLCD1,JAK2,IL1B,ADCY5,TGFBR3,PLCB4,ABCA1,EP300,IKBKB,MEF2C,PLCG2,CD36,NRAS,GK,MAP2K4,IL18RAP,MAPK1,NR2F1,RRAS,ADCY9,GNA15,IKBKE
Gluconeogenesis I	1.57	0.0269153	0.4	2/25 (8%)	8/25 (32%)	15/25 (60%)	PGAM4,PGK1,FBP1,ME1,GAPDH,ALDOA,PGAM2,ME2,ENO1,FBP2
Renin-Angiotensin Signaling	1.56	0.0275423	0.275	12/109 (11%)	18/109 (17%)	79/109 (72%)	MAPK10,PIK3R5,PIK3R1,AGTR1,PRKACB,FOS,ADCY1,PIK3CD,STAT1,TNF,PRKCB,ITPR1,PTPN6,PRKCH,MAPK9,PAK2,JAK2,CCL5,ADCY5,ATM,PIK3C2B,PTGER2,PLCG2,NRAS,MAP2K4,CCL2,MAPK13,MAPK1,RRAS,ADCY9
Gap Junction Signaling	1.55	0.0281838	0.258	21/155 (14%)	19/155 (12%)	115/155 (74%)	BGLAP,LPAR1,PLCB2,TUBB3,TUBB6,ACTC1,PIK3R5,PLCE1,CSNK1G2,GUCY1A3,PIK3R1,TUBA1C,PRKACB,ADCY1,CSNK1D,TUBA1A,PIK3CD,PRKCB,ITPR1,PRKCH,PLCL1,ACTG2,NPR2,TUBA3C/TUBA3D,PLCD1,EGFR,ADCY5,DBN1,ATM,PLCB4,PIK3C2B,PLCG2,CAV1,NRAS,MAPK1,SP3,TUBA4A,ACTA1,RRAS,ADCY9
MIF Regulation of Innate Immunity	1.51	0.030903	0.341	4/41 (10%)	10/41 (24%)	27/41 (66%)	CD74,CD14,MAPK10,NFKBIE,PLA2G5,FOS,TLR4,LY96,MAP2K4,PTGS2,MAPK1,MIF,MAPK9,PLA2G2A
VEGF Signaling	1.51	0.030903	0.283	13/92 (14%)	13/92 (14%)	66/92 (72%)	VCL,PGF,ACTC1,PIK3R5,PIK3R1,PIK3CD,PTPN11,ACTN2,PRKCB,ROCK1,PTPN6,ACTN4,ACTG2,EIF1AX,VEGFA,ATM,PIK3C2B,ACTN1,PLCG2,EIF1AY,NRAS,HIF1A,MAPK1,ACTA1,FOXO3,RRAS
Regulation of IL-2 Expression in Activated and Anergic T Lymphocytes	1.5	0.0316228	0.291	6/79 (8%)	17/79 (22%)	56/79 (71%)	CD3E,NFATC4,TOB1,MAPK10,IKBKB,NFKBIE,VAV1,PLCG2,FOS,CARD11,NRAS,CD28,MAP2K4,CD3D,MAPK1,CD80,NFAT5,CD247,RRAS,MAPK9,ZAP70,IKBKE,VAV3
GM-CSF Signaling	1.49	0.0323594	0.306	6/62 (10%)	13/62 (21%)	43/62 (69%)	HCK,JAK2,CSF2RA,ATM,PIK3R5,PIK3C2B,PIK3R1,NRAS,PIK3CD,PTPN11,STAT1,PIM1,CAMK2G,RUNX1,MAPK1,PRKCB,ETS1,RRAS,LYN
IGF-1 Signaling	1.49	0.0323594	0.278	14/97 (14%)	13/97 (13%)	70/97 (72%)	SOCS3,SOCS4,PIK3R5,CTGF,IRS1,PIK3R1,PRKACB,FOS,PIK3CD,PTPN11,IGFBP3,IGFBP6,IRS2,JAK2,ATM,IGFBP2,PIK3C2B,IGF1,IGF1R,IGFBP1,NEDD4,NRAS,PDPK1,SRF,MAPK1,FOXO3,RRAS
nNOS Signaling in Skeletal Muscle Cells	1.49	0.0323594	0.467	5/15 (33%)	2/15 (13%)	8/15 (53%)	RYR3,CHRNA1,SNTB1,DAG1,SNTA1,DMD,RYR2
Glioma Signaling	1.43	0.0371535	0.276	11/98 (11%)	16/98 (16%)	71/98 (72%)	CDKN2A,PIK3R5,PDGFB,PIK3R1,PIK3CD,E2F2,CDKN1A,SIN3A,PRKCB,PRKCH,TGFA,EGFR,CDKN2C,ATM,PIK3C2B,IGF1,IGF2R,IGF2,PLCG2,IGF1R,NRAS,CAMK1,CAMK2G,MAPK1,CAMK1G,RRAS,IDH2
NGF Signaling	1.43	0.0371535	0.271	11/107 (10%)	18/107 (17%)	78/107 (73%)	CDC42,MAPK10,PIK3R5,PIK3R1,RAP1A,PIK3CD,PTPN11,MAP3K8,CREBBP,ROCK1,CRK,MAPK9,ATM,EP300,IKBKB,PIK3C2B,PLCG2,RHOG,NRAS,PDPK1,ATF4,MAP2K4,RPS6KA2,RAP1B,MAPK1,RPS6KA1,BAX,RRAS,IKBKE
April Mediated Signaling	1.42	0.0380189	0.342	4/38 (11%)	9/38 (24%)	25/38 (66%)	NFATC4,MAPK10,IKBKB,NFKBIE,TRAF5,FOS,TNFRSF17,MAP2K4,MAPK13,MAPK1,NFAT5,MAPK9,IKBKE
IL-9 Signaling	1.42	0.0380189	0.353	4/34 (12%)	8/34 (24%)	22/34 (65%)	PIK3CD,IRS2,SOCS3,STAT1,TNF,ATM,PIK3R5,PIK3C2B,IRS1,BCL3,PIK3R1,IL2RG
FXR/RXR Activation	1.41	0.0389045	0.262	19/126 (15%)	14/126 (11%)	93/126 (74%)	TF,C3,VLDLR,MAPK10,FASN,RBP4,APOC1,PPARG,PON3,SDC1,SAA1,IL1RN,PPARGC1A,TNF,NR1H3,CREBBP,FBP1,CYP27A1,MAPK9,IL33,ITIH4,ABCC2,IL1B,APOD,CETP,PCYOX1,APOC2,MAP2K4,MLXIPL,SERPINA1,APOE,HPR,PLTP
Pathogenesis of Multiple Sclerosis	1.41	0.0389045	0.556	0/9 (0%)	5/9 (56%)	4/9 (44%)	CXCL9,CCL3,CCL5,CCR1,CXCL10
TR/RXR Activation	1.41	0.0389045	0.282	14/85 (16%)	10/85 (12%)	61/85 (72%)	UCP2,COL6A3,NCOA1,THRA,PDE3B,ATM,EP300,PIK3R5,FASN,PIK3C2B,BCL3,F10,PIK3R1,RCAN2,DIO2,SLC16A3,THRSP,PIK3CD,PPARGC1A,HIF1A,ME1,AKR1C1/AKR1C2,NCOR1,ENO1
IL-17 Signaling	1.4	0.0398107	0.292	7/72 (10%)	14/72 (19%)	51/72 (71%)	JAK2,CXCL10,MAPK10,ATM,PIK3R5,PIK3C2B,PIK3R1,IL6,CXCL8,NRAS,PIK3CD,MAP2K4,CCL2,PTGS2,MAPK13,MAPK1,TIMP1,CXCL5,RRAS,MAPK9,IL17RC
Thrombopoietin Signaling	1.39	0.040738	0.309	6/55 (11%)	11/55 (20%)	38/55 (69%)	IRS2,JAK2,ATM,PIK3R5,PIK3C2B,PIK3R1,PLCG2,FOS,NRAS,MYC,PIK3CD,PTPN11,STAT1,MAPK1,PRKCB,PRKCH,RRAS
Macropinocytosis Signaling	1.38	0.0416869	0.294	5/68 (7%)	15/68 (22%)	48/68 (71%)	CDC42,CD14,ATM,RAB5A,PIK3R5,PIK3C2B,PDGFB,ITGB2,PIK3R1,CSF1R,ITGB7,PLCG2,NRAS,PIK3CD,PRKCB,PRKCH,ACTN4,RRAS,ITGA5,ITGB4
PDGF Signaling	1.37	0.042658	0.286	9/77 (12%)	13/77 (17%)	55/77 (71%)	JAK2,ATM,PIK3R5,PIK3C2B,PDGFB,PIK3R1,ABL2,PLCG2,FOS,NRAS,MYC,CAV1,INPP5D,INPP5B,PIK3CD,SRF,MAP2K4,STAT1,MAPK1,PRKCB,CRK,RRAS
Autoimmune Thyroid Disease Signaling	1.36	0.0436516	0.319	0/47 (0%)	15/47 (32%)	32/47 (68%)	HLA-DQA1,HLA-DQB1,HLA-G,HLA-DOB,HLA-F,HLA-DRA,GZMB,HLA-A,CD28,HLA-DMA,HLA-DMB,CD80,HLA-B,FAS,CD86
GÎ±s Signaling	1.35	0.0446684	0.266	19/109 (17%)	10/109 (9%)	80/109 (73%)	HCK,ADD1,GNG10,CNR1,PRKACB,RAP1A,RAPGEF3,ADCY1,RYR3,GPER1,RGS2,CREBBP,LHCGR,VIPR2,ADCY5,EP300,VIPR1,PTGER4,ADD3,PTGER2,MC1R,ADORA2B,ATF4,GNB5,MAPK1,GNG12,RYR2,ADCY9,HTR4
NF-ÎºB Activation by Viruses	1.35	0.0446684	0.288	3/73 (4%)	18/73 (25%)	52/73 (71%)	ITGAL,TNFRSF14,ITGA2,ATM,ITGA6,PIK3R5,PIK3C2B,IKBKB,ITGB2,NFKBIE,PIK3R1,NRAS,PIK3CD,MAPK1,PRKCB,CD4,ITGA4,PRKCH,RRAS,ITGA5,IKBKE
Cardiac Hypertrophy Signaling	1.34	0.0457088	0.238	31/223 (14%)	22/223 (10%)	170/223 (76%)	GNA13,PLCB2,MAPK10,PIK3R5,PLCE1,PRKACB,ADCY1,PIK3CD,MAP3K8,MAPK9,ADRA1B,PLCB4,PIK3C2B,MYL9,RHOJ,IGF1,ADSS,IGF1R,NRAS,GNB5,GNG12,GNA15,MAPKAPK3,GNG10,IRS1,RHOQ,PIK3R1,IL6,DIRAS3,CREBBP,ROCK1,MEF2D,PLCL1,PLCD1,NFATC4,ADCY5,ATM,EP300,MEF2C,PLCG2,RHOG,SRF,MAP2K4,MAPK13,MAPK1,CACNA1C,RPS6KA1,EIF4E,ADRA2C,ADRA2A,RRAS,ADCY9,RND2
IL-1 Signaling	1.34	0.0457088	0.275	7/91 (8%)	18/91 (20%)	66/91 (73%)	GNA13,MYD88,GNG10,MAPK10,TAB2,NFKBIE,PRKACB,IRAK3,FOS,ADCY1,IL1R1,IL1RAP,IRAK2,MAPK9,IRAK1,ADCY5,IKBKB,MAP2K4,GNB5,MAPK13,MAPK1,GNG12,ADCY9,IKBKE,GNA15
Wnt/Ca+ pathway	1.33	0.0467735	0.304	13/56 (23%)	4/56 (7%)	39/56 (70%)	NFATC4,PLCD1,PLCB2,WNT5A,PLCB4,EP300,PLCE1,FZD7,ROR1,FZD4,PLCG2,ATF4,FZD6,CREBBP,FZD3,NFAT5,PLCL1
GÎ±q Signaling	1.32	0.047863	0.252	13/147 (9%)	24/147 (16%)	110/147 (75%)	GPLD1,PLCB2,PLD3,GNG10,PIK3R5,RHOQ,NFKBIE,PIK3R1,AGTR1,RGS16,DIRAS3,PIK3CD,RGS2,PRKCB,ITPR1,ROCK1,PRKCH,NFATC4,RGS18,ADRA1B,ATM,PLCB4,BTK,IKBKB,PIK3C2B,RHOJ,HMOX1,PLCG2,RHOG,GNB5,CSK,MAPK1,GNG12,RGS4,GNA15,RND2,IKBKE
CD40 Signaling	1.31	0.0489779	0.292	4/65 (6%)	15/65 (23%)	46/65 (71%)	TANK,MAPK10,ATM,PIK3R5,PIK3C2B,IKBKB,NFKBIE,PIK3R1,TRAF5,FOS,PIK3CD,TNFAIP3,MAP2K4,PTGS2,MAPK13,MAPK1,PTGS1,MAPK9,IKBKE
