# Supplementary material for: Differentially expressed genes and canonical pathway expression in human atherosclerotic plaques – Tampere Vascular Study
Source: Sci Rep. 2017 Jan 27;7:41483. doi: 10.1038/srep41483 (PMC5270243; doi:10.1038/srep41483)
Supplement: Supplementary File 5 [file srep41483-s5.xls]

## Sheet: All
Supplementary file 5. Tab 1. The GOrilla GO term analysis results showing terms associated with significantly dysregulated genes (FDR<0.05) in all atherosclerotic plaques (abdominal aorta, carotid artery and femoral artery; n=68) in comparison to healthy left internal thoracic artery (LITA) controls (n=28) . Genes with FC>±1.5 and FDR<0.05 when comapring atherosclerotic plaques to controls with W…
GO term	Description	P-value	FDR q-value	Enrichment (N, B, n, b)
Atherosclerotic vs LITA up-regulated
GO:0002376	immune system process	3e-15	2.59E-11	1.46 (2115,488,766,258)
GO:0002682	regulation of immune system process	8.73E-14	3.77E-10	1.53 (2115,401,706,205)
GO:0002684	positive regulation of immune system process	2.52E-13	7.24E-10	1.88 (2115,275,459,112)
GO:0006955	immune response	6.39E-13	1.38E-9	1.60 (2115,277,724,152)
GO:0006952	defense response	1.59E-12	2.74E-9	2.07 (2115,290,310,88)
GO:0006954	inflammatory response	1.89E-12	2.72E-9	2.99 (2115,147,236,49)
GO:0040011	locomotion	3e-12	3.7E-9	2.98 (2115,202,172,49)
GO:0050900	leukocyte migration	3.11E-12	3.35E-9	4.39 (2115,91,164,31)
GO:0016477	cell migration	5.69E-12	5.46E-9	3.61 (2115,157,142,38)
GO:0048870	cell motility	5.83E-12	5.03E-9	3.52 (2115,165,142,39)
GO:0050776	regulation of immune response	2.14E-10	1.68E-7	1.55 (2115,279,706,144)
GO:0006928	movement of cell or subcellular component	5.47E-10	3.94E-7	2.86 (2115,224,142,43)
GO:0032103	positive regulation of response to external stimulus	6.46E-10	4.29E-7	3.84 (2115,82,195,29)
GO:0048584	positive regulation of response to stimulus	1.37E-9	8.45E-7	1.46 (2115,419,600,174)
GO:0002253	activation of immune response	3.32E-9	1.91E-6	1.93 (2115,141,560,72)
GO:0050867	positive regulation of cell activation	3.94E-9	2.12E-6	2.53 (2115,108,348,45)
GO:0002757	immune response-activating signal transduction	4.95E-9	2.51E-6	1.98 (2115,126,560,66)
GO:0002696	positive regulation of leukocyte activation	5.09E-9	2.44E-6	2.55 (2115,105,348,44)
GO:0050863	regulation of T cell activation	6.61E-9	3e-06	2.69 (2115,97,324,40)
GO:0050870	positive regulation of T cell activation	6.64E-9	2.86E-6	2.84 (2115,79,339,36)
GO:0002764	immune response-regulating signaling pathway	8.07E-9	3.32E-6	1.93 (2115,135,560,69)
GO:0050778	positive regulation of immune response	8.78E-9	3.44E-6	1.78 (2115,185,560,87)
GO:0034110	regulation of homotypic cell-cell adhesion	1.02E-8	3.82E-6	2.62 (2115,102,324,41)
GO:0051251	positive regulation of lymphocyte activation	1.11E-8	3.98E-6	2.60 (2115,96,348,41)
GO:0034112	positive regulation of homotypic cell-cell adhesion	1.61E-8	5.57E-6	2.77 (2115,81,339,36)
GO:0030595	leukocyte chemotaxis	2.08E-8	6.9E-6	6.18 (2115,48,114,16)
GO:0006935	chemotaxis	2.08E-8	6.66E-6	3.72 (2115,86,172,26)
GO:0042330	taxis	2.08E-8	6.42E-6	3.72 (2115,86,172,26)
GO:0050865	regulation of cell activation	2.73E-8	8.13E-6	1.94 (2115,155,479,68)
GO:0032944	regulation of mononuclear cell proliferation	3.98E-8	1.15E-5	2.29 (2115,77,515,43)
GO:0050670	regulation of lymphocyte proliferation	3.98E-8	1.11E-5	2.29 (2115,77,515,43)
GO:0002694	regulation of leukocyte activation	4.01E-8	1.08E-5	1.99 (2115,146,459,63)
GO:0070663	regulation of leukocyte proliferation	4.99E-8	1.31E-5	2.26 (2115,80,515,44)
GO:1903039	positive regulation of leukocyte cell-cell adhesion	5.44E-8	1.38E-5	2.67 (2115,84,339,36)
GO:1903037	regulation of leukocyte cell-cell adhesion	5.63E-8	1.39E-5	2.54 (2115,103,324,40)
GO:0002685	regulation of leukocyte migration	5.97E-8	1.43E-5	2.16 (2115,50,743,38)
GO:0051249	regulation of lymphocyte activation	5.98E-8	1.4E-5	2.28 (2115,125,356,48)
GO:0022407	regulation of cell-cell adhesion	6.69E-8	1.52E-5	2.36 (2115,119,339,45)
GO:0030155	regulation of cell adhesion	7.73E-8	1.71E-5	2.12 (2115,165,339,56)
GO:0040017	positive regulation of locomotion	8.13E-8	1.76E-5	4.12 (2115,91,124,22)
GO:0050921	positive regulation of chemotaxis	9.89E-8	2.08E-5	5.32 (2115,37,172,16)
GO:0051272	positive regulation of cellular component movement	1.01E-7	2.09E-5	4.08 (2115,92,124,22)
GO:0022617	extracellular matrix disassembly	1.17E-7	2.36E-5	96.14 (2115,22,4,4)
GO:0050896	response to stimulus	1.42E-7	2.8E-5	1.22 (2115,808,751,349)
GO:0032946	positive regulation of mononuclear cell proliferation	2.01E-7	3.85E-5	2.65 (2115,50,479,30)
GO:0050671	positive regulation of lymphocyte proliferation	2.01E-7	3.76E-5	2.65 (2115,50,479,30)
GO:0060326	cell chemotaxis	2.43E-7	4.46E-5	5.01 (2115,63,114,17)
GO:0030335	positive regulation of cell migration	2.44E-7	4.39E-5	4.07 (2115,88,124,21)
GO:0002250	adaptive immune response	2.86E-7	5.04E-5	2.39 (2115,79,426,38)
GO:0042129	regulation of T cell proliferation	2.92E-7	5.04E-5	3.09 (2115,55,324,26)
GO:2000147	positive regulation of cell motility	3.7E-7	6.27E-5	3.98 (2115,90,124,21)
GO:0030334	regulation of cell migration	3.77E-7	6.27E-5	3.44 (2115,135,114,25)
GO:0070665	positive regulation of leukocyte proliferation	3.8E-7	6.19E-5	2.60 (2115,51,479,30)
GO:0002690	positive regulation of leukocyte chemotaxis	4.1E-7	6.55E-5	5.55 (2115,31,172,14)
GO:0022409	positive regulation of cell-cell adhesion	4.86E-7	7.63E-5	2.50 (2115,90,339,36)
GO:0071356	cellular response to tumor necrosis factor	5.04E-7	7.77E-5	4.03 (2115,28,319,17)
GO:0001819	positive regulation of cytokine production	5.39E-7	8.16E-5	1.99 (2115,124,462,54)
GO:0040012	regulation of locomotion	5.72E-7	8.51E-5	3.48 (2115,149,98,24)
GO:0032101	regulation of response to external stimulus	6.86E-7	0.0001	2.29 (2115,206,197,44)
GO:0001817	regulation of cytokine production	6.98E-7	0.0001	1.81 (2115,171,472,69)
GO:1902105	regulation of leukocyte differentiation	8.46E-7	1.2E-4	2.28 (2115,77,457,38)
GO:1903034	regulation of response to wounding	8.63E-7	1.2E-4	2.71 (2115,105,238,32)
GO:0042102	positive regulation of T cell proliferation	8.67E-7	1.19E-4	3.53 (2115,39,307,20)
GO:0051270	regulation of cellular component movement	8.87E-7	1.2E-4	3.19 (2115,151,114,26)
GO:0034612	response to tumor necrosis factor	9.37E-7	1.24E-4	3.49 (2115,38,319,20)
GO:0006950	response to stress	1.01E-6	1.32E-4	1.33 (2115,537,593,200)
GO:2000145	regulation of cell motility	1.03E-6	1.32E-4	3.50 (2115,142,98,23)
GO:0050920	regulation of chemotaxis	1.2E-6	1.53E-4	4.36 (2115,48,172,17)
GO:0048583	regulation of response to stimulus	1.29E-6	1.62E-4	1.32 (2115,705,457,201)
GO:0042127	regulation of cell proliferation	1.43E-6	1.76E-4	1.32 (2115,283,977,172)
GO:0071345	cellular response to cytokine stimulus	1.58E-6	1.92E-4	2.35 (2115,60,494,33)
GO:0002688	regulation of leukocyte chemotaxis	1.81E-6	2.18E-4	5.06 (2115,34,172,14)
GO:1903036	positive regulation of response to wounding	1.93E-6	2.28E-4	2.48 (2115,50,494,29)
GO:0007155	cell adhesion	2.06E-6	2.41E-4	1.71 (2115,199,472,76)
GO:0051240	positive regulation of multicellular organismal process	2.09E-6	2.41E-4	1.42 (2115,269,733,132)
GO:0050707	regulation of cytokine secretion	2.22E-6	2.52E-4	2.27 (2115,60,528,34)
GO:0050729	positive regulation of inflammatory response	2.98E-6	3.34E-4	2.54 (2115,41,528,26)
GO:1903706	regulation of hemopoiesis	3.15E-6	3.48E-4	2.15 (2115,86,457,40)
GO:0022610	biological adhesion	3.36E-6	3.67E-4	1.69 (2115,201,472,76)
GO:0002274	myeloid leukocyte activation	3.95E-6	4.26E-4	2.89 (2115,38,423,22)
GO:0034103	regulation of tissue remodeling	4.09E-6	4.36E-4	2.62 (2115,20,727,18)
GO:0072676	lymphocyte migration	4.19E-6	4.41E-4	6.20 (2115,25,150,11)
GO:0009607	response to biotic stimulus	4.55E-6	4.73E-4	1.42 (2115,199,876,117)
GO:0002687	positive regulation of leukocyte migration	4.89E-6	5.03E-4	2.10 (2115,42,743,31)
GO:0043207	response to external biotic stimulus	5.04E-6	5.12E-4	1.42 (2115,196,872,115)
GO:0071622	regulation of granulocyte chemotaxis	5.13E-6	5.15E-4	8.20 (2115,12,172,8)
GO:0007165	signal transduction	5.31E-6	5.27E-4	1.21 (2115,743,711,303)
GO:0008284	positive regulation of cell proliferation	5.65E-6	5.54E-4	1.41 (2115,169,977,110)
GO:0031349	positive regulation of defense response	6.15E-6	5.97E-4	1.81 (2115,117,559,56)
GO:0034381	plasma lipoprotein particle clearance	6.42E-6	6.16E-4	37.77 (2115,7,32,4)
GO:0009605	response to external stimulus	6.65E-6	6.3E-4	1.37 (2115,274,782,139)
GO:0050708	regulation of protein secretion	6.82E-6	6.4E-4	1.98 (2115,89,528,44)
GO:0071621	granulocyte chemotaxis	7.48E-6	6.94E-4	6.18 (2115,33,114,11)
GO:0097530	granulocyte migration	7.48E-6	6.86E-4	6.18 (2115,33,114,11)
GO:0002252	immune effector process	7.74E-6	7.03E-4	1.52 (2115,143,828,85)
GO:0032844	regulation of homeostatic process	8.77E-6	7.88E-4	2.07 (2115,93,451,41)
GO:0010759	positive regulation of macrophage chemotaxis	9.18E-6	8.17E-4	12.30 (2115,5,172,5)
GO:0010758	regulation of macrophage chemotaxis	9.18E-6	8.09E-4	12.30 (2115,5,172,5)
GO:0042157	lipoprotein metabolic process	1.07E-5	9.3E-4	43.38 (2115,15,13,4)
GO:0046850	regulation of bone remodeling	1.07E-5	9.25E-4	2.60 (2115,19,727,17)
GO:0034097	response to cytokine	1.18E-5	1.01E-3	1.69 (2115,108,694,60)
GO:0032673	regulation of interleukin-4 production	1.19E-5	1.01E-3	5.19 (2115,14,291,10)
GO:0071310	cellular response to organic substance	1.32E-5	1.11E-3	1.90 (2115,190,310,53)
GO:0010033	response to organic substance	1.47E-5	1.22E-3	1.60 (2115,349,310,82)
GO:0051049	regulation of transport	1.48E-5	1.22E-3	1.67 (2115,302,302,72)
GO:0051239	regulation of multicellular organismal process	1.51E-5	1.23E-3	1.86 (2115,442,131,51)
GO:0070098	chemokine-mediated signaling pathway	1.64E-5	1.32E-3	5.54 (2115,28,150,11)
GO:0042221	response to chemical	1.67E-5	1.34E-3	1.53 (2115,418,310,94)
GO:0048518	positive regulation of biological process	1.75E-5	1.39E-3	1.33 (2115,809,311,158)
GO:0048247	lymphocyte chemotaxis	2e-05	1.57E-3	6.68 (2115,19,150,9)
GO:0022411	cellular component disassembly	2.11E-5	1.64E-3	30.65 (2115,69,4,4)
GO:1902107	positive regulation of leukocyte differentiation	2.23E-5	1.72E-3	2.87 (2115,45,344,21)
GO:0030198	extracellular matrix organization	2.26E-5	1.72E-3	30.21 (2115,70,4,4)
GO:0043062	extracellular structure organization	2.26E-5	1.71E-3	30.21 (2115,70,4,4)
GO:0002526	acute inflammatory response	2.45E-5	1.84E-3	6.45 (2115,18,164,9)
GO:0002429	immune response-activating cell surface receptor signaling pathway	2.8E-5	2.08E-3	2.20 (2115,87,376,34)
GO:1903708	positive regulation of hemopoiesis	2.89E-5	2.13E-3	2.76 (2115,49,344,22)
GO:0050727	regulation of inflammatory response	3.12E-5	2.28E-3	2.68 (2115,83,238,25)
GO:0014070	response to organic cyclic compound	3.23E-5	2.35E-3	2.61 (2115,128,171,27)
GO:0034341	response to interferon-gamma	3.33E-5	2.4E-3	2.23 (2115,33,690,24)
GO:0002768	immune response-regulating cell surface receptor signaling pathway	3.4E-5	2.43E-3	2.13 (2115,95,376,36)
GO:0045785	positive regulation of cell adhesion	3.58E-5	2.53E-3	2.19 (2115,110,307,35)
GO:0033993	response to lipid	3.7E-5	2.6E-3	1.95 (2115,162,308,46)
GO:0045124	regulation of bone resorption	3.74E-5	2.6E-3	2.67 (2115,17,699,15)
GO:0019221	cytokine-mediated signaling pathway	3.86E-5	2.67E-3	2.22 (2115,135,247,35)
GO:0030574	collagen catabolic process	3.89E-5	2.66E-3	75.54 (2115,21,4,3)
GO:1903557	positive regulation of tumor necrosis factor superfamily cytokine production	3.98E-5	2.7E-3	2.95 (2115,27,451,17)
GO:0070887	cellular response to chemical stimulus	4.08E-5	2.75E-3	1.75 (2115,238,310,61)
GO:0001775	cell activation	4.14E-5	2.77E-3	1.56 (2115,158,652,76)
GO:0045621	positive regulation of lymphocyte differentiation	4.7E-5	3.12E-3	3.52 (2115,31,291,15)
GO:0097529	myeloid leukocyte migration	4.75E-5	3.13E-3	4.30 (2115,39,164,13)
GO:0044243	multicellular organism catabolic process	4.75E-5	3.11E-3	72.10 (2115,22,4,3)
GO:0034447	very-low-density lipoprotein particle clearance	4.92E-5	3.19E-3	192.27 (2115,2,11,2)
GO:0010873	positive regulation of cholesterol esterification	4.92E-5	3.17E-3	192.27 (2115,2,11,2)
GO:0065008	regulation of biological quality	4.98E-5	3.19E-3	1.23 (2115,484,815,230)
GO:0034367	macromolecular complex remodeling	5.19E-5	3.3E-3	64.09 (2115,9,11,3)
GO:0034368	protein-lipid complex remodeling	5.19E-5	3.27E-3	64.09 (2115,9,11,3)
GO:0034369	plasma lipoprotein particle remodeling	5.19E-5	3.25E-3	64.09 (2115,9,11,3)
GO:1903555	regulation of tumor necrosis factor superfamily cytokine production	5.48E-5	3.41E-3	2.45 (2115,41,485,23)
GO:0032963	collagen metabolic process	5.65E-5	3.48E-3	68.97 (2115,23,4,3)
GO:0044259	multicellular organismal macromolecule metabolic process	5.65E-5	3.46E-3	68.97 (2115,23,4,3)
GO:0044236	multicellular organism metabolic process	5.65E-5	3.43E-3	68.97 (2115,23,4,3)
GO:0007166	cell surface receptor signaling pathway	5.98E-5	3.61E-3	1.29 (2115,406,711,176)
GO:0002237	response to molecule of bacterial origin	6.45E-5	3.87E-3	1.63 (2115,99,748,57)
GO:0032879	regulation of localization	6.51E-5	3.87E-3	1.28 (2115,413,743,185)
GO:0045321	leukocyte activation	6.52E-5	3.86E-3	1.82 (2115,125,456,49)
GO:1902622	regulation of neutrophil migration	6.66E-5	3.91E-3	2.86 (2115,11,739,11)
GO:0019886	antigen processing and presentation of exogenous peptide antigen via MHC class II	6.94E-5	4.04E-3	3.19 (2115,32,331,16)
GO:0071346	cellular response to interferon-gamma	7.76E-5	4.49E-3	3.90 (2115,21,310,12)
GO:0072678	T cell migration	7.78E-5	4.48E-3	9.13 (2115,10,139,6)
GO:0051279	regulation of release of sequestered calcium ion into cytosol	8.15E-5	4.66E-3	3.14 (2115,17,515,13)
GO:0043279	response to alkaloid	8.28E-5	4.7E-3	6.45 (2115,16,164,8)
GO:0050764	regulation of phagocytosis	9.74E-5	5.49E-3	3.94 (2115,17,347,11)
GO:0031347	regulation of defense response	9.77E-5	5.47E-3	1.76 (2115,203,325,55)
GO:0050714	positive regulation of protein secretion	9.97E-5	5.55E-3	2.07 (2115,60,528,31)
GO:0032649	regulation of interferon-gamma production	0.0001	5.53E-3	3.07 (2115,39,300,17)
GO:1902624	positive regulation of neutrophil migration	0.0001	5.51E-3	3.85 (2115,10,494,9)
GO:0032496	response to lipopolysaccharide	1.04E-4	5.67E-3	1.68 (2115,92,699,51)
GO:0033273	response to vitamin	1.08E-4	5.84E-3	6.75 (2115,22,114,8)
GO:0045766	positive regulation of angiogenesis	1.1E-4	5.93E-3	6.91 (2115,25,98,8)
GO:0002504	antigen processing and presentation of peptide or polysaccharide antigen via MHC class II	1.15E-4	6.14E-3	3.10 (2115,33,331,16)
GO:0002495	antigen processing and presentation of peptide antigen via MHC class II	1.15E-4	6.11E-3	3.10 (2115,33,331,16)
GO:0009617	response to bacterium	1.19E-4	6.3E-3	3.05 (2115,55,227,18)
GO:0045582	positive regulation of T cell differentiation	1.19E-4	6.28E-3	3.63 (2115,26,291,13)
GO:0006875	cellular metal ion homeostasis	1.24E-4	6.47E-3	3.46 (2115,77,127,16)
GO:0051050	positive regulation of transport	1.24E-4	6.46E-3	1.79 (2115,173,348,51)
GO:0071347	cellular response to interleukin-1	1.34E-4	6.92E-3	3.55 (2115,25,310,13)
GO:0032372	negative regulation of sterol transport	1.43E-4	7.34E-3	128.18 (2115,3,11,2)
GO:0032375	negative regulation of cholesterol transport	1.43E-4	7.3E-3	128.18 (2115,3,11,2)
GO:0071830	triglyceride-rich lipoprotein particle clearance	1.43E-4	7.26E-3	128.18 (2115,3,11,2)
GO:0010872	regulation of cholesterol esterification	1.43E-4	7.21E-3	128.18 (2115,3,11,2)
GO:0034382	chylomicron remnant clearance	1.43E-4	7.17E-3	128.18 (2115,3,11,2)
GO:0002221	pattern recognition receptor signaling pathway	1.46E-4	7.3E-3	2.02 (2115,44,666,28)
GO:0032369	negative regulation of lipid transport	1.51E-4	7.48E-3	39.17 (2115,6,27,3)
GO:0045765	regulation of angiogenesis	1.63E-4	8.03E-3	3.53 (2115,37,227,14)
GO:0014823	response to activity	1.7E-4	8.31E-3	10.66 (2115,8,124,5)
GO:0071825	protein-lipid complex subunit organization	1.76E-4	8.59E-3	48.07 (2115,12,11,3)
GO:0071827	plasma lipoprotein particle organization	1.76E-4	8.54E-3	48.07 (2115,12,11,3)
GO:0045580	regulation of T cell differentiation	1.79E-4	8.63E-3	3.21 (2115,34,291,15)
GO:0090026	positive regulation of monocyte chemotaxis	1.91E-4	9.14E-3	4.17 (2115,9,451,8)
GO:0023056	positive regulation of signaling	1.99E-4	9.48E-3	1.34 (2115,279,701,124)
GO:0007566	embryo implantation	1.99E-4	9.45E-3	176.25 (2115,8,3,2)
GO:0030593	neutrophil chemotaxis	2.01E-4	9.48E-3	5.57 (2115,30,114,9)
GO:1990266	neutrophil migration	2.01E-4	9.43E-3	5.57 (2115,30,114,9)
GO:2000026	regulation of multicellular organismal development	2.01E-4	9.39E-3	2.07 (2115,272,124,33)
GO:0032652	regulation of interleukin-1 production	2.04E-4	9.49E-3	2.67 (2115,24,528,16)
GO:0045619	regulation of lymphocyte differentiation	2.08E-4	9.6E-3	2.94 (2115,42,291,17)
GO:0002577	regulation of antigen processing and presentation	2.09E-4	9.62E-3	3.11 (2115,13,576,11)
GO:0098602	single organism cell adhesion	2.1E-4	9.6E-3	1.81 (2115,112,458,44)
GO:0016337	single organismal cell-cell adhesion	2.28E-4	1.03E-2	1.82 (2115,109,458,43)
GO:0002683	negative regulation of immune system process	2.34E-4	1.06E-2	1.66 (2115,115,586,53)
GO:0060135	maternal process involved in female pregnancy	2.71E-4	1.22E-2	10.31 (2115,9,114,5)
GO:0070555	response to interleukin-1	2.78E-4	1.25E-2	2.03 (2115,38,684,25)
GO:0048002	antigen processing and presentation of peptide antigen	2.82E-4	1.26E-2	2.20 (2115,58,431,26)
GO:0071222	cellular response to lipopolysaccharide	2.86E-4	1.26E-2	2.97 (2115,38,300,16)
GO:0043270	positive regulation of ion transport	2.86E-4	1.26E-2	3.70 (2115,43,173,13)
GO:1904018	positive regulation of vasculature development	2.91E-4	1.27E-2	6.17 (2115,28,98,8)
GO:0032760	positive regulation of tumor necrosis factor production	3.09E-4	1.35E-2	2.81 (2115,25,451,15)
GO:0019882	antigen processing and presentation	3.1E-4	1.34E-2	2.09 (2115,68,431,29)
GO:0002503	peptide antigen assembly with MHC class II protein complex	3.12E-4	1.35E-2	6.39 (2115,5,331,5)
GO:1901700	response to oxygen-containing compound	3.14E-4	1.35E-2	1.63 (2115,240,319,59)
GO:0071675	regulation of mononuclear cell migration	3.15E-4	1.35E-2	8.78 (2115,7,172,5)
GO:0071216	cellular response to biotic stimulus	3.15E-4	1.34E-2	2.76 (2115,46,300,18)
GO:0032653	regulation of interleukin-10 production	3.19E-4	1.35E-2	3.00 (2115,16,528,12)
GO:0006953	acute-phase response	3.26E-4	1.37E-2	5.70 (2115,11,236,7)
GO:0032680	regulation of tumor necrosis factor production	3.28E-4	1.37E-2	2.35 (2115,39,485,21)
GO:0071219	cellular response to molecule of bacterial origin	3.41E-4	1.42E-2	4.29 (2115,43,126,11)
GO:0060333	interferon-gamma-mediated signaling pathway	3.54E-4	1.47E-2	3.29 (2115,37,243,14)
GO:0046942	carboxylic acid transport	3.58E-4	1.48E-2	4.12 (2115,33,171,11)
GO:1904951	positive regulation of establishment of protein localization	3.61E-4	1.48E-2	1.59 (2115,99,727,54)
GO:2001268	negative regulation of cysteine-type endopeptidase activity involved in apoptotic signaling pathway	3.63E-4	1.49E-2	72.93 (2115,2,29,2)
GO:1903169	regulation of calcium ion transmembrane transport	3.78E-4	1.54E-2	2.68 (2115,23,515,15)
GO:0032501	multicellular organismal process	3.96E-4	1.61E-2	2.81 (2115,377,32,16)
GO:0098609	cell-cell adhesion	4.02E-4	1.62E-2	1.74 (2115,125,458,47)
GO:0002443	leukocyte mediated immunity	4.09E-4	1.64E-2	3.65 (2115,30,232,12)
GO:0034374	low-density lipoprotein particle remodeling	4.13E-4	1.65E-2	96.14 (2115,4,11,2)
GO:0007584	response to nutrient	4.17E-4	1.66E-2	4.64 (2115,40,114,10)
GO:0032846	positive regulation of homeostatic process	4.17E-4	1.65E-2	4.69 (2115,46,98,10)
GO:0045087	innate immune response	4.24E-4	1.67E-2	1.40 (2115,115,999,76)
GO:0030003	cellular cation homeostasis	4.3E-4	1.69E-2	3.16 (2115,94,114,16)
GO:0051046	regulation of secretion	4.48E-4	1.75E-2	1.63 (2115,138,528,56)
GO:0055099	response to high density lipoprotein particle	4.59E-4	1.78E-2	15.78 (2115,3,134,3)
GO:0010522	regulation of calcium ion transport into cytosol	4.61E-4	1.78E-2	2.74 (2115,21,515,14)
GO:0002478	antigen processing and presentation of exogenous peptide antigen	4.63E-4	1.78E-2	2.22 (2115,53,431,24)
GO:0050851	antigen receptor-mediated signaling pathway	4.65E-4	1.78E-2	2.25 (2115,57,396,24)
GO:0090022	regulation of neutrophil chemotaxis	4.67E-4	1.78E-2	2.86 (2115,9,739,9)
GO:0010647	positive regulation of cell communication	4.7E-4	1.79E-2	1.32 (2115,283,701,124)
GO:0070570	regulation of neuron projection regeneration	4.73E-4	1.79E-2	2,115.00 (2115,1,1,1)
GO:0070571	negative regulation of neuron projection regeneration	4.73E-4	1.78E-2	2,115.00 (2115,1,1,1)
GO:0048679	regulation of axon regeneration	4.73E-4	1.77E-2	2,115.00 (2115,1,1,1)
GO:0048685	negative regulation of collateral sprouting of intact axon in response to injury	4.73E-4	1.77E-2	2,115.00 (2115,1,1,1)
GO:0048681	negative regulation of axon regeneration	4.73E-4	1.76E-2	2,115.00 (2115,1,1,1)
GO:0048683	regulation of collateral sprouting of intact axon in response to injury	4.73E-4	1.75E-2	2,115.00 (2115,1,1,1)
GO:0043491	protein kinase B signaling	4.8E-4	1.77E-2	12.37 (2115,6,114,4)
GO:0002523	leukocyte migration involved in inflammatory response	4.8E-4	1.76E-2	12.37 (2115,6,114,4)
GO:0065009	regulation of molecular function	4.89E-4	1.79E-2	1.30 (2115,446,528,145)
GO:0051241	negative regulation of multicellular organismal process	4.9E-4	1.79E-2	2.36 (2115,181,124,25)
GO:0048522	positive regulation of cellular process	5.01E-4	1.82E-2	1.49 (2115,731,132,68)
GO:0015849	organic acid transport	5.07E-4	1.83E-2	4.00 (2115,34,171,11)
GO:0055065	metal ion homeostasis	5.1E-4	1.84E-2	3.10 (2115,86,127,16)
GO:0002758	innate immune response-activating signal transduction	5.14E-4	1.84E-2	1.92 (2115,61,559,31)
GO:0032729	positive regulation of interferon-gamma production	5.27E-4	1.88E-2	3.08 (2115,32,300,14)
GO:1901342	regulation of vasculature development	5.27E-4	1.87E-2	4.53 (2115,41,114,10)
GO:0014805	smooth muscle adaptation	5.54E-4	1.96E-2	15.00 (2115,3,141,3)
GO:0043500	muscle adaptation	5.54E-4	1.95E-2	15.00 (2115,3,141,3)
GO:0051223	regulation of protein transport	5.58E-4	1.96E-2	1.61 (2115,139,528,56)
GO:0006873	cellular ion homeostasis	5.61E-4	1.96E-2	3.09 (2115,96,114,16)
GO:0044712	single-organism catabolic process	5.71E-4	1.99E-2	10.35 (2115,146,7,5)
GO:0051282	regulation of sequestering of calcium ion	5.95E-4	2.06E-2	2.53 (2115,26,515,16)
GO:0098771	inorganic ion homeostasis	6.27E-4	2.17E-2	2.95 (2115,107,114,17)
GO:0070664	negative regulation of leukocyte proliferation	6.29E-4	2.16E-2	2.13 (2115,29,685,20)
GO:0043269	regulation of ion transport	6.35E-4	2.17E-2	2.46 (2115,96,197,22)
GO:0090025	regulation of monocyte chemotaxis	6.39E-4	2.18E-2	2.85 (2115,11,675,10)
GO:0019884	antigen processing and presentation of exogenous antigen	6.62E-4	2.25E-2	2.18 (2115,54,431,24)
GO:0042182	ketone catabolic process	6.63E-4	2.24E-2	54.23 (2115,2,39,2)
GO:0002449	lymphocyte mediated immunity	6.82E-4	2.3E-2	3.26 (2115,24,324,12)
GO:0036230	granulocyte activation	7.15E-4	2.4E-2	6.28 (2115,10,202,6)
GO:0007162	negative regulation of cell adhesion	7.18E-4	2.4E-2	2.34 (2115,60,332,22)
GO:0050715	positive regulation of cytokine secretion	7.19E-4	2.4E-2	1.91 (2115,40,721,26)
GO:0070201	regulation of establishment of protein localization	7.74E-4	2.57E-2	1.44 (2115,148,742,75)
GO:0051222	positive regulation of protein transport	7.8E-4	2.58E-2	1.58 (2115,92,727,50)
GO:1903530	regulation of secretion by cell	7.96E-4	2.62E-2	1.63 (2115,125,528,51)
GO:0034104	negative regulation of tissue remodeling	0.0008	2.63E-2	3.03 (2115,8,699,8)
GO:0046851	negative regulation of bone remodeling	0.0008	2.62E-2	3.03 (2115,8,699,8)
GO:0010562	positive regulation of phosphorus metabolic process	8.13E-4	2.65E-2	2.45 (2115,179,106,22)
GO:0045937	positive regulation of phosphate metabolic process	8.13E-4	2.64E-2	2.45 (2115,179,106,22)
GO:0002218	activation of innate immune response	8.48E-4	2.74E-2	1.86 (2115,65,559,32)
GO:0031667	response to nutrient levels	8.48E-4	2.73E-2	2.50 (2115,68,249,20)
GO:0071624	positive regulation of granulocyte chemotaxis	8.71E-4	2.8E-2	7.69 (2115,8,172,5)
GO:0090023	positive regulation of neutrophil chemotaxis	8.71E-4	2.79E-2	7.69 (2115,8,172,5)
GO:0051924	regulation of calcium ion transport	8.81E-4	2.81E-2	1.75 (2115,50,773,32)
GO:0015711	organic anion transport	8.81E-4	2.8E-2	3.04 (2115,61,171,15)
GO:0034377	plasma lipoprotein particle assembly	8.85E-4	2.8E-2	76.91 (2115,5,11,2)
GO:0065005	protein-lipid complex assembly	8.85E-4	2.79E-2	76.91 (2115,5,11,2)
GO:0045940	positive regulation of steroid metabolic process	9.04E-4	2.84E-2	10.52 (2115,6,134,4)
GO:0002460	adaptive immune response based on somatic recombination of immune receptors built from immunoglobulin superfamily domains	9.09E-4	2.84E-2	1.83 (2115,27,940,22)
GO:0050801	ion homeostasis	9.2E-4	2.87E-2	2.65 (2115,113,134,19)
GO:0043085	positive regulation of catalytic activity	9.21E-4	2.86E-2	1.38 (2115,278,528,96)
GO:0002437	inflammatory response to antigenic stimulus	9.39E-4	2.91E-2	6.04 (2115,10,210,6)
GO:0042088	T-helper 1 type immune response	9.4E-4	2.9E-2	2.95 (2115,8,716,8)
GO:0050926	regulation of positive chemotaxis	9.49E-4	2.92E-2	21.58 (2115,6,49,3)
GO:0050927	positive regulation of positive chemotaxis	9.49E-4	2.91E-2	21.58 (2115,6,49,3)
GO:0031294	lymphocyte costimulation	9.53E-4	2.91E-2	3.14 (2115,33,265,13)
GO:0031295	T cell costimulation	9.53E-4	2.9E-2	3.14 (2115,33,265,13)
GO:0051336	regulation of hydrolase activity	9.68E-4	2.93E-2	1.42 (2115,240,522,84)
GO:0050852	T cell receptor signaling pathway	9.91E-4	2.99E-2	2.87 (2115,41,270,15)
GO:0055082	cellular chemical homeostasis	9.96E-4	0.03	2.73 (2115,110,127,18)
GO:0002604	regulation of dendritic cell antigen processing and presentation	9.96E-4	2.98E-2	4.01 (2115,6,528,6)

## Sheet: Aorta
Supplementary file 5. Tab 2. The GOrilla GO term analysis results showing terms associated with significantly dysregulated genes (FDR<0.05) in abdominal aortic plaques (n=15) in comparison to healthy left internal thoracic artery (LITA) controls (n=28) . Genes with FC>±1.5 and FDR<0.05 when comapring atherosclerotic plaques to controls with Wilcoxon signed-rank test were included in the analysis.
GO term	Description	P-value	FDR q-value	Enrichment (N, B, n, b)
Abdominal aorta vs LITA up-regulated
GO:0002376	immune system process	4.71e-29	4.23E-25	1.56 (2372,540,927,329)
GO:0006955	immune response	4.56e-24	2.05E-20	1.70 (2372,311,941,210)
GO:0002682	regulation of immune system process	7.18e-19	2.15E-15	1.52 (2372,452,910,263)
GO:0006952	defense response	1.25e-18	2.82E-15	1.58 (2372,323,991,213)
GO:0002684	positive regulation of immune system process	3.73e-17	6.72E-14	1.90 (2372,316,565,143)
GO:0050896	response to stimulus	1.16e-16	1.74E-13	1.29 (2372,906,938,463)
GO:0050776	regulation of immune response	2.43e-14	3.13E-11	1.55 (2372,313,941,192)
GO:0040011	locomotion	7.26e-14	8.16E-11	2.26 (2372,234,390,87)
GO:0048583	regulation of response to stimulus	2.19e-12	2.19E-9	1.31 (2372,795,792,347)
GO:0050778	positive regulation of immune response	3.45e-12	3.1E-9	1.63 (2372,205,932,131)
GO:0048584	positive regulation of response to stimulus	3.89e-12	3.18E-9	1.43 (2372,487,787,231)
GO:0006950	response to stress	5.04e-12	3.78E-9	1.32 (2372,599,937,313)
GO:0006954	inflammatory response	5.61e-12	3.88E-9	2.71 (2372,173,278,55)
GO:0050900	leukocyte migration	8.24e-12	5.29E-9	2.08 (2372,102,761,68)
GO:0002253	activation of immune response	2.98e-11	1.79E-8	1.71 (2372,157,910,103)
GO:0051251	positive regulation of lymphocyte activation	3.27e-11	1.84E-8	2.50 (2372,110,466,54)
GO:1903039	positive regulation of leukocyte cell-cell adhesion	3.31e-11	1.75E-8	2.66 (2372,92,466,48)
GO:0032103	positive regulation of response to external stimulus	3.51e-11	1.76E-8	3.41 (2372,96,268,37)
GO:0009607	response to biotic stimulus	4.03e-11	1.91E-8	1.55 (2372,217,989,140)
GO:0022407	regulation of cell-cell adhesion	4.27e-11	1.92E-8	2.32 (2372,136,466,62)
GO:0007165	signal transduction	5.47e-11	2.35E-8	1.40 (2372,834,479,235)
GO:0022409	positive regulation of cell-cell adhesion	5.71e-11	2.34E-8	2.57 (2372,99,466,50)
GO:0043207	response to external biotic stimulus	6.42e-11	2.51E-8	1.55 (2372,214,989,138)
GO:0034110	regulation of homotypic cell-cell adhesion	7.57e-11	2.84E-8	2.43 (2372,115,466,55)
GO:0016477	cell migration	1.02e-10	3.67E-8	2.93 (2372,181,201,45)
GO:0048870	cell motility	1.24e-10	4.28E-8	2.87 (2372,189,201,46)
GO:0002764	immune response-regulating signaling pathway	1.32e-10	4.39E-8	1.71 (2372,149,915,98)
GO:0034112	positive regulation of homotypic cell-cell adhesion	1.59e-10	5.12E-8	2.63 (2372,89,466,46)
GO:1903037	regulation of leukocyte cell-cell adhesion	1.82e-10	5.65E-8	2.39 (2372,117,466,55)
GO:0002757	immune response-activating signal transduction	2.29e-10	6.88E-8	2.09 (2372,140,559,69)
GO:0050870	positive regulation of T cell activation	2.56e-10	7.43E-8	2.63 (2372,87,466,45)
GO:0006928	movement of cell or subcellular component	3e-10	8.43E-8	2.08 (2372,247,341,74)
GO:0051249	regulation of lymphocyte activation	3.05e-10	8.31E-8	2.20 (2372,147,469,64)
GO:0050867	positive regulation of cell activation	3.48e-10	9.21E-8	2.32 (2372,125,466,57)
GO:0002696	positive regulation of leukocyte activation	3.72e-10	9.57E-8	2.34 (2372,122,466,56)
GO:0050863	regulation of T cell activation	5.5e-10	1.37E-7	2.41 (2372,110,466,52)
GO:0030155	regulation of cell adhesion	7.61e-10	1.85E-7	1.99 (2372,198,470,78)
GO:0009605	response to external stimulus	1.38e-09	3.27E-7	1.42 (2372,316,938,178)
GO:0007166	cell surface receptor signaling pathway	1.71e-09	3.95E-7	1.34 (2372,469,917,243)
GO:0050865	regulation of cell activation	1.87e-09	4.21E-7	2.02 (2372,180,469,72)
GO:0001819	positive regulation of cytokine production	2.92e-09	6.4E-7	2.01 (2372,142,565,68)
GO:0002250	adaptive immune response	3.82e-09	8.18E-7	2.12 (2372,89,679,54)
GO:0048518	positive regulation of biological process	4.01e-09	8.39E-7	1.44 (2372,941,291,166)
GO:0006935	chemotaxis	6.04e-09	1.24E-6	3.30 (2372,105,219,32)
GO:0032496	response to lipopolysaccharide	7.14e-09	1.43E-6	1.72 (2372,103,989,74)
GO:0070663	regulation of leukocyte proliferation	7.25e-09	1.42E-6	2.47 (2372,91,465,44)
GO:0002237	response to molecule of bacterial origin	7.35e-09	1.41E-6	1.69 (2372,112,989,79)
GO:0030595	leukocyte chemotaxis	7.71e-09	1.45E-6	4.41 (2372,54,219,22)
GO:0042330	taxis	7.78e-09	1.43E-6	3.27 (2372,106,219,32)
GO:0002694	regulation of leukocyte activation	1.22e-08	2.2E-6	2.00 (2372,172,469,68)
GO:0060326	cell chemotaxis	1.32e-08	2.33E-6	3.75 (2372,75,219,26)
GO:0002252	immune effector process	1.44e-08	2.49E-6	1.57 (2372,159,991,104)
GO:0001817	regulation of cytokine production	1.51e-08	2.57E-6	1.70 (2372,198,678,96)
GO:0033993	response to lipid	1.92e-08	3.2E-6	1.95 (2372,188,459,71)
GO:0050670	regulation of lymphocyte proliferation	1.93e-08	3.16E-6	2.46 (2372,87,465,42)
GO:0019221	cytokine-mediated signaling pathway	1.96e-08	3.16E-6	1.60 (2372,161,923,100)
GO:0071622	regulation of granulocyte chemotaxis	2.65e-08	4.19E-6	10.44 (2372,16,142,10)
GO:0002690	positive regulation of leukocyte chemotaxis	2.76e-08	4.27E-6	4.54 (2372,37,268,19)
GO:0072676	lymphocyte migration	2.77e-08	4.22E-6	5.94 (2372,28,214,15)
GO:0009617	response to bacterium	2.78e-08	4.17E-6	2.11 (2372,56,842,42)
GO:0032944	regulation of mononuclear cell proliferation	3.03e-08	4.47E-6	2.43 (2372,88,465,42)
GO:0045785	positive regulation of cell adhesion	3.05e-08	4.42E-6	2.16 (2372,127,466,54)
GO:0002688	regulation of leukocyte chemotaxis	5.79e-08	8.26E-6	4.21 (2372,42,268,20)
GO:0050921	positive regulation of chemotaxis	6.4e-08	8.99E-6	4.04 (2372,46,268,21)
GO:0042221	response to chemical	6.58e-08	9.11E-6	1.68 (2372,483,290,99)
GO:0002687	positive regulation of leukocyte migration	7.28e-08	9.92E-6	2.95 (2372,49,459,28)
GO:1902105	regulation of leukocyte differentiation	7.43e-08	9.98E-6	2.19 (2372,84,594,46)
GO:0045087	innate immune response	8.59e-08	1.14E-5	1.63 (2372,128,941,83)
GO:1903036	positive regulation of response to wounding	8.84e-08	1.15E-5	2.97 (2372,59,393,29)
GO:0098542	defense response to other organism	9.04e-08	1.16E-5	1.70 (2372,99,972,69)
GO:0050671	positive regulation of lymphocyte proliferation	1.52e-07	1.92E-5	2.46 (2372,56,585,34)
GO:0045321	leukocyte activation	1.53e-07	1.92E-5	2.15 (2372,142,404,52)
GO:0010033	response to organic substance	1.56e-07	1.92E-5	1.73 (2372,417,290,88)
GO:0002768	immune response-regulating cell surface receptor signaling pathway	1.69e-07	2.06E-5	1.69 (2372,107,932,71)
GO:1903706	regulation of hemopoiesis	2e-07	2.39E-5	2.23 (2372,98,489,45)
GO:0050729	positive regulation of inflammatory response	2.18e-07	2.58E-5	3.14 (2372,48,393,25)
GO:0032844	regulation of homeostatic process	2.62e-07	3.06E-5	2.55 (2372,101,341,37)
GO:0002685	regulation of leukocyte migration	2.77e-07	3.2E-5	2.67 (2372,60,459,31)
GO:0032946	positive regulation of mononuclear cell proliferation	2.85e-07	3.25E-5	2.42 (2372,57,585,34)
GO:0050920	regulation of chemotaxis	3e-07	3.37E-5	4.64 (2372,63,146,18)
GO:0032101	regulation of response to external stimulus	3.11e-07	3.45E-5	2.10 (2372,232,258,53)
GO:0042102	positive regulation of T cell proliferation	3.89e-07	4.27E-5	2.67 (2372,41,585,27)
GO:0042129	regulation of T cell proliferation	3.91e-07	4.24E-5	2.64 (2372,60,465,31)
GO:1903708	positive regulation of hemopoiesis	4.78e-07	5.12E-5	2.69 (2372,53,483,29)
GO:0070665	positive regulation of leukocyte proliferation	4.83e-07	5.11E-5	2.27 (2372,58,650,36)
GO:0002429	immune response-activating cell surface receptor signaling pathway	4.87e-07	5.1E-5	2.23 (2372,98,466,43)
GO:0032649	regulation of interferon-gamma production	5.04e-07	5.21E-5	2.62 (2372,40,612,27)
GO:0070098	chemokine-mediated signaling pathway	5.28e-07	5.39E-5	5.04 (2372,33,214,15)
GO:0032729	positive regulation of interferon-gamma production	5.6e-07	5.66E-5	2.24 (2372,31,923,27)
GO:0031349	positive regulation of defense response	6.07e-07	6.07E-5	1.88 (2372,128,590,60)
GO:1902107	positive regulation of leukocyte differentiation	6.3e-07	6.23E-5	2.76 (2372,48,483,27)
GO:0042127	regulation of cell proliferation	6.37e-07	6.22E-5	1.34 (2372,345,927,181)
GO:1903034	regulation of response to wounding	6.79e-07	6.57E-5	2.16 (2372,124,417,47)
GO:0060333	interferon-gamma-mediated signaling pathway	6.82e-07	6.53E-5	2.18 (2372,39,866,31)
GO:0040017	positive regulation of locomotion	6.98e-07	6.61E-5	2.64 (2372,114,268,34)
GO:0031347	regulation of defense response	7.01e-07	6.57E-5	1.52 (2372,225,779,112)
GO:0002683	negative regulation of immune system process	7.3e-07	6.77E-5	1.68 (2372,132,790,74)
GO:0051240	positive regulation of multicellular organismal process	7.63e-07	7.01E-5	1.85 (2372,320,268,67)
GO:0051272	positive regulation of cellular component movement	8.79e-07	7.98E-5	2.62 (2372,115,268,34)
GO:0030335	positive regulation of cell migration	9.44e-07	8.49E-5	2.66 (2372,110,268,33)
GO:0042742	defense response to bacterium	1.16e-06	1.02E-4	1.99 (2372,46,932,36)
GO:0051049	regulation of transport	1.16e-06	1.03E-4	1.58 (2372,337,460,103)
GO:1902624	positive regulation of neutrophil migration	1.24e-06	1.08E-4	10.28 (2372,13,142,8)
GO:0051050	positive regulation of transport	1.32e-06	1.14E-4	1.83 (2372,190,458,67)
GO:0051707	response to other organism	1.44e-06	1.24E-4	1.61 (2372,142,842,81)
GO:2000147	positive regulation of cell motility	1.53e-06	1.3E-4	2.61 (2372,112,268,33)
GO:0051239	regulation of multicellular organismal process	1.8e-06	1.5E-4	1.66 (2372,513,234,84)
GO:0070887	cellular response to chemical stimulus	1.8e-06	1.51E-4	1.63 (2372,277,468,89)
GO:0001775	cell activation	1.85e-06	1.53E-4	1.87 (2372,177,445,62)
GO:0065007	biological regulation	1.89e-06	1.54E-4	1.13 (2372,1654,498,394)
GO:0002274	myeloid leukocyte activation	1.92e-06	1.56E-4	2.70 (2372,41,536,25)
GO:0030334	regulation of cell migration	2.12e-06	1.7E-4	3.27 (2372,164,106,24)
GO:0016337	single organismal cell-cell adhesion	2.29e-06	1.82E-4	2.15 (2372,121,401,44)
GO:1902622	regulation of neutrophil migration	2.82e-06	2.23E-4	9.55 (2372,14,142,8)
GO:0007155	cell adhesion	2.83e-06	2.21E-4	1.76 (2372,221,440,72)
GO:0045124	regulation of bone resorption	2.98e-06	2.31E-4	3.99 (2372,16,483,13)
GO:0022610	biological adhesion	3.43e-06	2.64E-4	1.75 (2372,222,440,72)
GO:0051270	regulation of cellular component movement	4.03e-06	3.07E-4	3.07 (2372,182,106,25)
GO:0050851	antigen receptor-mediated signaling pathway	4.07e-06	3.08E-4	2.51 (2372,67,423,30)
GO:2000145	regulation of cell motility	4.33e-06	3.25E-4	3.16 (2372,170,106,24)
GO:0032879	regulation of localization	4.34e-06	3.22E-4	1.45 (2372,471,460,132)
GO:0071621	granulocyte chemotaxis	4.42e-06	3.26E-4	2.00 (2372,36,986,30)
GO:0097530	granulocyte migration	4.42e-06	3.23E-4	2.00 (2372,36,986,30)
GO:0034341	response to interferon-gamma	4.56e-06	3.3E-4	4.72 (2372,35,201,14)
GO:0071624	positive regulation of granulocyte chemotaxis	4.61e-06	3.32E-4	10.63 (2372,11,142,7)
GO:0090023	positive regulation of neutrophil chemotaxis	4.61e-06	3.29E-4	10.63 (2372,11,142,7)
GO:0051241	negative regulation of multicellular organismal process	4.76e-06	3.37E-4	1.46 (2372,205,871,110)
GO:0034097	response to cytokine	4.84e-06	3.4E-4	1.52 (2372,131,986,83)
GO:0034612	response to tumor necrosis factor	4.87e-06	3.4E-4	4.20 (2372,45,201,16)
GO:0098602	single organism cell adhesion	4.99e-06	3.45E-4	2.10 (2372,124,401,44)
GO:0035774	positive regulation of insulin secretion involved in cellular response to glucose stimulus	5.72e-06	3.93E-4	16.89 (2372,6,117,5)
GO:0050707	regulation of cytokine secretion	5.83e-06	3.97E-4	2.05 (2372,65,676,38)
GO:0050727	regulation of inflammatory response	5.96e-06	4.03E-4	2.67 (2372,100,258,29)
GO:0048522	positive regulation of cellular process	5.97e-06	4.01E-4	1.40 (2372,851,262,132)
GO:0071310	cellular response to organic substance	6.59e-06	4.39E-4	1.66 (2372,232,468,76)
GO:0048002	antigen processing and presentation of peptide antigen	7.05e-06	4.66E-4	2.72 (2372,54,403,25)
GO:0006875	cellular metal ion homeostasis	7.12e-06	4.68E-4	2.75 (2372,87,268,27)
GO:0097529	myeloid leukocyte migration	7.48e-06	4.87E-4	4.03 (2372,43,219,16)
GO:0048247	lymphocyte chemotaxis	7.48e-06	4.84E-4	2.73 (2372,22,710,18)
GO:0022617	extracellular matrix disassembly	8.18e-06	5.26E-4	47.92 (2372,22,9,4)
GO:0006959	humoral immune response	8.27e-06	5.28E-4	1.92 (2372,49,909,36)
GO:0050714	positive regulation of protein secretion	8.38e-06	5.31E-4	2.20 (2372,65,565,34)
GO:0046850	regulation of bone remodeling	8.68e-06	5.46E-4	3.62 (2372,19,483,14)
GO:0002377	immunoglobulin production	9.26e-06	5.79E-4	12.45 (2372,9,127,6)
GO:0051222	positive regulation of protein transport	1.07e-05	6.65E-4	2.08 (2372,102,458,41)
GO:0090022	regulation of neutrophil chemotaxis	1.18e-05	7.3E-4	9.74 (2372,12,142,7)
GO:0002478	antigen processing and presentation of exogenous peptide antigen	1.21e-05	7.37E-4	2.72 (2372,52,403,24)
GO:0040012	regulation of locomotion	1.26e-05	7.66E-4	2.98 (2372,180,106,24)
GO:0007159	leukocyte cell-cell adhesion	1.3e-05	7.84E-4	2.25 (2372,92,401,35)
GO:0098609	cell-cell adhesion	1.3e-05	7.81E-4	2.00 (2372,136,401,46)
GO:0019882	antigen processing and presentation	1.36e-05	8.08E-4	2.50 (2372,66,403,28)
GO:0051704	multi-organism process	1.38e-05	8.18E-4	1.38 (2372,255,869,129)
GO:0071345	cellular response to cytokine stimulus	1.76e-05	1.04E-3	2.20 (2372,76,483,34)
GO:0072678	T cell migration	1.79e-05	1.05E-3	8.26 (2372,10,201,7)
GO:0019886	antigen processing and presentation of exogenous peptide antigen via MHC class II	2.09e-05	1.21E-3	3.36 (2372,28,403,16)
GO:0032673	regulation of interleukin-4 production	2.14e-05	1.23E-3	4.72 (2372,18,307,11)
GO:0042157	lipoprotein metabolic process	2.14e-05	1.23E-3	36.49 (2372,13,20,4)
GO:0055082	cellular chemical homeostasis	2.25e-05	1.28E-3	2.38 (2372,119,268,32)
GO:0034381	plasma lipoprotein particle clearance	2.33e-05	1.32E-3	22.59 (2372,5,84,4)
GO:0002440	production of molecular mediator of immune response	2.42e-05	1.36E-3	9.34 (2372,14,127,7)
GO:0019884	antigen processing and presentation of exogenous antigen	2.8e-05	1.56E-3	2.46 (2372,54,465,26)
GO:0030593	neutrophil chemotaxis	3.17e-05	1.76E-3	1.97 (2372,33,986,27)
GO:1990266	neutrophil migration	3.17e-05	1.75E-3	1.97 (2372,33,986,27)
GO:0051924	regulation of calcium ion transport	3.19e-05	1.75E-3	2.09 (2372,51,690,31)
GO:0051716	cellular response to stimulus	3.23e-05	1.76E-3	1.31 (2372,446,705,174)
GO:0050708	regulation of protein secretion	3.34e-05	1.81E-3	1.89 (2372,100,565,45)
GO:0002526	acute inflammatory response	3.72e-05	0.002	6.39 (2372,21,159,9)
GO:0002504	antigen processing and presentation of peptide or polysaccharide antigen via MHC class II	3.81e-05	2.04E-3	3.25 (2372,29,403,16)
GO:0002495	antigen processing and presentation of peptide antigen via MHC class II	3.81e-05	2.03E-3	3.25 (2372,29,403,16)
GO:0010959	regulation of metal ion transport	3.89e-05	2.06E-3	1.97 (2372,68,656,37)
GO:0034447	very-low-density lipoprotein particle clearance	4.27e-05	2.25E-3	148.25 (2372,2,16,2)
GO:0010873	positive regulation of cholesterol esterification	4.27e-05	2.23E-3	148.25 (2372,2,16,2)
GO:0030003	cellular cation homeostasis	4.33e-05	2.25E-3	2.48 (2372,100,268,28)
GO:0002437	inflammatory response to antigenic stimulus	4.35e-05	2.25E-3	10.61 (2372,11,122,6)
GO:0071219	cellular response to molecule of bacterial origin	4.61e-05	2.37E-3	4.41 (2372,46,152,13)
GO:0007186	G-protein coupled receptor signaling pathway	4.95e-05	2.53E-3	1.73 (2372,130,590,56)
GO:1903557	positive regulation of tumor necrosis factor superfamily cytokine production	5.15e-05	2.62E-3	4.40 (2372,28,231,12)
GO:0006873	cellular ion homeostasis	5.37e-05	2.72E-3	2.45 (2372,101,268,28)
GO:0071222	cellular response to lipopolysaccharide	5.59e-05	2.81E-3	2.65 (2372,41,459,21)
GO:0034103	regulation of tissue remodeling	5.61e-05	2.8E-3	3.27 (2372,21,483,14)
GO:0045940	positive regulation of steroid metabolic process	5.92e-05	2.94E-3	47.44 (2372,5,30,3)
GO:0008284	positive regulation of cell proliferation	6.09e-05	3.01E-3	1.65 (2372,202,483,68)
GO:1903555	regulation of tumor necrosis factor superfamily cytokine production	6.46e-05	3.18E-3	4.25 (2372,44,165,13)
GO:0002604	regulation of dendritic cell antigen processing and presentation	6.74e-05	3.3E-3	11.93 (2372,7,142,5)
GO:1901700	response to oxygen-containing compound	6.83e-05	3.32E-3	1.31 (2372,285,932,147)
GO:0030198	extracellular matrix organization	7.23e-05	3.5E-3	3.42 (2372,76,155,17)
GO:0043062	extracellular structure organization	7.23e-05	3.48E-3	3.42 (2372,76,155,17)
GO:0055065	metal ion homeostasis	7.53e-05	3.6E-3	2.46 (2372,97,268,27)
GO:1903169	regulation of calcium ion transmembrane transport	7.6e-05	3.62E-3	2.67 (2372,24,629,17)
GO:1904951	positive regulation of establishment of protein localization	8.21e-05	3.89E-3	1.67 (2372,113,703,56)
GO:0045621	positive regulation of lymphocyte differentiation	9.03e-05	4.25E-3	3.17 (2372,34,352,16)
GO:2001179	regulation of interleukin-10 secretion	9.41e-05	4.41E-3	4.60 (2372,9,458,8)
GO:0045765	regulation of angiogenesis	9.72e-05	4.53E-3	4.20 (2372,56,131,13)
GO:0071216	cellular response to biotic stimulus	9.87e-05	4.58E-3	4.14 (2372,49,152,13)
GO:0044344	cellular response to fibroblast growth factor stimulus	9.92e-05	4.57E-3	4.56 (2372,9,462,8)
GO:0046649	lymphocyte activation	0.000101	4.65E-3	1.99 (2372,115,404,39)
GO:0032846	positive regulation of homeostatic process	0.000102	4.64E-3	3.17 (2372,48,265,17)
GO:0051093	negative regulation of developmental process	0.000105	4.76E-3	1.51 (2372,140,842,75)
GO:0002675	positive regulation of acute inflammatory response	0.000106	4.79E-3	9.11 (2372,11,142,6)
GO:0045582	positive regulation of T cell differentiation	0.000109	4.92E-3	3.18 (2372,28,400,15)
GO:0065008	regulation of biological quality	0.00011	4.94E-3	1.42 (2372,542,342,111)
GO:0045580	regulation of T cell differentiation	0.000115	5.11E-3	3.01 (2372,38,352,17)
GO:2001268	negative regulation of cysteine-type endopeptidase activity involved in apoptotic signaling pathway	0.000122	5.39E-3	124.84 (2372,2,19,2)
GO:0032369	negative regulation of lipid transport	0.000126	5.57E-3	46.21 (2372,7,22,3)
GO:0048878	chemical homeostasis	0.000133	5.82E-3	2.04 (2372,165,268,38)
GO:0043269	regulation of ion transport	0.000134	5.85E-3	2.34 (2372,102,278,28)
GO:0002544	chronic inflammatory response	0.000137	5.95E-3	18.57 (2372,7,73,4)
GO:0002521	leukocyte differentiation	0.000144	6.21E-3	2.46 (2372,83,290,25)
GO:0051828	entry into other organism involved in symbiotic interaction	0.000146	6.29E-3	3.27 (2372,26,390,14)
GO:0051806	entry into cell of other organism involved in symbiotic interaction	0.000146	6.26E-3	3.27 (2372,26,390,14)
GO:0030260	entry into host cell	0.000146	6.23E-3	3.27 (2372,26,390,14)
GO:0052192	movement in environment of other organism involved in symbiotic interaction	0.000146	6.2E-3	3.27 (2372,26,390,14)
GO:0052126	movement in host environment	0.000146	6.17E-3	3.27 (2372,26,390,14)
GO:0044409	entry into host	0.000146	6.14E-3	3.27 (2372,26,390,14)
GO:0034367	macromolecular complex remodeling	0.000154	6.43E-3	44.48 (2372,8,20,3)
GO:0034368	protein-lipid complex remodeling	0.000154	6.4E-3	44.48 (2372,8,20,3)
GO:0034369	plasma lipoprotein particle remodeling	0.000154	6.38E-3	44.48 (2372,8,20,3)
GO:0002704	negative regulation of leukocyte mediated immunity	0.000155	6.42E-3	2.77 (2372,18,666,14)
GO:0045073	regulation of chemokine biosynthetic process	0.000169	6.93E-3	38.26 (2372,6,31,3)
GO:0071346	cellular response to interferon-gamma	0.000169	6.92E-3	2.47 (2372,23,710,17)
GO:0051046	regulation of secretion	0.000171	6.96E-3	1.65 (2372,153,565,60)
GO:0061178	regulation of insulin secretion involved in cellular response to glucose stimulus	0.000177	7.19E-3	11.26 (2372,9,117,5)
GO:0033273	response to vitamin	0.000184	7.42E-3	3.81 (2372,26,287,12)
GO:0098771	inorganic ion homeostasis	0.000186	7.46E-3	2.27 (2372,113,268,29)
GO:0031294	lymphocyte costimulation	0.000192	7.66E-3	3.05 (2372,37,336,16)
GO:0031295	T cell costimulation	0.000192	7.63E-3	3.05 (2372,37,336,16)
GO:0050801	ion homeostasis	0.000192	7.69E-3	2.23 (2372,119,268,30)
GO:0070374	positive regulation of ERK1 and ERK2 cascade	0.000195	7.71E-3	1.88 (2372,54,773,33)
GO:0002460	adaptive immune response based on somatic recombination of immune receptors built from immunoglobulin superfamily domains	0.000202	7.94E-3	2.17 (2372,32,752,22)
GO:0051223	regulation of protein transport	0.000203	7.95E-3	1.63 (2372,157,565,61)
GO:0051279	regulation of release of sequestered calcium ion into cytosol	0.000207	8.07E-3	2.88 (2372,17,629,13)
GO:0031667	response to nutrient levels	0.000209	8.09E-3	2.25 (2372,84,352,28)
GO:0080134	regulation of response to stress	0.00021	8.09E-3	1.30 (2372,353,779,151)
GO:0010648	negative regulation of cell communication	0.000222	8.53E-3	1.81 (2372,227,266,46)
GO:0019725	cellular homeostasis	0.000229	8.78E-3	2.06 (2372,145,278,35)
GO:0032372	negative regulation of sterol transport	0.000233	8.88E-3	98.83 (2372,3,16,2)
GO:0032375	negative regulation of cholesterol transport	0.000233	8.84E-3	98.83 (2372,3,16,2)
GO:0071830	triglyceride-rich lipoprotein particle clearance	0.000233	8.8E-3	98.83 (2372,3,16,2)
GO:0010872	regulation of cholesterol esterification	0.000233	8.76E-3	98.83 (2372,3,16,2)
GO:0034382	chylomicron remnant clearance	0.000233	8.73E-3	98.83 (2372,3,16,2)
GO:0050789	regulation of biological process	0.000237	8.85E-3	1.12 (2372,1586,498,372)
GO:0002407	dendritic cell chemotaxis	0.000238	8.86E-3	3.51 (2372,8,675,8)
GO:0050663	cytokine secretion	0.000244	9.04E-3	2.32 (2372,17,902,15)
GO:1904062	regulation of cation transmembrane transport	0.000245	9.04E-3	2.08 (2372,36,761,24)
GO:0071356	cellular response to tumor necrosis factor	0.000257	9.43E-3	3.93 (2372,36,201,12)
GO:0090087	regulation of peptide transport	0.000266	9.71E-3	2.38 (2372,54,425,23)
GO:1901342	regulation of vasculature development	0.000276	0.01	3.86 (2372,61,131,13)
GO:0006879	cellular iron ion homeostasis	0.000277	1.01E-2	11.63 (2372,12,85,5)
GO:0023051	regulation of signaling	0.000278	1.01E-2	1.22 (2372,566,790,230)
GO:0048661	positive regulation of smooth muscle cell proliferation	0.000288	1.03E-2	4.22 (2372,20,281,10)
GO:0050715	positive regulation of cytokine secretion	0.000295	1.06E-2	2.03 (2372,42,722,26)
GO:0010759	positive regulation of macrophage chemotaxis	0.000297	1.06E-2	7.88 (2372,6,251,5)
GO:0055080	cation homeostasis	0.000297	1.06E-2	2.25 (2372,110,268,28)
GO:0071347	cellular response to interleukin-1	0.000302	1.07E-2	7.52 (2372,32,69,7)
GO:1903792	negative regulation of anion transport	0.000304	1.07E-2	33.89 (2372,7,30,3)
GO:0010942	positive regulation of cell death	0.000313	1.1E-2	3.27 (2372,135,86,16)
GO:0002573	myeloid leukocyte differentiation	0.000323	1.13E-2	3.64 (2372,27,290,12)
GO:0009595	detection of biotic stimulus	0.000323	1.13E-2	2.38 (2372,18,832,15)
GO:0070664	negative regulation of leukocyte proliferation	0.000323	1.12E-2	2.03 (2372,32,840,23)
GO:0002381	immunoglobulin production involved in immunoglobulin mediated immune response	0.000324	1.12E-2	13.52 (2372,6,117,4)
GO:0002455	humoral immune response mediated by circulating immunoglobulin	0.000324	1.12E-2	13.52 (2372,6,117,4)
GO:0023057	negative regulation of signaling	0.000336	1.15E-2	1.82 (2372,225,266,46)
GO:0043279	response to alkaloid	0.000351	1.2E-2	8.86 (2372,22,73,6)
GO:0065009	regulation of molecular function	0.000353	1.2E-2	1.26 (2372,509,676,183)
GO:0002793	positive regulation of peptide secretion	0.000365	1.24E-2	3.50 (2372,18,414,11)
GO:0051336	regulation of hydrolase activity	0.000379	1.28E-2	1.28 (2372,270,991,144)
GO:0090025	regulation of monocyte chemotaxis	0.000382	1.29E-2	10.74 (2372,12,92,5)
GO:0050679	positive regulation of epithelial cell proliferation	0.000388	1.3E-2	4.15 (2372,37,170,11)
GO:0000302	response to reactive oxygen species	0.00039	1.3E-2	9.37 (2372,49,31,6)
GO:0009408	response to heat	0.000398	1.33E-2	5.02 (2372,28,152,9)
GO:0045619	regulation of lymphocyte differentiation	0.000409	1.36E-2	2.61 (2372,49,352,19)
GO:0007566	embryo implantation	0.000415	1.37E-2	4.13 (2372,10,460,8)
GO:0051282	regulation of sequestering of calcium ion	0.00042	1.38E-2	2.34 (2372,27,675,18)
GO:0070571	negative regulation of neuron projection regeneration	0.000422	1.38E-2	2,372.00 (2372,1,1,1)
GO:0048685	negative regulation of collateral sprouting of intact axon in response to injury	0.000422	1.38E-2	2,372.00 (2372,1,1,1)
GO:0048681	negative regulation of axon regeneration	0.000422	1.37E-2	2,372.00 (2372,1,1,1)
GO:0048683	regulation of collateral sprouting of intact axon in response to injury	0.000422	1.37E-2	2,372.00 (2372,1,1,1)
GO:0009991	response to extracellular stimulus	0.000423	1.37E-2	2.11 (2372,96,352,30)
GO:0070555	response to interleukin-1	0.000427	1.38E-2	6.11 (2372,45,69,8)
GO:0002443	leukocyte mediated immunity	0.000433	1.39E-2	2.04 (2372,34,785,23)
GO:0071774	response to fibroblast growth factor	0.000435	1.39E-2	4.11 (2372,10,462,8)
GO:0043373	CD4-positive, alpha-beta T cell lineage commitment	0.00044	1.4E-2	8.82 (2372,4,269,4)
GO:0002295	T-helper cell lineage commitment	0.00044	1.4E-2	8.82 (2372,4,269,4)
GO:0072540	T-helper 17 cell lineage commitment	0.00044	1.39E-2	8.82 (2372,4,269,4)
GO:0048585	negative regulation of response to stimulus	0.000442	1.4E-2	1.34 (2372,282,755,120)
GO:0050777	negative regulation of immune response	0.000475	1.5E-2	1.89 (2372,47,774,29)
GO:0014805	smooth muscle adaptation	0.000479	1.5E-2	15.71 (2372,3,151,3)
GO:0002501	peptide antigen assembly with MHC protein complex	0.000497	1.55E-2	5.89 (2372,5,403,5)
GO:0002503	peptide antigen assembly with MHC class II protein complex	0.000497	1.55E-2	5.89 (2372,5,403,5)
GO:0006953	acute-phase response	0.0005	1.55E-2	7.59 (2372,14,134,6)
GO:0032653	regulation of interleukin-10 production	0.0005	1.55E-2	2.59 (2372,19,676,14)
GO:0045670	regulation of osteoclast differentiation	0.000529	1.63E-2	2.25 (2372,20,842,16)
GO:0030574	collagen catabolic process	0.000562	1.73E-2	35.94 (2372,22,9,3)
GO:0043270	positive regulation of ion transport	0.000566	1.73E-2	3.18 (2372,39,268,14)
GO:0032722	positive regulation of chemokine production	0.000573	1.75E-2	6.40 (2372,22,118,7)
GO:0050794	regulation of cellular process	0.000578	1.76E-2	1.12 (2372,1518,497,356)
GO:0002523	leukocyte migration involved in inflammatory response	0.00058	1.76E-2	5.24 (2372,7,388,6)
GO:0072503	cellular divalent inorganic cation homeostasis	0.000595	1.79E-2	2.57 (2372,69,268,20)
GO:0010996	response to auditory stimulus	0.000596	1.79E-2	19.34 (2372,4,92,3)
GO:0098543	detection of other organism	0.000597	1.79E-2	3.16 (2372,10,676,9)
GO:0045088	regulation of innate immune response	0.000597	1.79E-2	1.54 (2372,119,777,60)
GO:0071825	protein-lipid complex subunit organization	0.000607	1.81E-2	32.35 (2372,11,20,3)
GO:0071827	plasma lipoprotein particle organization	0.000607	1.8E-2	32.35 (2372,11,20,3)
GO:0002673	regulation of acute inflammatory response	0.000609	1.8E-2	4.00 (2372,23,258,10)
GO:0032024	positive regulation of insulin secretion	0.000614	1.81E-2	4.17 (2372,11,414,8)
GO:0045780	positive regulation of bone resorption	0.000615	1.81E-2	5.17 (2372,7,393,6)
GO:0046852	positive regulation of bone remodeling	0.000615	1.8E-2	5.17 (2372,7,393,6)
GO:0043065	positive regulation of apoptotic process	0.000625	1.83E-2	3.23 (2372,128,86,15)
GO:0001878	response to yeast	0.000629	1.83E-2	39.53 (2372,2,60,2)
GO:0032501	multicellular organismal process	0.000634	1.84E-2	3.23 (2372,440,20,12)
GO:0030100	regulation of endocytosis	0.000636	1.84E-2	1.84 (2372,49,789,30)
GO:0044243	multicellular organism catabolic process	0.000645	1.86E-2	34.38 (2372,23,9,3)
GO:0055099	response to high density lipoprotein particle	0.000672	1.93E-2	14.04 (2372,3,169,3)
GO:0007422	peripheral nervous system development	0.000678	1.94E-2	13.95 (2372,3,170,3)
GO:0070201	regulation of establishment of protein localization	0.000692	1.98E-2	1.47 (2372,170,723,76)
GO:0002577	regulation of antigen processing and presentation	0.000718	2.04E-2	2.49 (2372,16,773,13)
GO:0002606	positive regulation of dendritic cell antigen processing and presentation	0.000721	2.05E-2	11.14 (2372,6,142,4)
GO:0060135	maternal process involved in female pregnancy	0.000723	2.04E-2	9.14 (2372,11,118,5)
GO:0050790	regulation of catalytic activity	0.000727	2.05E-2	1.22 (2372,435,908,203)
GO:0045058	T cell selection	0.000737	2.07E-2	4.40 (2372,13,332,8)
GO:0032963	collagen metabolic process	0.000744	2.08E-2	32.94 (2372,24,9,3)
GO:0044259	multicellular organismal macromolecule metabolic process	0.000744	2.08E-2	32.94 (2372,24,9,3)
GO:0043068	positive regulation of programmed cell death	0.000763	2.12E-2	3.18 (2372,130,86,15)
GO:0098581	detection of external biotic stimulus	0.000769	2.14E-2	2.35 (2372,17,832,14)
GO:0043949	regulation of cAMP-mediated signaling	0.000769	2.13E-2	13.48 (2372,3,176,3)
GO:0051047	positive regulation of secretion	0.00077	2.12E-2	1.79 (2372,89,565,38)
GO:0001816	cytokine production	0.000802	2.21E-2	2.62 (2372,26,522,15)
GO:0048660	regulation of smooth muscle cell proliferation	0.000826	2.26E-2	3.57 (2372,26,281,11)
GO:0032760	positive regulation of tumor necrosis factor production	0.000843	2.3E-2	3.95 (2372,26,231,10)
GO:0042088	T-helper 1 type immune response	0.000855	2.33E-2	3.45 (2372,9,612,8)
GO:0044236	multicellular organism metabolic process	0.000859	2.33E-2	31.63 (2372,25,9,3)
GO:0030213	hyaluronan biosynthetic process	0.00086	2.33E-2	52.71 (2372,3,30,2)
GO:0032891	negative regulation of organic acid transport	0.00086	2.32E-2	52.71 (2372,3,30,2)
GO:0050995	negative regulation of lipid catabolic process	0.00086	2.32E-2	52.71 (2372,3,30,2)
GO:0010817	regulation of hormone levels	0.00087	2.34E-2	3.69 (2372,66,117,12)
GO:0008285	negative regulation of cell proliferation	0.000876	2.35E-2	1.42 (2372,142,891,76)
GO:0010562	positive regulation of phosphorus metabolic process	0.000888	2.37E-2	3.92 (2372,208,32,11)
GO:0045937	positive regulation of phosphate metabolic process	0.000888	2.36E-2	3.92 (2372,208,32,11)
GO:0070372	regulation of ERK1 and ERK2 cascade	0.0009	2.39E-2	1.68 (2372,73,773,40)
GO:0002263	cell activation involved in immune response	0.000909	2.4E-2	2.14 (2372,48,530,23)
GO:0002449	lymphocyte mediated immunity	0.000913	2.41E-2	2.14 (2372,28,752,19)
GO:0031589	cell-substrate adhesion	0.000927	2.44E-2	2.30 (2372,26,675,17)
GO:0045807	positive regulation of endocytosis	0.000928	2.43E-2	7.80 (2372,32,57,6)
GO:0032652	regulation of interleukin-1 production	0.000937	2.45E-2	2.29 (2372,26,676,17)
GO:0007584	response to nutrient	0.00096	2.5E-2	2.28 (2372,48,456,21)
GO:0045766	positive regulation of angiogenesis	0.000968	2.52E-2	6.33 (2372,38,69,7)
GO:0045742	positive regulation of epidermal growth factor receptor signaling pathway	0.000972	2.52E-2	62.42 (2372,4,19,2)
GO:1901186	positive regulation of ERBB signaling pathway	0.000972	2.51E-2	62.42 (2372,4,19,2)
GO:0060337	type I interferon signaling pathway	0.000999	2.57E-2	1.94 (2372,28,917,21)

## Sheet: Carotid
Supplementary file 5. Tab 3. The GOrilla GO term analysis results showing terms associated with significantly dysregulated genes (FDR<0.05) in carotid artery plaques (n=29) in comparison to healthy left internal thoracic artery (LITA) controls (n=28) . Genes with FC>±1.5 and FDR<0.05 when comapring atherosclerotic plaques to controls with Wilcoxon signed-rank test were included in the analysis.
GO term	Description	P-value	FDR q-value	Enrichment (N, B, n, b)
Carotid artery vs LITA up-regulated
GO:0002376	immune system process	1.82E-16	1.63E-12	1.53 (2376,501,756,244)
GO:0002682	regulation of immune system process	2.51E-16	1.13E-12	1.55 (2376,414,833,225)
GO:0002684	positive regulation of immune system process	6.55E-15	1.96E-11	1.66 (2376,284,833,165)
GO:0050776	regulation of immune response	1.59E-13	3.57E-10	1.60 (2376,283,833,159)
GO:0006952	defense response	1.92E-13	3.44E-10	2.09 (2376,304,352,94)
GO:0006954	inflammatory response	2.85E-13	4.26E-10	3.11 (2376,156,245,50)
GO:0040011	locomotion	3e-13	3.84E-10	1.73 (2376,205,833,124)
GO:0006955	immune response	4.35E-13	4.88E-10	1.57 (2376,289,866,165)
GO:0050900	leukocyte migration	5.43E-12	5.41E-9	4.20 (2376,92,197,32)
GO:0048870	cell motility	3.33E-11	2.98E-8	3.12 (2376,166,197,43)
GO:0016477	cell migration	3.94E-11	3.21E-8	3.17 (2376,160,197,42)
GO:0048584	positive regulation of response to stimulus	2.8E-10	2.09E-7	1.39 (2376,452,833,221)
GO:0050778	positive regulation of immune response	4.12E-10	2.84E-7	1.66 (2376,189,833,110)
GO:0001819	positive regulation of cytokine production	6.74E-10	4.32E-7	1.93 (2376,121,733,72)
GO:0002764	immune response-regulating signaling pathway	1.05E-9	6.27E-7	2.34 (2376,133,420,55)
GO:0032103	positive regulation of response to external stimulus	1.27E-9	7.12E-7	3.24 (2376,87,287,34)
GO:0002757	immune response-activating signal transduction	1.32E-9	6.99E-7	1.74 (2376,124,914,83)
GO:0006935	chemotaxis	1.4E-9	6.98E-7	1.89 (2376,84,929,62)
GO:0042330	taxis	1.4E-9	6.62E-7	1.89 (2376,84,929,62)
GO:0002253	activation of immune response	2.58E-9	1.16E-6	1.74 (2376,143,833,87)
GO:0030595	leukocyte chemotaxis	4.18E-9	1.78E-6	5.03 (2376,48,197,20)
GO:0032944	regulation of mononuclear cell proliferation	6.88E-9	2.81E-6	2.31 (2376,80,592,46)
GO:0050670	regulation of lymphocyte proliferation	6.88E-9	2.68E-6	2.31 (2376,80,592,46)
GO:0002250	adaptive immune response	1.05E-8	3.92E-6	2.70 (2376,82,408,38)
GO:0050896	response to stimulus	1.25E-8	4.47E-6	1.37 (2376,862,421,209)
GO:0070663	regulation of leukocyte proliferation	1.41E-8	4.88E-6	2.25 (2376,83,599,47)
GO:0050867	positive regulation of cell activation	1.54E-8	5.11E-6	2.06 (2376,113,592,58)
GO:0050865	regulation of cell activation	1.99E-8	6.37E-6	1.86 (2376,160,599,75)
GO:0048583	regulation of response to stimulus	2.11E-8	6.52E-6	1.25 (2376,760,833,333)
GO:0031349	positive regulation of defense response	2.12E-8	6.35E-6	1.78 (2376,118,827,73)
GO:0060326	cell chemotaxis	2.14E-8	6.18E-6	4.28 (2376,62,197,22)
GO:0001817	regulation of cytokine production	2.38E-8	6.66E-6	1.71 (2376,169,733,89)
GO:0006928	movement of cell or subcellular component	2.55E-8	6.94E-6	2.40 (2376,236,197,47)
GO:0002696	positive regulation of leukocyte activation	3.4E-8	8.96E-6	2.56 (2376,110,346,41)
GO:0007165	signal transduction	4.47E-8	1.15E-5	1.22 (2376,797,932,380)
GO:0042127	regulation of cell proliferation	4.57E-8	1.14E-5	1.44 (2376,296,848,152)
GO:0051251	positive regulation of lymphocyte activation	4.96E-8	1.2E-5	2.09 (2376,102,592,53)
GO:0070665	positive regulation of leukocyte proliferation	5e-08	1.18E-5	2.53 (2376,54,592,34)
GO:0050870	positive regulation of T cell activation	5.01E-8	1.15E-5	2.23 (2376,81,592,45)
GO:0002694	regulation of leukocyte activation	5.16E-8	1.16E-5	2.09 (2376,152,434,58)
GO:0022617	extracellular matrix disassembly	8.21E-8	1.79E-5	108.00 (2376,22,4,4)
GO:0071621	granulocyte chemotaxis	9.17E-8	1.96E-5	5.65 (2376,32,197,15)
GO:0097530	granulocyte migration	9.17E-8	1.91E-5	5.65 (2376,32,197,15)
GO:0034097	response to cytokine	9.66E-8	1.97E-5	1.73 (2376,109,880,70)
GO:0032946	positive regulation of mononuclear cell proliferation	1.32E-7	2.64E-5	2.50 (2376,53,592,33)
GO:0050671	positive regulation of lymphocyte proliferation	1.32E-7	2.58E-5	2.50 (2376,53,592,33)
GO:0034112	positive regulation of homotypic cell-cell adhesion	1.39E-7	2.65E-5	2.18 (2376,83,592,45)
GO:1903039	positive regulation of leukocyte cell-cell adhesion	1.64E-7	3.06E-5	2.15 (2376,86,592,46)
GO:0034381	plasma lipoprotein particle clearance	1.82E-7	3.33E-5	84.86 (2376,7,16,4)
GO:0030155	regulation of cell adhesion	2.26E-7	4.05E-5	1.77 (2376,172,592,76)
GO:0022407	regulation of cell-cell adhesion	2.54E-7	4.47E-5	2.16 (2376,122,442,49)
GO:0051249	regulation of lymphocyte activation	2.8E-7	4.83E-5	1.88 (2376,133,599,63)
GO:0031347	regulation of defense response	2.91E-7	4.92E-5	1.48 (2376,206,927,119)
GO:0050863	regulation of T cell activation	3.32E-7	5.51E-5	2.03 (2376,101,592,51)
GO:0042129	regulation of T cell proliferation	3.74E-7	6.09E-5	2.39 (2376,57,592,34)
GO:0002504	antigen processing and presentation of peptide or polysaccharide antigen via MHC class II	4.08E-7	6.53E-5	4.68 (2376,33,246,16)
GO:0002495	antigen processing and presentation of peptide antigen via MHC class II	4.08E-7	6.41E-5	4.68 (2376,33,246,16)
GO:0006950	response to stress	4.08E-7	6.31E-5	1.45 (2376,580,415,147)
GO:0042102	positive regulation of T cell proliferation	4.94E-7	7.51E-5	2.64 (2376,41,592,27)
GO:0034110	regulation of homotypic cell-cell adhesion	5.55E-7	8.29E-5	1.99 (2376,105,592,52)
GO:0008284	positive regulation of cell proliferation	8.99E-7	1.32E-4	1.54 (2376,179,842,98)
GO:0051240	positive regulation of multicellular organismal process	9.01E-7	1.3E-4	1.46 (2376,282,739,128)
GO:0030334	regulation of cell migration	9.23E-7	1.31E-4	1.61 (2376,146,839,83)
GO:0042221	response to chemical	9.84E-7	1.38E-4	1.52 (2376,442,421,119)
GO:0002685	regulation of leukocyte migration	9.88E-7	1.36E-4	2.03 (2376,56,814,39)
GO:0072676	lymphocyte migration	1.07E-6	1.45E-4	5.60 (2376,28,197,13)
GO:0097529	myeloid leukocyte migration	1.1E-6	1.47E-4	2.11 (2376,38,920,31)
GO:1903037	regulation of leukocyte cell-cell adhesion	1.13E-6	1.49E-4	2.20 (2376,107,434,43)
GO:0019886	antigen processing and presentation of exogenous peptide antigen via MHC class II	1.15E-6	1.5E-4	4.70 (2376,32,237,15)
GO:0032496	response to lipopolysaccharide	1.21E-6	1.55E-4	2.32 (2376,90,432,38)
GO:0002237	response to molecule of bacterial origin	1.24E-6	1.56E-4	2.27 (2376,97,432,40)
GO:1903034	regulation of response to wounding	1.36E-6	1.69E-4	2.51 (2376,110,301,35)
GO:0022409	positive regulation of cell-cell adhesion	1.59E-6	1.96E-4	2.03 (2376,91,592,46)
GO:2000145	regulation of cell motility	1.59E-6	1.93E-4	1.58 (2376,154,839,86)
GO:0032101	regulation of response to external stimulus	1.78E-6	2.13E-4	2.14 (2376,221,241,48)
GO:0050729	positive regulation of inflammatory response	1.86E-6	2.2E-4	2.14 (2376,43,827,32)
GO:0034612	response to tumor necrosis factor	1.95E-6	2.27E-4	4.10 (2376,41,240,17)
GO:0040017	positive regulation of locomotion	1.96E-6	2.25E-4	1.73 (2376,98,839,60)
GO:1903557	positive regulation of tumor necrosis factor superfamily cytokine production	2.07E-6	2.35E-4	4.22 (2376,26,325,15)
GO:0030335	positive regulation of cell migration	2.29E-6	2.57E-4	1.75 (2376,94,839,58)
GO:0051272	positive regulation of cellular component movement	2.49E-6	2.76E-4	3.60 (2376,99,140,21)
GO:0071345	cellular response to cytokine stimulus	2.63E-6	2.87E-4	3.46 (2376,63,229,21)
GO:0051270	regulation of cellular component movement	2.69E-6	2.9E-4	1.56 (2376,162,839,89)
GO:1903036	positive regulation of response to wounding	2.76E-6	2.94E-4	2.03 (2376,51,827,36)
GO:0007155	cell adhesion	2.89E-6	3.05E-4	1.74 (2376,208,480,73)
GO:0051049	regulation of transport	2.91E-6	3.03E-4	1.56 (2376,331,465,101)
GO:0070098	chemokine-mediated signaling pathway	2.92E-6	3.01E-4	5.23 (2376,30,197,13)
GO:0030593	neutrophil chemotaxis	2.93E-6	2.98E-4	5.23 (2376,30,197,13)
GO:1990266	neutrophil migration	2.93E-6	2.95E-4	5.23 (2376,30,197,13)
GO:0043207	response to external biotic stimulus	3.12E-6	3.11E-4	1.54 (2376,199,752,97)
GO:0007166	cell surface receptor signaling pathway	3.24E-6	3.19E-4	1.27 (2376,431,966,223)
GO:2000147	positive regulation of cell motility	3.53E-6	3.44E-4	1.72 (2376,97,839,59)
GO:0009607	response to biotic stimulus	3.56E-6	3.44E-4	1.53 (2376,202,752,98)
GO:0048247	lymphocyte chemotaxis	3.68E-6	3.51E-4	6.03 (2376,22,197,11)
GO:0071356	cellular response to tumor necrosis factor	3.98E-6	3.75E-4	4.68 (2376,32,222,14)
GO:0010033	response to organic substance	4e-06	3.74E-4	1.69 (2376,370,292,77)
GO:1902105	regulation of leukocyte differentiation	4.27E-6	3.95E-4	2.63 (2376,77,340,29)
GO:0022610	biological adhesion	4.64E-6	4.24E-4	1.72 (2376,210,480,73)
GO:1903706	regulation of hemopoiesis	4.71E-6	4.27E-4	2.73 (2376,87,280,28)
GO:0050707	regulation of cytokine secretion	4.71E-6	4.23E-4	2.53 (2376,63,432,29)
GO:0034341	response to interferon-gamma	5.09E-6	4.52E-4	2.34 (2376,33,770,25)
GO:0002274	myeloid leukocyte activation	5.31E-6	4.66E-4	3.61 (2376,42,282,18)
GO:0050921	positive regulation of chemotaxis	5.75E-6	5.01E-4	3.19 (2376,41,363,20)
GO:0040012	regulation of locomotion	6.04E-6	5.2E-4	1.54 (2376,162,839,88)
GO:0033993	response to lipid	6.67E-6	5.7E-4	1.89 (2376,168,420,56)
GO:0019221	cytokine-mediated signaling pathway	6.71E-6	5.68E-4	2.49 (2376,142,222,33)
GO:0009605	response to external stimulus	7.48E-6	6.27E-4	1.41 (2376,286,752,128)
GO:0046850	regulation of bone remodeling	1.02E-5	8.49E-4	2.61 (2376,19,816,17)
GO:0032879	regulation of localization	1.17E-5	9.64E-4	1.29 (2376,453,827,203)
GO:0048002	antigen processing and presentation of peptide antigen	1.18E-5	9.62E-4	3.27 (2376,59,246,20)
GO:0034447	very-low-density lipoprotein particle clearance	1.28E-5	1.03E-3	264.00 (2376,2,9,2)
GO:0010873	positive regulation of cholesterol esterification	1.28E-5	1.02E-3	264.00 (2376,2,9,2)
GO:0002252	immune effector process	1.28E-5	1.01E-3	1.59 (2376,150,755,76)
GO:0051239	regulation of multicellular organismal process	1.28E-5	1.01E-3	1.66 (2376,470,225,74)
GO:0030198	extracellular matrix organization	1.64E-5	1.28E-3	32.55 (2376,73,4,4)
GO:0022411	cellular component disassembly	1.64E-5	1.27E-3	32.55 (2376,73,4,4)
GO:0043062	extracellular structure organization	1.64E-5	1.26E-3	32.55 (2376,73,4,4)
GO:0002758	innate immune response-activating signal transduction	1.69E-5	1.28E-3	1.89 (2376,60,817,39)
GO:0019882	antigen processing and presentation	1.82E-5	1.37E-3	3.00 (2376,70,249,22)
GO:0034367	macromolecular complex remodeling	1.9E-5	1.42E-3	88.00 (2376,9,9,3)
GO:0034368	protein-lipid complex remodeling	1.9E-5	1.41E-3	88.00 (2376,9,9,3)
GO:0034369	plasma lipoprotein particle remodeling	1.9E-5	1.39E-3	88.00 (2376,9,9,3)
GO:0051050	positive regulation of transport	1.92E-5	1.4E-3	1.78 (2376,185,432,60)
GO:0045766	positive regulation of angiogenesis	2.12E-5	1.53E-3	2.36 (2376,24,839,20)
GO:0071222	cellular response to lipopolysaccharide	2.15E-5	1.54E-3	3.18 (2376,37,363,18)
GO:0002690	positive regulation of leukocyte chemotaxis	2.16E-5	1.53E-3	4.15 (2376,35,229,14)
GO:0032844	regulation of homeostatic process	2.21E-5	1.56E-3	1.84 (2376,104,608,49)
GO:0050764	regulation of phagocytosis	2.25E-5	1.58E-3	4.81 (2376,19,286,11)
GO:0042157	lipoprotein metabolic process	2.31E-5	1.6E-3	37.27 (2376,15,17,4)
GO:0002688	regulation of leukocyte chemotaxis	2.36E-5	1.62E-3	2.10 (2376,39,814,28)
GO:0050708	regulation of protein secretion	2.63E-5	1.8E-3	2.12 (2376,96,432,37)
GO:0009617	response to bacterium	2.66E-5	1.81E-3	2.63 (2376,54,402,24)
GO:0071310	cellular response to organic substance	2.72E-5	1.83E-3	1.96 (2376,203,287,48)
GO:0050920	regulation of chemotaxis	2.82E-5	1.89E-3	2.04 (2376,54,713,33)
GO:0002218	activation of innate immune response	2.91E-5	1.93E-3	1.83 (2376,65,817,41)
GO:0002687	positive regulation of leukocyte migration	2.92E-5	1.92E-3	1.99 (2376,47,814,32)
GO:0002478	antigen processing and presentation of exogenous peptide antigen	3.11E-5	2.04E-3	3.34 (2376,54,237,18)
GO:0071216	cellular response to biotic stimulus	3.23E-5	2.1E-3	2.69 (2376,45,432,22)
GO:0071219	cellular response to molecule of bacterial origin	3.29E-5	2.12E-3	2.75 (2376,42,432,21)
GO:0014070	response to organic cyclic compound	3.35E-5	2.15E-3	2.91 (2376,134,140,23)
GO:0032760	positive regulation of tumor necrosis factor production	3.38E-5	2.15E-3	3.96 (2376,24,325,13)
GO:0050727	regulation of inflammatory response	3.51E-5	2.22E-3	2.54 (2376,88,287,27)
GO:0030574	collagen catabolic process	3.68E-5	2.31E-3	77.48 (2376,23,4,3)
GO:0065008	regulation of biological quality	3.92E-5	2.44E-3	1.79 (2376,552,125,52)
GO:0044243	multicellular organism catabolic process	4.2E-5	2.6E-3	74.25 (2376,24,4,3)
GO:0051046	regulation of secretion	4.26E-5	2.61E-3	1.87 (2376,144,432,49)
GO:0001775	cell activation	4.87E-5	2.97E-3	1.67 (2376,163,557,64)
GO:0032963	collagen metabolic process	5.12E-5	3.1E-3	71.28 (2376,25,4,3)
GO:0044259	multicellular organismal macromolecule metabolic process	5.12E-5	3.08E-3	71.28 (2376,25,4,3)
GO:0032673	regulation of interleukin-4 production	5.14E-5	3.07E-3	4.23 (2376,13,432,10)
GO:0002221	pattern recognition receptor signaling pathway	5.32E-5	3.16E-3	1.94 (2376,44,862,31)
GO:0048518	positive regulation of biological process	5.46E-5	3.22E-3	1.17 (2376,872,834,358)
GO:0019884	antigen processing and presentation of exogenous antigen	5.48E-5	3.21E-3	3.22 (2376,56,237,18)
GO:0044236	multicellular organism metabolic process	5.83E-5	3.4E-3	68.54 (2376,26,4,3)
GO:0010872	regulation of cholesterol esterification	6.03E-5	3.49E-3	31.26 (2376,3,76,3)
GO:0002683	negative regulation of immune system process	6.08E-5	3.5E-3	1.59 (2376,115,833,64)
GO:0071825	protein-lipid complex subunit organization	6.24E-5	3.56E-3	66.00 (2376,12,9,3)
GO:0071827	plasma lipoprotein particle organization	6.24E-5	3.54E-3	66.00 (2376,12,9,3)
GO:0045124	regulation of bone resorption	6.42E-5	3.62E-3	2.57 (2376,17,816,15)
GO:0009628	response to abiotic stimulus	6.46E-5	3.62E-3	1.41 (2376,188,922,103)
GO:0034103	regulation of tissue remodeling	6.75E-5	3.76E-3	2.38 (2376,22,816,18)
GO:0070887	cellular response to chemical stimulus	7.02E-5	3.88E-3	1.77 (2376,252,287,54)
GO:0032372	negative regulation of sterol transport	7.38E-5	4.06E-3	176.00 (2376,3,9,2)
GO:0032375	negative regulation of cholesterol transport	7.38E-5	4.04E-3	176.00 (2376,3,9,2)
GO:0071830	triglyceride-rich lipoprotein particle clearance	7.38E-5	4.01E-3	176.00 (2376,3,9,2)
GO:0034382	chylomicron remnant clearance	7.38E-5	3.99E-3	176.00 (2376,3,9,2)
GO:0002429	immune response-activating cell surface receptor signaling pathway	7.6E-5	4.08E-3	2.18 (2376,85,411,32)
GO:0032729	positive regulation of interferon-gamma production	7.75E-5	4.14E-3	3.10 (2376,30,409,16)
GO:1903708	positive regulation of hemopoiesis	8.21E-5	4.36E-3	2.13 (2376,48,651,28)
GO:0002768	immune response-regulating cell surface receptor signaling pathway	8.74E-5	4.61E-3	2.11 (2376,93,411,34)
GO:0032649	regulation of interferon-gamma production	9.02E-5	4.73E-3	3.11 (2376,40,325,17)
GO:0050714	positive regulation of protein secretion	9.05E-5	4.72E-3	1.87 (2376,64,733,37)
GO:0045089	positive regulation of innate immune response	9.27E-5	4.8E-3	1.78 (2376,76,756,43)
GO:0045785	positive regulation of cell adhesion	9.34E-5	4.81E-3	1.96 (2376,112,432,40)
GO:0010522	regulation of calcium ion transport into cytosol	9.35E-5	4.79E-3	2.78 (2376,23,595,16)
GO:1903530	regulation of secretion by cell	1.02E-4	5.2E-3	1.88 (2376,132,432,45)
GO:0002224	toll-like receptor signaling pathway	1.04E-4	5.28E-3	2.76 (2376,39,420,19)
GO:0045321	leukocyte activation	1.08E-4	5.44E-3	1.76 (2376,128,538,51)
GO:0071347	cellular response to interleukin-1	1.09E-4	5.45E-3	3.39 (2376,27,363,14)
GO:0010759	positive regulation of macrophage chemotaxis	1.13E-4	5.65E-3	9.52 (2376,6,208,5)
GO:0060333	interferon-gamma-mediated signaling pathway	1.16E-4	5.75E-3	3.92 (2376,37,213,13)
GO:0007566	embryo implantation	1.18E-4	5.81E-3	226.29 (2376,7,3,2)
GO:0045582	positive regulation of T cell differentiation	1.23E-4	6.03E-3	2.59 (2376,24,651,17)
GO:0045087	innate immune response	1.26E-4	6.14E-3	1.51 (2376,120,919,70)
GO:1902107	positive regulation of leukocyte differentiation	1.26E-4	6.12E-3	2.16 (2376,44,651,26)
GO:0007584	response to nutrient	1.47E-4	7.11E-3	4.29 (2376,44,151,12)
GO:0002460	adaptive immune response based on somatic recombination of immune receptors built from immunoglobulin superfamily domains	1.55E-4	7.44E-3	2.91 (2376,29,450,16)
GO:0002503	peptide antigen assembly with MHC class II protein complex	1.59E-4	7.6E-3	7.33 (2376,5,324,5)
GO:0050715	positive regulation of cytokine secretion	1.68E-4	7.96E-3	2.01 (2376,41,777,27)
GO:0070555	response to interleukin-1	1.71E-4	8.06E-3	1.93 (2376,40,861,28)
GO:0045940	positive regulation of steroid metabolic process	1.78E-4	8.35E-3	13.77 (2376,5,138,4)
GO:0045765	regulation of angiogenesis	1.78E-4	8.31E-3	1.99 (2376,37,839,26)
GO:0033004	negative regulation of mast cell activation	1.9E-4	8.83E-3	5.28 (2376,6,450,6)
GO:0071622	regulation of granulocyte chemotaxis	1.95E-4	9.03E-3	5.71 (2376,16,208,8)
GO:0072678	T cell migration	2.11E-4	9.72E-3	7.83 (2376,10,182,6)
GO:0050851	antigen receptor-mediated signaling pathway	2.12E-4	9.68E-3	2.42 (2376,55,411,23)
GO:0002526	acute inflammatory response	2.14E-4	9.75E-3	3.79 (2376,19,363,11)
GO:0034374	low-density lipoprotein particle remodeling	2.16E-4	9.77E-3	132.00 (2376,4,9,2)
GO:0098542	defense response to other organism	2.23E-4	0.01	1.66 (2376,95,752,50)
GO:0071346	cellular response to interferon-gamma	2.24E-4	0.01	4.51 (2376,23,229,10)
GO:0055094	response to lipoprotein particle	2.27E-4	1.01E-2	6.80 (2376,8,262,6)
GO:0006953	acute-phase response	2.29E-4	1.01E-2	4.76 (2376,11,363,8)
GO:0007186	G-protein coupled receptor signaling pathway	2.59E-4	1.14E-2	2.51 (2376,125,182,24)
GO:0023056	positive regulation of signaling	2.61E-4	1.15E-2	1.35 (2376,307,706,123)
GO:0051279	regulation of release of sequestered calcium ion into cytosol	2.61E-4	1.14E-2	2.92 (2376,18,588,13)
GO:0044712	single-organism catabolic process	2.61E-4	1.14E-2	7.42 (2376,160,14,7)
GO:0045670	regulation of osteoclast differentiation	2.68E-4	1.16E-2	4.24 (2376,20,280,10)
GO:1901700	response to oxygen-containing compound	2.72E-4	1.17E-2	1.71 (2376,256,288,53)
GO:2000026	regulation of multicellular organismal development	2.78E-4	1.19E-2	1.74 (2376,291,234,50)
GO:2000646	positive regulation of receptor catabolic process	2.88E-4	1.23E-2	81.93 (2376,2,29,2)
GO:0042182	ketone catabolic process	2.91E-4	1.23E-2	57.95 (2376,2,41,2)
GO:0010562	positive regulation of phosphorus metabolic process	2.96E-4	1.25E-2	1.66 (2376,196,431,59)
GO:0045937	positive regulation of phosphate metabolic process	2.96E-4	1.24E-2	1.66 (2376,196,431,59)
GO:0032653	regulation of interleukin-10 production	3.02E-4	1.27E-2	4.06 (2376,18,325,10)
GO:0051282	regulation of sequestering of calcium ion	3.2E-4	1.33E-2	2.11 (2376,29,814,21)
GO:0043301	negative regulation of leukocyte degranulation	3.21E-4	1.33E-2	4.83 (2376,6,492,6)
GO:0002887	negative regulation of myeloid leukocyte mediated immunity	3.21E-4	1.33E-2	4.83 (2376,6,492,6)
GO:0009595	detection of biotic stimulus	3.39E-4	1.39E-2	2.66 (2376,16,727,13)
GO:0023051	regulation of signaling	3.4E-4	1.39E-2	1.21 (2376,527,854,230)
GO:0042742	defense response to bacterium	3.41E-4	1.39E-2	3.01 (2376,44,287,16)
GO:0050793	regulation of developmental process	3.51E-4	1.42E-2	1.62 (2376,382,234,61)
GO:0014805	smooth muscle adaptation	3.59E-4	1.45E-2	17.22 (2376,3,138,3)
GO:1903555	regulation of tumor necrosis factor superfamily cytokine production	3.74E-4	1.5E-2	2.01 (2376,42,733,26)
GO:0033273	response to vitamin	3.85E-4	1.54E-2	4.90 (2376,24,182,9)
GO:0051924	regulation of calcium ion transport	3.87E-4	1.54E-2	2.03 (2376,55,595,28)
GO:0042325	regulation of phosphorylation	3.94E-4	1.56E-2	1.35 (2376,248,795,112)
GO:0044707	single-multicellular organism process	3.95E-4	1.56E-2	5.45 (2376,339,9,7)
GO:0010647	positive regulation of cell communication	3.96E-4	1.56E-2	1.34 (2376,312,706,124)
GO:0036314	response to sterol	4.04E-4	1.58E-2	9.07 (2376,4,262,4)
GO:0070723	response to cholesterol	4.04E-4	1.58E-2	9.07 (2376,4,262,4)
GO:0070571	negative regulation of neuron projection regeneration	4.21E-4	1.63E-2	2,376.00 (2376,1,1,1)
GO:0048685	negative regulation of collateral sprouting of intact axon in response to injury	4.21E-4	1.63E-2	2,376.00 (2376,1,1,1)
GO:0048681	negative regulation of axon regeneration	4.21E-4	1.62E-2	2,376.00 (2376,1,1,1)
GO:0048683	regulation of collateral sprouting of intact axon in response to injury	4.21E-4	1.61E-2	2,376.00 (2376,1,1,1)
GO:0015850	organic hydroxy compound transport	4.33E-4	1.65E-2	4.35 (2376,28,195,10)
GO:0032501	multicellular organismal process	4.4E-4	1.67E-2	3.52 (2376,437,17,11)
GO:2001268	negative regulation of cysteine-type endopeptidase activity involved in apoptotic signaling pathway	4.47E-4	1.69E-2	66.00 (2376,2,36,2)
GO:0010758	regulation of macrophage chemotaxis	4.48E-4	1.69E-2	8.16 (2376,7,208,5)
GO:1904018	positive regulation of vasculature development	4.53E-4	1.7E-2	2.10 (2376,27,839,20)
GO:0045088	regulation of innate immune response	4.59E-4	1.72E-2	1.60 (2376,104,756,53)
GO:0031667	response to nutrient levels	4.61E-4	1.72E-2	2.96 (2376,75,182,17)
GO:0032722	positive regulation of chemokine production	4.63E-4	1.71E-2	4.04 (2376,21,280,10)
GO:0034377	plasma lipoprotein particle assembly	4.67E-4	1.72E-2	105.60 (2376,5,9,2)
GO:0065005	protein-lipid complex assembly	4.67E-4	1.71E-2	105.60 (2376,5,9,2)
GO:0051101	regulation of DNA binding	4.75E-4	1.74E-2	17.60 (2376,15,36,4)
GO:0051047	positive regulation of secretion	4.85E-4	1.77E-2	1.68 (2376,87,733,45)
GO:0033003	regulation of mast cell activation	5.03E-4	1.83E-2	2.58 (2376,16,747,13)
GO:0050926	regulation of positive chemotaxis	5.17E-4	1.87E-2	23.76 (2376,5,60,3)
GO:0050927	positive regulation of positive chemotaxis	5.17E-4	1.86E-2	23.76 (2376,5,60,3)
GO:0032755	positive regulation of interleukin-6 production	5.22E-4	1.87E-2	2.18 (2376,30,727,20)
GO:0010646	regulation of cell communication	5.28E-4	1.89E-2	1.19 (2376,546,920,252)
GO:0002548	monocyte chemotaxis	5.4E-4	1.92E-2	2.17 (2376,19,920,16)
GO:0045619	regulation of lymphocyte differentiation	5.84E-4	2.07E-2	2.48 (2376,42,434,19)
GO:0010038	response to metal ion	6.06E-4	2.14E-2	2.26 (2376,65,389,24)
GO:0045580	regulation of T cell differentiation	6.47E-4	2.27E-2	2.32 (2376,33,590,19)
GO:0009966	regulation of signal transduction	6.6E-4	2.31E-2	1.20 (2376,485,920,226)
GO:0014823	response to activity	6.62E-4	2.31E-2	8.16 (2376,8,182,5)
GO:0060341	regulation of cellular localization	6.66E-4	2.32E-2	1.51 (2376,241,456,70)
GO:0034284	response to monosaccharide	6.68E-4	2.31E-2	4.63 (2376,27,171,9)
GO:0090026	positive regulation of monocyte chemotaxis	6.96E-4	2.4E-2	3.86 (2376,10,492,8)
GO:0032369	negative regulation of lipid transport	7.19E-4	2.47E-2	23.76 (2376,6,50,3)
GO:0006911	phagocytosis, engulfment	7.27E-4	2.49E-2	4.24 (2376,6,560,6)
GO:1901342	regulation of vasculature development	7.33E-4	2.5E-2	1.86 (2376,41,839,27)
GO:0001818	negative regulation of cytokine production	7.33E-4	2.49E-2	2.20 (2376,60,432,24)
GO:0045621	positive regulation of lymphocyte differentiation	7.33E-4	2.48E-2	2.96 (2376,31,363,14)
GO:0046942	carboxylic acid transport	7.39E-4	2.49E-2	3.83 (2376,35,195,11)
GO:0036230	granulocyte activation	7.46E-4	2.5E-2	6.31 (2376,10,226,6)
GO:0009306	protein secretion	7.64E-4	2.55E-2	1.97 (2376,34,814,23)
GO:0060135	maternal process involved in female pregnancy	7.92E-4	2.64E-2	6.23 (2376,10,229,6)
GO:0043372	positive regulation of CD4-positive, alpha-beta T cell differentiation	7.97E-4	2.65E-2	3.29 (2376,11,590,9)
GO:0033700	phospholipid efflux	7.98E-4	2.64E-2	88.00 (2376,6,9,2)
GO:0007162	negative regulation of cell adhesion	8.19E-4	2.7E-2	4.03 (2376,63,103,11)
GO:2000644	regulation of receptor catabolic process	8.27E-4	2.72E-2	54.62 (2376,3,29,2)
GO:0051222	positive regulation of protein transport	8.29E-4	2.71E-2	1.91 (2376,98,432,34)
GO:0055099	response to high density lipoprotein particle	8.34E-4	2.72E-2	13.05 (2376,3,182,3)
GO:0051602	response to electrical stimulus	8.41E-4	2.73E-2	4.15 (2376,6,572,6)
GO:0098581	detection of external biotic stimulus	8.55E-4	2.77E-2	2.61 (2376,15,727,12)
GO:0030301	cholesterol transport	8.58E-4	2.77E-2	29.70 (2376,15,16,3)
GO:0015918	sterol transport	8.58E-4	2.76E-2	29.70 (2376,15,16,3)
GO:0043305	negative regulation of mast cell degranulation	8.6E-4	2.76E-2	5.28 (2376,5,450,5)
GO:0033007	negative regulation of mast cell activation involved in immune response	8.6E-4	2.75E-2	5.28 (2376,5,450,5)
GO:0043279	response to alkaloid	8.65E-4	2.75E-2	5.94 (2376,20,140,7)
GO:0046638	positive regulation of alpha-beta T cell differentiation	8.81E-4	2.79E-2	3.10 (2376,13,590,10)
GO:1903825	organic acid transmembrane transport	8.83E-4	2.79E-2	3.51 (2376,17,398,10)
GO:0002755	MyD88-dependent toll-like receptor signaling pathway	8.85E-4	2.78E-2	2.51 (2376,14,813,12)
GO:0002604	regulation of dendritic cell antigen processing and presentation	9.1E-4	2.85E-2	22.00 (2376,6,54,3)
GO:0098609	cell-cell adhesion	9.4E-4	2.94E-2	1.60 (2376,129,623,54)
GO:0001932	regulation of protein phosphorylation	9.49E-4	2.95E-2	1.32 (2376,237,842,111)
GO:0015849	organic acid transport	9.65E-4	2.99E-2	3.72 (2376,36,195,11)
GO:0051223	regulation of protein transport	9.8E-4	3.03E-2	1.70 (2376,151,434,47)
GO:0045671	negative regulation of osteoclast differentiation	9.81E-4	3.02E-2	5.66 (2376,9,280,6)
Carotid artery vs LITA down-regulated
GO:0034660	ncRNA metabolic process	2.59E-6	2.05E-2	1.80 (1828,41,892,36)

## Sheet: Femoral
Supplementary file 5. Tab 4. The GOrilla GO term analysis results showing terms associated with significantly dysregulated genes (FDR<0.05) in femoral artery plaques (n=24) in comparison to healthy left internal thoracic artery (LITA) controls (n=28) . Genes with FC>±1.5 and FDR<0.05 when comapring atherosclerotic plaques to controls with Wilcoxon signed-rank test were included in the analysis.
GO term	Description	P-value	FDR q-value	Enrichment (N, B, n, b)
Femoral artery vs LITA up-regulated
GO:0002376	immune system process	2.4E-13	2.05E-9	1.68 (2067,473,384,148)
GO:0002684	positive regulation of immune system process	2.95E-13	1.27E-9	2.06 (2067,268,349,93)
GO:0002682	regulation of immune system process	2.82E-12	8.06E-9	1.81 (2067,380,349,116)
GO:0006952	defense response	2.34E-11	5.02E-8	1.69 (2067,275,552,124)
GO:0006955	immune response	1.19E-10	2.04E-7	1.42 (2067,260,960,172)
GO:0006954	inflammatory response	1.34E-10	1.91E-7	2.69 (2067,145,260,49)
GO:0032103	positive regulation of response to external stimulus	2.19E-10	2.68E-7	3.47 (2067,78,252,33)
GO:0050900	leukocyte migration	2.22E-10	2.38E-7	3.45 (2067,93,219,34)
GO:0040011	locomotion	7.2E-10	6.85E-7	2.45 (2067,208,219,54)
GO:0016477	cell migration	2.88E-9	2.47E-6	2.93 (2067,162,170,39)
GO:0050776	regulation of immune response	3.36E-9	2.62E-6	1.63 (2067,263,555,115)
GO:0048870	cell motility	1.37E-8	9.81E-6	2.79 (2067,170,170,39)
GO:0048584	positive regulation of response to stimulus	7.5E-8	4.94E-5	1.44 (2067,412,555,159)
GO:0022617	extracellular matrix disassembly	1.07E-7	6.54E-5	98.43 (2067,21,4,4)
GO:0006928	movement of cell or subcellular component	1.58E-7	9.03E-5	2.21 (2067,218,219,51)
GO:0034612	response to tumor necrosis factor	1.66E-7	8.9E-5	4.27 (2067,34,256,18)
GO:0050896	response to stimulus	1.95E-7	9.84E-5	1.24 (2067,767,673,309)
GO:0022407	regulation of cell-cell adhesion	2.22E-7	1.06E-4	2.30 (2067,115,344,44)
GO:0002253	activation of immune response	2.85E-7	1.28E-4	1.95 (2067,136,460,59)
GO:1903036	positive regulation of response to wounding	2.94E-7	1.26E-4	2.33 (2067,48,609,33)
GO:0050729	positive regulation of inflammatory response	2.95E-7	1.2E-4	2.65 (2067,39,540,27)
GO:0034110	regulation of homotypic cell-cell adhesion	3.14E-7	1.22E-4	2.42 (2067,97,344,39)
GO:0030595	leukocyte chemotaxis	3.27E-7	1.22E-4	3.74 (2067,49,237,21)
GO:0050865	regulation of cell activation	3.76E-7	1.34E-4	2.03 (2067,148,378,55)
GO:0006950	response to stress	3.93E-7	1.35E-4	1.31 (2067,513,673,219)
GO:0050863	regulation of T cell activation	4.09E-7	1.35E-4	2.43 (2067,94,344,38)
GO:0006935	chemotaxis	4.4E-7	1.4E-4	3.04 (2067,87,219,28)
GO:0002764	immune response-regulating signaling pathway	4.46E-7	1.37E-4	1.96 (2067,131,460,57)
GO:0002757	immune response-activating signal transduction	5.38E-7	1.59E-4	1.99 (2067,122,460,54)
GO:0050921	positive regulation of chemotaxis	5.63E-7	1.61E-4	4.73 (2067,38,184,16)
GO:0042330	taxis	5.89E-7	1.63E-4	3.00 (2067,88,219,28)
GO:0050778	positive regulation of immune response	6.49E-7	1.74E-4	1.79 (2067,177,463,71)
GO:0050867	positive regulation of cell activation	7.92E-7	2.06E-4	2.22 (2067,106,378,43)
GO:0051249	regulation of lymphocyte activation	8.86E-7	2.23E-4	2.12 (2067,121,378,47)
GO:1903034	regulation of response to wounding	8.98E-7	2.2E-4	2.57 (2067,100,273,34)
GO:0002694	regulation of leukocyte activation	9.27E-7	2.21E-4	2.03 (2067,140,378,52)
GO:0002696	positive regulation of leukocyte activation	9.46E-7	2.19E-4	2.23 (2067,103,378,42)
GO:1903037	regulation of leukocyte cell-cell adhesion	1.15E-6	2.59E-4	2.32 (2067,101,344,39)
GO:0050870	positive regulation of T cell activation	1.32E-6	2.89E-4	2.51 (2067,79,344,33)
GO:0010033	response to organic substance	1.46E-6	3.13E-4	1.61 (2067,337,354,93)
GO:0051251	positive regulation of lymphocyte activation	1.47E-6	3.08E-4	2.32 (2067,95,356,38)
GO:0030155	regulation of cell adhesion	1.56E-6	3.19E-4	1.99 (2067,163,344,54)
GO:0042157	lipoprotein metabolic process	1.6E-6	3.19E-4	63.60 (2067,13,10,4)
GO:0071356	cellular response to tumor necrosis factor	1.65E-6	3.21E-4	3.71 (2067,28,338,17)
GO:0002250	adaptive immune response	1.68E-6	3.2E-4	2.09 (2067,74,547,41)
GO:0051240	positive regulation of multicellular organismal process	1.8E-6	3.35E-4	1.59 (2067,261,463,93)
GO:0034112	positive regulation of homotypic cell-cell adhesion	2.03E-6	3.7E-4	2.48 (2067,80,344,33)
GO:0032101	regulation of response to external stimulus	2.08E-6	3.71E-4	2.03 (2067,194,273,52)
GO:0051049	regulation of transport	2.09E-6	3.66E-4	1.82 (2067,283,261,65)
GO:1903039	positive regulation of leukocyte cell-cell adhesion	2.1E-6	3.61E-4	2.43 (2067,84,344,34)
GO:0002690	positive regulation of leukocyte chemotaxis	2.17E-6	3.65E-4	4.91 (2067,32,184,14)
GO:0050920	regulation of chemotaxis	2.2E-6	3.63E-4	4.15 (2067,46,184,17)
GO:0031349	positive regulation of defense response	2.51E-6	4.06E-4	1.86 (2067,113,540,55)
GO:0030574	collagen catabolic process	2.69E-6	4.27E-4	3.28 (2067,23,466,17)
GO:0040017	positive regulation of locomotion	2.74E-6	4.27E-4	3.18 (2067,94,166,24)
GO:0022610	biological adhesion	2.87E-6	4.4E-4	1.84 (2067,207,341,63)
GO:1903706	regulation of hemopoiesis	2.92E-6	4.4E-4	2.32 (2067,85,378,36)
GO:1902105	regulation of leukocyte differentiation	3.09E-6	4.57E-4	2.41 (2067,75,378,33)
GO:0060326	cell chemotaxis	3.47E-6	5.04E-4	3.13 (2067,64,237,23)
GO:0050727	regulation of inflammatory response	3.66E-6	5.22E-4	2.04 (2067,79,540,42)
GO:0001819	positive regulation of cytokine production	3.97E-6	5.57E-4	2.23 (2067,121,307,40)
GO:0030198	extracellular matrix organization	4.2E-6	5.8E-4	2.68 (2067,73,296,28)
GO:0043062	extracellular structure organization	4.2E-6	5.71E-4	2.68 (2067,73,296,28)
GO:0042221	response to chemical	4.41E-6	5.91E-4	1.53 (2067,404,344,103)
GO:0051272	positive regulation of cellular component movement	4.56E-6	6.01E-4	1.88 (2067,95,579,50)
GO:0072676	lymphocyte migration	4.57E-6	5.93E-4	4.72 (2067,24,237,13)
GO:0022409	positive regulation of cell-cell adhesion	4.66E-6	5.97E-4	2.34 (2067,90,344,35)
GO:0030335	positive regulation of cell migration	4.76E-6	0.0006	1.90 (2067,90,579,48)
GO:0010759	positive regulation of macrophage chemotaxis	4.85E-6	6.02E-4	13.97 (2067,5,148,5)
GO:0010758	regulation of macrophage chemotaxis	4.85E-6	5.94E-4	13.97 (2067,5,148,5)
GO:0051050	positive regulation of transport	4.9E-6	5.91E-4	2.14 (2067,163,261,44)
GO:0071345	cellular response to cytokine stimulus	5.21E-6	6.2E-4	2.71 (2067,58,342,26)
GO:0002237	response to molecule of bacterial origin	5.41E-6	6.36E-4	1.93 (2067,93,540,47)
GO:0007155	cell adhesion	5.55E-6	6.43E-4	1.82 (2067,206,341,62)
GO:2000147	positive regulation of cell motility	5.79E-6	6.62E-4	1.88 (2067,93,579,49)
GO:0032963	collagen metabolic process	6.03E-6	6.8E-4	3.07 (2067,26,466,18)
GO:0044259	multicellular organismal macromolecule metabolic process	6.03E-6	6.71E-4	3.07 (2067,26,466,18)
GO:0044236	multicellular organism metabolic process	6.03E-6	6.63E-4	3.07 (2067,26,466,18)
GO:0033993	response to lipid	6.93E-6	7.52E-4	1.68 (2067,161,543,71)
GO:0044243	multicellular organism catabolic process	7.47E-6	8.01E-4	3.14 (2067,24,466,17)
GO:0048583	regulation of response to stimulus	7.71E-6	8.16E-4	1.36 (2067,686,344,155)
GO:0002688	regulation of leukocyte chemotaxis	8.58E-6	8.97E-4	4.49 (2067,35,184,14)
GO:0034381	plasma lipoprotein particle clearance	9.23E-6	9.54E-4	27.11 (2067,5,61,4)
GO:0071622	regulation of granulocyte chemotaxis	9.75E-6	9.95E-4	7.49 (2067,12,184,8)
GO:0048247	lymphocyte chemotaxis	1.03E-5	1.03E-3	7.31 (2067,19,134,9)
GO:0071621	granulocyte chemotaxis	1.16E-5	1.16E-3	3.96 (2067,33,237,15)
GO:0097530	granulocyte migration	1.16E-5	1.15E-3	3.96 (2067,33,237,15)
GO:0032496	response to lipopolysaccharide	1.18E-5	1.15E-3	1.94 (2067,87,540,44)
GO:0002685	regulation of leukocyte migration	1.36E-5	1.31E-3	2.24 (2067,52,532,30)
GO:0032944	regulation of mononuclear cell proliferation	1.54E-5	1.47E-3	2.30 (2067,76,378,32)
GO:0050670	regulation of lymphocyte proliferation	1.54E-5	1.45E-3	2.30 (2067,76,378,32)
GO:0071310	cellular response to organic substance	1.56E-5	1.45E-3	1.83 (2067,187,344,57)
GO:0032879	regulation of localization	1.74E-5	1.61E-3	1.55 (2067,391,307,90)
GO:0030334	regulation of cell migration	1.82E-5	1.66E-3	3.10 (2067,137,107,22)
GO:0070887	cellular response to chemical stimulus	2.2E-5	1.98E-3	1.71 (2067,235,344,67)
GO:0071347	cellular response to interleukin-1	2.21E-5	1.97E-3	4.55 (2067,23,237,12)
GO:0022411	cellular component disassembly	2.34E-5	2.07E-3	29.96 (2067,69,4,4)
GO:0034367	macromolecular complex remodeling	2.39E-5	2.09E-3	77.51 (2067,8,10,3)
GO:0034368	protein-lipid complex remodeling	2.39E-5	2.07E-3	77.51 (2067,8,10,3)
GO:0034369	plasma lipoprotein particle remodeling	2.39E-5	2.05E-3	77.51 (2067,8,10,3)
GO:0051239	regulation of multicellular organismal process	2.54E-5	2.16E-3	1.35 (2067,428,544,152)
GO:0040012	regulation of locomotion	2.6E-5	2.18E-3	2.94 (2067,151,107,23)
GO:0070098	chemokine-mediated signaling pathway	2.66E-5	2.22E-3	4.20 (2067,27,237,13)
GO:0042129	regulation of T cell proliferation	2.85E-5	2.35E-3	2.53 (2067,54,378,25)
GO:0097529	myeloid leukocyte migration	2.94E-5	2.4E-3	3.58 (2067,39,237,16)
GO:0032501	multicellular organismal process	2.99E-5	2.42E-3	4.95 (2067,376,10,9)
GO:0001817	regulation of cytokine production	3.12E-5	2.5E-3	1.61 (2067,167,552,72)
GO:0009617	response to bacterium	3.28E-5	2.6E-3	3.93 (2067,49,161,15)
GO:0002252	immune effector process	3.39E-5	2.66E-3	1.42 (2067,133,988,90)
GO:0002687	positive regulation of leukocyte migration	3.68E-5	2.87E-3	3.83 (2067,44,184,15)
GO:0034447	very-low-density lipoprotein particle clearance	4.22E-5	3.25E-3	206.70 (2067,2,10,2)
GO:0010873	positive regulation of cholesterol esterification	4.22E-5	3.23E-3	206.70 (2067,2,10,2)
GO:2000145	regulation of cell motility	4.29E-5	3.26E-3	2.95 (2067,144,107,22)
GO:0042127	regulation of cell proliferation	4.45E-5	3.35E-3	1.42 (2067,282,579,112)
GO:0071216	cellular response to biotic stimulus	4.71E-5	3.51E-3	4.03 (2067,43,167,14)
GO:1902622	regulation of neutrophil migration	4.83E-5	3.57E-3	3.69 (2067,11,509,10)
GO:0007186	G-protein coupled receptor signaling pathway	4.94E-5	3.62E-3	2.74 (2067,109,166,24)
GO:0007165	signal transduction	4.95E-5	3.6E-3	1.23 (2067,718,548,235)
GO:0070663	regulation of leukocyte proliferation	5.31E-5	3.83E-3	2.01 (2067,80,476,37)
GO:1903708	positive regulation of hemopoiesis	5.58E-5	3.98E-3	2.68 (2067,52,326,22)
GO:0001775	cell activation	5.58E-5	3.95E-3	1.64 (2067,151,542,65)
GO:0048518	positive regulation of biological process	5.58E-5	3.92E-3	1.29 (2067,802,344,172)
GO:0032673	regulation of interleukin-4 production	5.67E-5	3.95E-3	4.78 (2067,12,324,9)
GO:0034097	response to cytokine	6.49E-5	4.49E-3	2.09 (2067,104,342,36)
GO:0032844	regulation of homeostatic process	7.17E-5	4.92E-3	1.86 (2067,90,532,43)
GO:0044712	single-organism catabolic process	7.6E-5	5.17E-3	3.81 (2067,148,55,15)
GO:0016337	single organismal cell-cell adhesion	7.76E-5	5.23E-3	2.09 (2067,110,324,36)
GO:0007566	embryo implantation	7.93E-5	5.31E-3	258.38 (2067,8,2,2)
GO:0006959	humoral immune response	8.14E-5	5.41E-3	3.46 (2067,35,256,15)
GO:0002526	acute inflammatory response	8.6E-5	5.67E-3	5.31 (2067,16,219,9)
GO:0050707	regulation of cytokine secretion	8.61E-5	5.64E-3	2.04 (2067,60,540,32)
GO:0002429	immune response-activating cell surface receptor signaling pathway	8.79E-5	5.71E-3	2.12 (2067,85,378,33)
GO:0009605	response to external stimulus	9.67E-5	6.23E-3	1.43 (2067,266,555,102)
GO:0071825	protein-lipid complex subunit organization	9.71E-5	6.21E-3	56.37 (2067,11,10,3)
GO:0071827	plasma lipoprotein particle organization	9.71E-5	6.16E-3	56.37 (2067,11,10,3)
GO:0098602	single organism cell adhesion	1.04E-4	6.58E-3	1.95 (2067,112,378,40)
GO:0002768	immune response-regulating cell surface receptor signaling pathway	1.06E-4	6.66E-3	2.06 (2067,93,378,35)
GO:0071219	cellular response to molecule of bacterial origin	1.09E-4	6.76E-3	4.02 (2067,40,167,13)
GO:0030593	neutrophil chemotaxis	1.14E-4	7.05E-3	3.78 (2067,30,237,13)
GO:1990266	neutrophil migration	1.14E-4	0.007	3.78 (2067,30,237,13)
GO:0033273	response to vitamin	1.17E-4	7.08E-3	4.41 (2067,25,206,11)
GO:2000026	regulation of multicellular organismal development	1.17E-4	7.09E-3	1.48 (2067,263,466,88)
GO:0032372	negative regulation of sterol transport	1.23E-4	7.39E-3	137.80 (2067,3,10,2)
GO:0032375	negative regulation of cholesterol transport	1.23E-4	7.34E-3	137.80 (2067,3,10,2)
GO:0071830	triglyceride-rich lipoprotein particle clearance	1.23E-4	7.29E-3	137.80 (2067,3,10,2)
GO:0010872	regulation of cholesterol esterification	1.23E-4	7.24E-3	137.80 (2067,3,10,2)
GO:0034382	chylomicron remnant clearance	1.23E-4	7.19E-3	137.80 (2067,3,10,2)
GO:0071222	cellular response to lipopolysaccharide	1.23E-4	7.14E-3	4.24 (2067,35,167,12)
GO:0045471	response to ethanol	1.29E-4	7.45E-3	5.32 (2067,19,184,9)
GO:1902107	positive regulation of leukocyte differentiation	1.31E-4	7.48E-3	2.59 (2067,47,356,21)
GO:0051270	regulation of cellular component movement	1.41E-4	8.03E-3	2.74 (2067,155,107,22)
GO:0043269	regulation of ion transport	1.44E-4	8.1E-3	2.62 (2067,92,197,23)
GO:0042102	positive regulation of T cell proliferation	1.55E-4	8.7E-3	2.73 (2067,42,342,19)
GO:0032369	negative regulation of lipid transport	1.56E-4	8.7E-3	38.28 (2067,6,27,3)
GO:0071675	regulation of mononuclear cell migration	1.72E-4	9.49E-3	9.98 (2067,7,148,5)
GO:0014070	response to organic cyclic compound	1.72E-4	9.44E-3	2.56 (2067,129,150,24)
GO:0032946	positive regulation of mononuclear cell proliferation	1.75E-4	9.56E-3	2.51 (2067,53,342,22)
GO:0050671	positive regulation of lymphocyte proliferation	1.75E-4	9.5E-3	2.51 (2067,53,342,22)
GO:0034341	response to interferon-gamma	1.77E-4	9.55E-3	4.98 (2067,31,134,10)
GO:1902624	positive regulation of neutrophil migration	1.8E-4	9.65E-3	3.65 (2067,10,509,9)
GO:0090026	positive regulation of monocyte chemotaxis	1.9E-4	1.01E-2	8.00 (2067,10,155,6)
GO:1901700	response to oxygen-containing compound	2.02E-4	1.07E-2	1.57 (2067,231,417,73)
GO:1903555	regulation of tumor necrosis factor superfamily cytokine production	2.08E-4	1.09E-2	2.24 (2067,39,544,23)
GO:0070555	response to interleukin-1	2.24E-4	1.17E-2	3.19 (2067,36,270,15)
GO:0051279	regulation of release of sequestered calcium ion into cytosol	2.34E-4	1.22E-2	3.19 (2067,17,457,12)
GO:0065008	regulation of biological quality	2.42E-4	1.25E-2	1.30 (2067,460,540,156)
GO:0038083	peptidyl-tyrosine autophosphorylation	2.43E-4	1.25E-2	4.02 (2067,9,457,8)
GO:0050708	regulation of protein secretion	2.44E-4	1.24E-2	1.77 (2067,90,558,43)
GO:0042742	defense response to bacterium	2.6E-4	1.32E-2	4.00 (2067,40,155,12)
GO:0050764	regulation of phagocytosis	2.64E-4	1.33E-2	3.56 (2067,17,376,11)
GO:0006875	cellular metal ion homeostasis	2.67E-4	1.34E-2	2.82 (2067,71,196,19)
GO:0007584	response to nutrient	2.76E-4	1.38E-2	3.43 (2067,41,206,14)
GO:0002523	leukocyte migration involved in inflammatory response	2.83E-4	1.4E-2	12.34 (2067,5,134,4)
GO:0019221	cytokine-mediated signaling pathway	2.88E-4	1.42E-2	2.00 (2067,134,278,36)
GO:0006953	acute-phase response	3.27E-4	1.6E-2	4.23 (2067,10,391,8)
GO:0034374	low-density lipoprotein particle remodeling	3.31E-4	1.61E-2	103.35 (2067,4,10,2)
GO:0031347	regulation of defense response	3.37E-4	1.63E-2	1.49 (2067,196,568,80)
GO:0070665	positive regulation of leukocyte proliferation	3.6E-4	1.73E-2	2.42 (2067,55,342,22)
GO:0098609	cell-cell adhesion	3.61E-4	1.73E-2	1.92 (2067,126,324,38)
GO:0060333	interferon-gamma-mediated signaling pathway	4.04E-4	1.93E-2	1.78 (2067,34,921,27)
GO:0031667	response to nutrient levels	4.05E-4	1.92E-2	2.46 (2067,67,276,22)
GO:1903557	positive regulation of tumor necrosis factor superfamily cytokine production	4.07E-4	1.92E-2	4.37 (2067,27,175,10)
GO:0002274	myeloid leukocyte activation	4.13E-4	1.94E-2	2.65 (2067,41,342,18)
GO:0030154	cell differentiation	4.79E-4	2.23E-2	1.45 (2067,242,511,87)
GO:0071402	cellular response to lipoprotein particle stimulus	4.81E-4	2.23E-2	10.88 (2067,5,152,4)
GO:0050793	regulation of developmental process	4.84E-4	2.23E-2	1.38 (2067,344,466,107)
GO:0070571	negative regulation of neuron projection regeneration	4.84E-4	2.22E-2	2,067.00 (2067,1,1,1)
GO:0048685	negative regulation of collateral sprouting of intact axon in response to injury	4.84E-4	2.21E-2	2,067.00 (2067,1,1,1)
GO:0048681	negative regulation of axon regeneration	4.84E-4	2.19E-2	2,067.00 (2067,1,1,1)
GO:0048683	regulation of collateral sprouting of intact axon in response to injury	4.84E-4	2.18E-2	2,067.00 (2067,1,1,1)
GO:2001268	negative regulation of cysteine-type endopeptidase activity involved in apoptotic signaling pathway	4.95E-4	2.22E-2	62.64 (2067,2,33,2)
GO:0051094	positive regulation of developmental process	4.98E-4	2.22E-2	1.54 (2067,186,499,69)
GO:0060341	regulation of cellular localization	5.02E-4	2.23E-2	1.69 (2067,206,314,53)
GO:0002577	regulation of antigen processing and presentation	5.12E-4	2.26E-2	2.22 (2067,12,929,12)
GO:0072678	T cell migration	5.55E-4	2.44E-2	5.02 (2067,10,288,7)
GO:0090022	regulation of neutrophil chemotaxis	5.59E-4	2.44E-2	3.61 (2067,9,509,8)
GO:0051223	regulation of protein transport	5.61E-4	2.44E-2	1.60 (2067,136,542,57)
GO:0044710	single-organism metabolic process	6.38E-4	2.76E-2	1.95 (2067,559,55,29)
GO:0002221	pattern recognition receptor signaling pathway	6.66E-4	2.87E-2	2.00 (2067,42,614,25)
GO:0008284	positive regulation of cell proliferation	6.66E-4	2.86E-2	1.49 (2067,175,579,73)
GO:0071774	response to fibroblast growth factor	6.98E-4	2.97E-2	8.57 (2067,9,134,5)
GO:0070201	regulation of establishment of protein localization	7.03E-4	2.98E-2	1.57 (2067,146,542,60)
GO:0034377	plasma lipoprotein particle assembly	7.18E-4	3.03E-2	82.68 (2067,5,10,2)
GO:0065005	protein-lipid complex assembly	7.18E-4	3.02E-2	82.68 (2067,5,10,2)
GO:0045765	regulation of angiogenesis	7.2E-4	3.01E-2	3.15 (2067,42,219,14)
GO:0043270	positive regulation of ion transport	7.56E-4	3.15E-2	3.33 (2067,41,197,13)
GO:0032945	negative regulation of mononuclear cell proliferation	7.62E-4	3.16E-2	2.72 (2067,23,463,14)
GO:0050672	negative regulation of lymphocyte proliferation	7.62E-4	3.14E-2	2.72 (2067,23,463,14)
GO:0051716	cellular response to stimulus	7.92E-4	3.25E-2	1.27 (2067,386,639,152)
GO:0042182	ketone catabolic process	8.06E-4	3.29E-2	49.21 (2067,2,42,2)
GO:0032846	positive regulation of homeostatic process	8.23E-4	3.34E-2	2.95 (2067,44,239,15)
GO:0044707	single-multicellular organism process	8.4E-4	3.4E-2	5.73 (2067,309,7,6)
GO:0090025	regulation of monocyte chemotaxis	8.45E-4	3.4E-2	6.67 (2067,12,155,6)
GO:0032649	regulation of interferon-gamma production	8.5E-4	3.4E-2	2.17 (2067,37,540,21)
GO:0055094	response to lipoprotein particle	8.67E-4	3.46E-2	7.10 (2067,7,208,5)
GO:0010522	regulation of calcium ion transport into cytosol	8.91E-4	3.53E-2	2.80 (2067,21,457,13)
GO:0045766	positive regulation of angiogenesis	8.92E-4	3.52E-2	4.01 (2067,28,184,10)
GO:0055065	metal ion homeostasis	9.16E-4	3.6E-2	2.60 (2067,77,196,19)
GO:0032680	regulation of tumor necrosis factor production	9.37E-4	3.67E-2	2.16 (2067,37,544,21)
GO:0002548	monocyte chemotaxis	9.71E-4	3.78E-2	4.13 (2067,19,237,9)
GO:0042130	negative regulation of T cell proliferation	9.73E-4	3.77E-2	3.19 (2067,14,463,10)
